# Supplementary material for: Maturation of Human Induced Pluripotent Stem Cell-Derived Cardiomyocytes by Soluble Factors from Human Mesenchymal Stem Cells
Source: Mol Ther. 2018 Aug 16;26(11):2681–95. doi: 10.1016/j.ymthe.2018.08.012 (PMC6224789; doi:10.1016/j.ymthe.2018.08.012)
Supplement: Table S3. Microarray for MicroRNAs in hiPSC-CMs or Exosomes in Culture Media [file mmc2.xls]

## Sheet: MSC exosome
Well	Well Position	Omit	Sample Name	microRNA	Task	Reporter	Quencher	CT	Ct Mean	Ct SD	Quantity	Quantity Mean	Quantity SD	Automatic Ct Threshold	Ct Threshold	Automatic Baseline	Baseline Start	Baseline End	Comments	Y-Intercept	R(superscript 2)	Slope	Custom1	Custom2	Custom3	Custom4	Custom5	Custom6	HIGHSD	NOAMP	EXPFAIL	THOLDFAIL
1	A1	FALSE	MSC exosome	hsa-let-7a-4373169	UNKNOWN	FAM	NFQ-MGB	30.717	30.7168					TRUE	0.134365	TRUE	3	24	N/A										N	N	N	N
2	A2	FALSE	MSC exosome	hsa-let-7c-4373167	UNKNOWN	FAM	NFQ-MGB	29.166	29.166					TRUE	0.206795	TRUE	3	24	N/A										N	N	N	N
3	A3	FALSE	MSC exosome	hsa-let-7d-4395394	UNKNOWN	FAM	NFQ-MGB	29.246	29.2463					TRUE	0.143158	TRUE	3	24	N/A										N	N	N	N
4	A4	FALSE	MSC exosome	hsa-let-7e-4395517	UNKNOWN	FAM	NFQ-MGB	25.141	25.1407					TRUE	0.0947422	TRUE	3	21	N/A										N	N	N	N
5	A5	FALSE	MSC exosome	hsa-let-7f-4373164	UNKNOWN	FAM	NFQ-MGB	30.444	30.4435					TRUE	0.0447257	TRUE	3	26	N/A										N	N	N	N
6	A6	FALSE	MSC exosome	hsa-let-7g-4395393	UNKNOWN	FAM	NFQ-MGB	26.494	26.4941					TRUE	0.0933635	TRUE	3	22	N/A										N	N	N	N
7	A7	FALSE	MSC exosome	hsa-miR-1-4395333	UNKNOWN	FAM	NFQ-MGB	32.348	32.348					TRUE	0.04	TRUE	3	16	N/A										N	N	N	Y
8	A8	FALSE	MSC exosome	hsa-miR-9-4373285	UNKNOWN	FAM	NFQ-MGB	Undetermined						TRUE	0.2	TRUE	3	31	N/A										N	N	N	Y
9	A9	FALSE	MSC exosome	hsa-miR-10a-4373153	UNKNOWN	FAM	NFQ-MGB	29.667	29.6673					TRUE	0.246096	TRUE	3	24	N/A										N	N	N	N
10	A10	FALSE	MSC exosome	hsa-miR-10b-4395329	UNKNOWN	FAM	NFQ-MGB	34.316	34.3164					TRUE	0.295006	TRUE	3	25	N/A										N	N	N	N
11	A11	FALSE	MSC exosome	MammU6-4395470	UNKNOWN	FAM	NFQ-MGB	20.267	20.2796	0.56655				TRUE	0.0908485	TRUE	3	16											Y	N	N	N
12	A12	FALSE	MSC exosome	MammU6-4395470	UNKNOWN	FAM	NFQ-MGB	19.982	20.2796	0.56655				TRUE	0.0908485	TRUE	3	15											Y	N	N	N
13	A13	FALSE	MSC exosome	hsa-miR-15a-4373123	UNKNOWN	FAM	NFQ-MGB	32.422	32.4219					TRUE	0.070767	TRUE	3	27	N/A										N	N	N	N
14	A14	FALSE	MSC exosome	hsa-miR-15b-4373122	UNKNOWN	FAM	NFQ-MGB	30.728	30.728					TRUE	0.277763	TRUE	3	24	N/A										N	N	N	N
15	A15	FALSE	MSC exosome	hsa-miR-16-4373121	UNKNOWN	FAM	NFQ-MGB	23.792	23.7923					TRUE	0.214849	TRUE	3	18	N/A										N	N	N	N
16	A16	FALSE	MSC exosome	hsa-miR-17-4395419	UNKNOWN	FAM	NFQ-MGB	24.952	24.9522					TRUE	0.236943	TRUE	3	19	N/A										N	N	N	N
17	A17	FALSE	MSC exosome	hsa-miR-18a-4395533	UNKNOWN	FAM	NFQ-MGB	31.869	31.8687					TRUE	0.0905687	TRUE	3	27	N/A										N	N	N	N
18	A18	FALSE	MSC exosome	hsa-miR-18b-4395328	UNKNOWN	FAM	NFQ-MGB	33.941	33.9412					TRUE	0.04	TRUE	3	29	N/A										N	N	N	Y
19	A19	FALSE	MSC exosome	hsa-miR-19a-4373099	UNKNOWN	FAM	NFQ-MGB	12.34	12.3403					TRUE	0.04	TRUE	3	8	N/A										N	N	N	Y
20	A20	FALSE	MSC exosome	hsa-miR-19b-4373098	UNKNOWN	FAM	NFQ-MGB	23.653	23.653					TRUE	0.155185	TRUE	3	18	N/A										N	N	N	N
21	A21	FALSE	MSC exosome	hsa-miR-20a-4373286	UNKNOWN	FAM	NFQ-MGB	24.159	24.1589					TRUE	0.0956914	TRUE	3	19	N/A										N	N	N	N
22	A22	FALSE	MSC exosome	hsa-miR-20b-4373263	UNKNOWN	FAM	NFQ-MGB	29.142	29.1422					TRUE	0.234772	TRUE	3	23	N/A										N	N	N	N
23	A23	FALSE	MSC exosome	hsa-miR-21-4373090	UNKNOWN	FAM	NFQ-MGB	22.18	22.1796					TRUE	0.0533311	TRUE	3	19	N/A										N	N	N	N
24	A24	FALSE	MSC exosome	hsa-miR-22-4373079	UNKNOWN	FAM	NFQ-MGB	27.861	27.8611					TRUE	0.04	TRUE	3	25	N/A										N	N	N	Y
25	B1	FALSE	MSC exosome	hsa-miR-23a-4373074	UNKNOWN	FAM	NFQ-MGB	27.933	27.9331					TRUE	0.0681698	TRUE	3	24	N/A										N	N	N	N
26	B2	FALSE	MSC exosome	hsa-miR-23b-4373073	UNKNOWN	FAM	NFQ-MGB	34.965	34.9648					TRUE	0.0839668	TRUE	3	30	N/A										N	N	N	N
27	B3	FALSE	MSC exosome	hsa-miR-24-4373072	UNKNOWN	FAM	NFQ-MGB	19.235	19.235					TRUE	0.1577	TRUE	3	15	N/A										N	N	N	N
28	B4	FALSE	MSC exosome	hsa-miR-25-4373071	UNKNOWN	FAM	NFQ-MGB	29.754	29.7538					TRUE	0.193045	TRUE	3	25	N/A										N	N	N	N
29	B5	FALSE	MSC exosome	hsa-miR-26a-4395166	UNKNOWN	FAM	NFQ-MGB	25.912	25.9117					TRUE	0.302075	TRUE	3	19	N/A										N	N	N	N
30	B6	FALSE	MSC exosome	hsa-miR-26b-4395167	UNKNOWN	FAM	NFQ-MGB	28.882	28.8815					TRUE	0.258809	TRUE	3	24	N/A										N	N	N	N
31	B7	FALSE	MSC exosome	hsa-miR-27a-4373287	UNKNOWN	FAM	NFQ-MGB	27.154	27.154					TRUE	0.193126	TRUE	3	21	N/A										N	N	N	N
32	B8	FALSE	MSC exosome	hsa-miR-27b-4373068	UNKNOWN	FAM	NFQ-MGB	28.523	28.5226					TRUE	0.167372	TRUE	3	24	N/A										N	N	N	N
33	B9	FALSE	MSC exosome	hsa-miR-28-3p-4395557	UNKNOWN	FAM	NFQ-MGB	27.965	27.9654					TRUE	0.229222	TRUE	3	23	N/A										N	N	N	N
34	B10	FALSE	MSC exosome	hsa-miR-28-5p-4373067	UNKNOWN	FAM	NFQ-MGB	31.919	31.9194					TRUE	0.288509	TRUE	3	24	N/A										N	N	N	N
35	B11	FALSE	MSC exosome	MammU6-4395470	UNKNOWN	FAM	NFQ-MGB	19.792	20.2796	0.56655				TRUE	0.0908485	TRUE	3	14											Y	N	N	N
36	B12	FALSE	MSC exosome	MammU6-4395470	UNKNOWN	FAM	NFQ-MGB	21.078	20.2796	0.56655				TRUE	0.0908485	TRUE	3	17											Y	N	N	N
37	B13	FALSE	MSC exosome	hsa-miR-29a-4395223	UNKNOWN	FAM	NFQ-MGB	24.971	24.9708					TRUE	0.171892	TRUE	3	20	N/A										N	N	N	N
38	B14	FALSE	MSC exosome	hsa-miR-29b-4373288	UNKNOWN	FAM	NFQ-MGB	32.085	32.0854					TRUE	0.149442	TRUE	3	27	N/A										N	N	N	N
39	B15	FALSE	MSC exosome	hsa-miR-29c-4395171	UNKNOWN	FAM	NFQ-MGB	28.143	28.1426					TRUE	0.668941	TRUE	3	14	N/A										N	N	N	N
40	B16	FALSE	MSC exosome	hsa-miR-30b-4373290	UNKNOWN	FAM	NFQ-MGB	24.201	24.2013					TRUE	0.191639	TRUE	3	19	N/A										N	N	N	N
41	B17	FALSE	MSC exosome	hsa-miR-30c-4373060	UNKNOWN	FAM	NFQ-MGB	23.871	23.8714					TRUE	0.247674	TRUE	3	14	N/A										N	N	N	N
42	B18	FALSE	MSC exosome	hsa-miR-31-4395390	UNKNOWN	FAM	NFQ-MGB	23.269	23.2686					TRUE	0.134382	TRUE	3	19	N/A										N	N	N	N
43	B19	FALSE	MSC exosome	hsa-miR-32-4395220	UNKNOWN	FAM	NFQ-MGB	Undetermined						TRUE	0.2	TRUE	3	26	N/A										N	N	N	Y
44	B20	FALSE	MSC exosome	hsa-miR-33b-4395196	UNKNOWN	FAM	NFQ-MGB	Undetermined						TRUE	0.2	TRUE	3	39	N/A										N	N	Y	Y
45	B21	FALSE	MSC exosome	hsa-miR-34a-4395168	UNKNOWN	FAM	NFQ-MGB	26.637	26.6375					TRUE	0.19956	TRUE	3	21	N/A										N	N	N	N
46	B22	FALSE	MSC exosome	hsa-miR-34c-5p-4373036	UNKNOWN	FAM	NFQ-MGB	34.87	34.8705					TRUE	0.352213	TRUE	3	25	N/A										N	N	N	N
47	B23	FALSE	MSC exosome	hsa-miR-92a-4395169	UNKNOWN	FAM	NFQ-MGB	25.282	25.2818					TRUE	0.16578	TRUE	3	21	N/A										N	N	N	N
48	B24	FALSE	MSC exosome	hsa-miR-93-4373302	UNKNOWN	FAM	NFQ-MGB	26.97	26.9695					TRUE	0.202843	TRUE	3	22	N/A										N	N	N	N
49	C1	FALSE	MSC exosome	hsa-miR-95-4373011	UNKNOWN	FAM	NFQ-MGB	34.891	34.8913					TRUE	0.213956	TRUE	3	27	N/A										N	N	N	N
50	C2	FALSE	MSC exosome	hsa-miR-96-4373372	UNKNOWN	FAM	NFQ-MGB	Undetermined						TRUE	0.2	TRUE	3	10	N/A										N	N	N	Y
51	C3	FALSE	MSC exosome	hsa-miR-98-4373009	UNKNOWN	FAM	NFQ-MGB	32.655	32.6546					TRUE	0.04	TRUE	3	25	N/A										N	N	N	Y
52	C4	FALSE	MSC exosome	hsa-miR-99a-4373008	UNKNOWN	FAM	NFQ-MGB	22.47	22.4699					TRUE	0.0990118	TRUE	3	18	N/A										N	N	N	N
53	C5	FALSE	MSC exosome	hsa-miR-99b-4373007	UNKNOWN	FAM	NFQ-MGB	26.288	26.2876					TRUE	0.156058	TRUE	3	20	N/A										N	N	N	N
54	C6	FALSE	MSC exosome	hsa-miR-100-4373160	UNKNOWN	FAM	NFQ-MGB	22.26	22.26					TRUE	0.171033	TRUE	3	17	N/A										N	N	N	N
55	C7	FALSE	MSC exosome	hsa-miR-101-4395364	UNKNOWN	FAM	NFQ-MGB	33.027	33.0275					TRUE	0.249529	TRUE	3	27	N/A										N	N	N	N
56	C8	FALSE	MSC exosome	hsa-miR-103-4373158	UNKNOWN	FAM	NFQ-MGB	29.398	29.3976					TRUE	0.0919901	TRUE	3	23	N/A										N	N	N	N
57	C9	FALSE	MSC exosome	hsa-miR-105-4395278	UNKNOWN	FAM	NFQ-MGB	Undetermined						TRUE	0.2	TRUE	3	39	N/A										N	N	Y	Y
58	C10	FALSE	MSC exosome	hsa-miR-106a-4395280	UNKNOWN	FAM	NFQ-MGB	25.649	25.6493					TRUE	0.235798	TRUE	3	17	N/A										N	N	N	N
59	C11	FALSE	MSC exosome	RNU44-4373384	UNKNOWN	FAM	NFQ-MGB	25.25	25.2504					TRUE	0.10619	TRUE	3	20	N/A										N	N	N	N
60	C12	FALSE	MSC exosome	hsa-miR-106b-4373155	UNKNOWN	FAM	NFQ-MGB	27.273	27.2727					TRUE	0.305205	TRUE	3	18	N/A										N	N	N	N
61	C13	FALSE	MSC exosome	hsa-miR-107-4373154	UNKNOWN	FAM	NFQ-MGB	Undetermined						TRUE	0.2	TRUE	3	27	N/A										N	N	N	Y
62	C14	FALSE	MSC exosome	hsa-miR-122-4395356	UNKNOWN	FAM	NFQ-MGB	34.323	34.3229					TRUE	0.04	TRUE	3	31	N/A										N	N	N	Y
63	C15	FALSE	MSC exosome	hsa-miR-124-4373295	UNKNOWN	FAM	NFQ-MGB	Undetermined						TRUE	0.2	TRUE	3	16	N/A										N	N	N	Y
64	C16	FALSE	MSC exosome	hsa-miR-125a-3p-4395310	UNKNOWN	FAM	NFQ-MGB	32.49	32.4897					TRUE	0.124993	TRUE	3	27	N/A										N	N	N	N
65	C17	FALSE	MSC exosome	hsa-miR-125a-5p-4395309	UNKNOWN	FAM	NFQ-MGB	29.279	29.2789					TRUE	0.172979	TRUE	3	24	N/A										N	N	N	N
66	C18	FALSE	MSC exosome	hsa-miR-125b-4373148	UNKNOWN	FAM	NFQ-MGB	22.977	22.977					TRUE	0.0938148	TRUE	3	19	N/A										N	N	N	N
67	C19	FALSE	MSC exosome	hsa-miR-126-4395339	UNKNOWN	FAM	NFQ-MGB	34.962	34.9618					TRUE	0.16211	TRUE	3	27	N/A										N	N	N	N
68	C20	FALSE	MSC exosome	hsa-miR-127-3p-4373147	UNKNOWN	FAM	NFQ-MGB	27.093	27.0935					TRUE	0.308378	TRUE	3	20	N/A										N	N	N	N
69	C21	FALSE	MSC exosome	hsa-miR-127-5p-4395340	UNKNOWN	FAM	NFQ-MGB	Undetermined						TRUE	0.2	TRUE	3	39	N/A										N	N	Y	Y
70	C22	FALSE	MSC exosome	hsa-miR-128-4395327	UNKNOWN	FAM	NFQ-MGB	32.213	32.2129					TRUE	0.155174	TRUE	3	26	N/A										N	N	N	N
71	C23	FALSE	MSC exosome	hsa-miR-129-3p-4373297	UNKNOWN	FAM	NFQ-MGB	33.802	33.8021					TRUE	0.125743	TRUE	3	29	N/A										N	N	N	N
72	C24	FALSE	MSC exosome	hsa-miR-129-5p-4373171	UNKNOWN	FAM	NFQ-MGB	Undetermined						TRUE	0.2	TRUE	3	39	N/A										N	N	Y	Y
73	D1	FALSE	MSC exosome	hsa-miR-130a-4373145	UNKNOWN	FAM	NFQ-MGB	26.255	26.2548					TRUE	0.219434	TRUE	3	20	N/A										N	N	N	N
74	D2	FALSE	MSC exosome	hsa-miR-130b-4373144	UNKNOWN	FAM	NFQ-MGB	28.783	28.783					TRUE	0.325156	TRUE	3	18	N/A										N	N	N	N
75	D3	FALSE	MSC exosome	hsa-miR-132-4373143	UNKNOWN	FAM	NFQ-MGB	25.156	25.1561					TRUE	0.207762	TRUE	3	20	N/A										N	N	N	N
76	D4	FALSE	MSC exosome	hsa-miR-133a-4395357	UNKNOWN	FAM	NFQ-MGB	30.68	30.6804					TRUE	0.15351	TRUE	3	25	N/A										N	N	N	N
77	D5	FALSE	MSC exosome	hsa-miR-133b-4395358	UNKNOWN	FAM	NFQ-MGB	Undetermined						TRUE	0.2	TRUE	3	39	N/A										N	N	Y	Y
78	D6	FALSE	MSC exosome	hsa-miR-134-4373299	UNKNOWN	FAM	NFQ-MGB	29.457	29.4573					TRUE	0.243568	TRUE	3	21	N/A										N	N	N	N
79	D7	FALSE	MSC exosome	hsa-miR-135a-4373140	UNKNOWN	FAM	NFQ-MGB	Undetermined						TRUE	0.2	TRUE	3	39	N/A										N	N	Y	Y
80	D8	FALSE	MSC exosome	hsa-miR-135b-4395372	UNKNOWN	FAM	NFQ-MGB	Undetermined						TRUE	0.2	TRUE	3	39	N/A										N	N	Y	Y
81	D9	FALSE	MSC exosome	hsa-miR-136-4373173	UNKNOWN	FAM	NFQ-MGB	35.574	35.5737					TRUE	0.134299	TRUE	3	27	N/A										N	N	N	N
82	D10	FALSE	MSC exosome	hsa-miR-137-4373301	UNKNOWN	FAM	NFQ-MGB	29.39	29.3903					TRUE	0.185852	TRUE	3	23	N/A										N	N	N	N
83	D11	FALSE	MSC exosome	hsa-miR-138-4395395	UNKNOWN	FAM	NFQ-MGB	24.244	24.2443					TRUE	0.291065	TRUE	3	19	N/A										N	N	N	N
84	D12	FALSE	MSC exosome	hsa-miR-139-3p-4395424	UNKNOWN	FAM	NFQ-MGB	Undetermined						TRUE	0.2	TRUE	3	39	N/A										N	N	Y	Y
85	D13	FALSE	MSC exosome	hsa-miR-139-5p-4395400	UNKNOWN	FAM	NFQ-MGB	31.353	31.3527					TRUE	0.04	TRUE	3	28	N/A										N	N	N	Y
86	D14	FALSE	MSC exosome	hsa-miR-140-3p-4395345	UNKNOWN	FAM	NFQ-MGB	26.959	26.9586					TRUE	0.128105	TRUE	3	22	N/A										N	N	N	N
87	D15	FALSE	MSC exosome	hsa-miR-140-5p-4373374	UNKNOWN	FAM	NFQ-MGB	26.29	26.2898					TRUE	0.280503	TRUE	3	21	N/A										N	N	N	N
88	D16	FALSE	MSC exosome	hsa-miR-141-4373137	UNKNOWN	FAM	NFQ-MGB	Undetermined						TRUE	0.2	TRUE	3	39	N/A										N	N	Y	Y
89	D17	FALSE	MSC exosome	hsa-miR-142-3p-4373136	UNKNOWN	FAM	NFQ-MGB	24.969	24.9687					TRUE	0.04	TRUE	3	22	N/A										N	N	N	Y
90	D18	FALSE	MSC exosome	hsa-miR-142-5p-4395359	UNKNOWN	FAM	NFQ-MGB	Undetermined						TRUE	0.2	TRUE	3	39	N/A										N	N	Y	Y
91	D19	FALSE	MSC exosome	hsa-miR-143-4395360	UNKNOWN	FAM	NFQ-MGB	26.87	26.8702					TRUE	0.205519	TRUE	3	22	N/A										N	N	N	N
92	D20	FALSE	MSC exosome	hsa-miR-145-4395389	UNKNOWN	FAM	NFQ-MGB	22.862	22.8617					TRUE	0.0891565	TRUE	3	19	N/A										N	N	N	N
93	D21	FALSE	MSC exosome	hsa-miR-146a-4373132	UNKNOWN	FAM	NFQ-MGB	28.994	28.9936					TRUE	0.248783	TRUE	3	24	N/A										N	N	N	N
94	D22	FALSE	MSC exosome	hsa-miR-146b-3p-4395472	UNKNOWN	FAM	NFQ-MGB	Undetermined						TRUE	0.2	TRUE	3	39	N/A										N	N	Y	Y
95	D23	FALSE	MSC exosome	hsa-miR-146b-5p-4373178	UNKNOWN	FAM	NFQ-MGB	27.842	27.8417					TRUE	0.297787	TRUE	3	15	N/A										N	N	N	N
96	D24	FALSE	MSC exosome	hsa-miR-147b-4395373	UNKNOWN	FAM	NFQ-MGB	Undetermined						TRUE	0.2	TRUE	3	21	N/A										N	N	N	Y
97	E1	FALSE	MSC exosome	hsa-miR-148a-4373130	UNKNOWN	FAM	NFQ-MGB	29.658	29.6583					TRUE	0.118199	TRUE	3	25	N/A										N	N	N	N
98	E2	FALSE	MSC exosome	hsa-miR-148b-4373129	UNKNOWN	FAM	NFQ-MGB	31.498	31.4983					TRUE	0.0977772	TRUE	3	27	N/A										N	N	N	N
99	E3	FALSE	MSC exosome	hsa-miR-149-4395366	UNKNOWN	FAM	NFQ-MGB	26.705	26.7051					TRUE	0.07854	TRUE	3	23	N/A										N	N	N	N
100	E4	FALSE	MSC exosome	hsa-miR-150-4373127	UNKNOWN	FAM	NFQ-MGB	Undetermined						TRUE	0.2	TRUE	3	39	N/A										N	N	Y	Y
101	E5	FALSE	MSC exosome	hsa-miR-152-4395170	UNKNOWN	FAM	NFQ-MGB	26.2	26.1997					TRUE	0.273687	TRUE	3	20	N/A										N	N	N	N
102	E6	FALSE	MSC exosome	hsa-miR-153-4373305	UNKNOWN	FAM	NFQ-MGB	Undetermined						TRUE	0.2	TRUE	3	39	N/A										N	N	Y	Y
103	E7	FALSE	MSC exosome	hsa-miR-154-4373270	UNKNOWN	FAM	NFQ-MGB	32.371	32.3708					TRUE	0.0651329	TRUE	3	28	N/A										N	N	N	N
104	E8	FALSE	MSC exosome	hsa-miR-181a-4373117	UNKNOWN	FAM	NFQ-MGB	28.367	28.3674					TRUE	0.103831	TRUE	3	24	N/A										N	N	N	N
105	E9	FALSE	MSC exosome	hsa-miR-181c-4373115	UNKNOWN	FAM	NFQ-MGB	31.484	31.4844					TRUE	0.170689	TRUE	3	24	N/A										N	N	N	N
106	E10	FALSE	MSC exosome	hsa-miR-182-4395445	UNKNOWN	FAM	NFQ-MGB	Undetermined						TRUE	0.2	TRUE	3	39	N/A										N	N	Y	Y
107	E11	FALSE	MSC exosome	RNU48-4373383	UNKNOWN	FAM	NFQ-MGB	21.725	21.7253					TRUE	0.223576	TRUE	3	14	N/A										N	N	N	N
108	E12	FALSE	MSC exosome	hsa-miR-183-4395380	UNKNOWN	FAM	NFQ-MGB	Undetermined						TRUE	0.2	TRUE	3	14	N/A										N	N	N	Y
109	E13	FALSE	MSC exosome	hsa-miR-184-4373113	UNKNOWN	FAM	NFQ-MGB	Undetermined						TRUE	0.2	TRUE	3	27	N/A										N	N	N	Y
110	E14	FALSE	MSC exosome	hsa-miR-185-4395382	UNKNOWN	FAM	NFQ-MGB	31.342	31.3418					TRUE	0.138013	TRUE	3	26	N/A										N	N	N	N
111	E15	FALSE	MSC exosome	hsa-miR-186-4395396	UNKNOWN	FAM	NFQ-MGB	26.527	26.5268					TRUE	0.233538	TRUE	3	15	N/A										N	N	N	N
112	E16	FALSE	MSC exosome	hsa-miR-187-4373307	UNKNOWN	FAM	NFQ-MGB	34.899	34.8987					TRUE	0.188905	TRUE	3	26	N/A										N	N	N	N
113	E17	FALSE	MSC exosome	hsa-miR-188-3p-4395217	UNKNOWN	FAM	NFQ-MGB	Undetermined						TRUE	0.2	TRUE	3	39	N/A										N	N	Y	Y
114	E18	FALSE	MSC exosome	hsa-miR-190-4373110	UNKNOWN	FAM	NFQ-MGB	Undetermined						TRUE	0.2	TRUE	3	39	N/A										N	Y	Y	Y
115	E19	FALSE	MSC exosome	hsa-miR-191-4395410	UNKNOWN	FAM	NFQ-MGB	22.387	22.3866					TRUE	0.190533	TRUE	3	17	N/A										N	N	N	N
116	E20	FALSE	MSC exosome	hsa-miR-192-4373108	UNKNOWN	FAM	NFQ-MGB	31.203	31.2028					TRUE	0.282205	TRUE	3	24	N/A										N	N	N	N
117	E21	FALSE	MSC exosome	hsa-miR-193a-3p-4395361	UNKNOWN	FAM	NFQ-MGB	35.217	35.2173					TRUE	0.291925	TRUE	3	24	N/A										N	N	N	N
118	E22	FALSE	MSC exosome	hsa-miR-193a-5p-4395392	UNKNOWN	FAM	NFQ-MGB	25.001	25.0006					TRUE	0.232065	TRUE	3	19	N/A										N	N	N	N
119	E23	FALSE	MSC exosome	hsa-miR-193b-4395478	UNKNOWN	FAM	NFQ-MGB	21.657	21.6571					TRUE	0.150613	TRUE	3	17	N/A										N	N	N	N
120	E24	FALSE	MSC exosome	hsa-miR-194-4373106	UNKNOWN	FAM	NFQ-MGB	33.855	33.8552					TRUE	0.124082	TRUE	3	29	N/A										N	N	N	N
121	F1	FALSE	MSC exosome	hsa-miR-195-4373105	UNKNOWN	FAM	NFQ-MGB	28.039	28.0386					TRUE	0.179283	TRUE	3	23	N/A										N	N	N	N
122	F2	FALSE	MSC exosome	hsa-miR-196b-4395326	UNKNOWN	FAM	NFQ-MGB	30.973	30.973					TRUE	0.165357	TRUE	3	26	N/A										N	N	N	N
123	F3	FALSE	MSC exosome	hsa-miR-197-4373102	UNKNOWN	FAM	NFQ-MGB	25.487	25.4874					TRUE	0.04	TRUE	3	23	N/A										N	N	N	Y
124	F4	FALSE	MSC exosome	hsa-miR-198-4395384	UNKNOWN	FAM	NFQ-MGB	Undetermined						TRUE	0.2	TRUE	3	39	N/A										N	N	Y	Y
125	F5	FALSE	MSC exosome	hsa-miR-199a-5p-4373272	UNKNOWN	FAM	NFQ-MGB	32.269	32.2691					TRUE	0.04	TRUE	3	29	N/A										N	N	N	Y
126	F6	FALSE	MSC exosome	hsa-miR-199a-3p-4395415	UNKNOWN	FAM	NFQ-MGB	24.118	24.1175					TRUE	0.0544418	TRUE	3	21	N/A										N	N	N	N
127	F7	FALSE	MSC exosome	hsa-miR-199b-5p-4373100	UNKNOWN	FAM	NFQ-MGB	Undetermined						TRUE	0.2	TRUE	3	39	N/A										N	N	Y	Y
128	F8	FALSE	MSC exosome	hsa-miR-200a-4378069	UNKNOWN	FAM	NFQ-MGB	Undetermined						TRUE	0.2	TRUE	3	39	N/A										N	N	Y	Y
129	F9	FALSE	MSC exosome	hsa-miR-200b-4395362	UNKNOWN	FAM	NFQ-MGB	33.439	33.4392					TRUE	0.04	TRUE	3	31	N/A										N	N	N	Y
130	F10	FALSE	MSC exosome	hsa-miR-200c-4395411	UNKNOWN	FAM	NFQ-MGB	32.314	32.3145					TRUE	0.104703	TRUE	3	28	N/A										N	N	N	N
131	F11	FALSE	MSC exosome	hsa-miR-202-4395474	UNKNOWN	FAM	NFQ-MGB	Undetermined						TRUE	0.2	TRUE	3	33	N/A										N	N	N	Y
132	F12	FALSE	MSC exosome	hsa-miR-203-4373095	UNKNOWN	FAM	NFQ-MGB	30.978	30.9778					TRUE	0.20434	TRUE	3	24	N/A										N	N	N	N
133	F13	FALSE	MSC exosome	hsa-miR-204-4373094	UNKNOWN	FAM	NFQ-MGB	35.091	35.0907					TRUE	0.11799	TRUE	3	30	N/A										N	N	N	N
134	F14	FALSE	MSC exosome	hsa-miR-205-4373093	UNKNOWN	FAM	NFQ-MGB	Undetermined						TRUE	0.2	TRUE	3	34	N/A										N	N	N	Y
135	F15	FALSE	MSC exosome	hsa-miR-208b-4395401	UNKNOWN	FAM	NFQ-MGB	Undetermined						TRUE	0.2	TRUE	3	39	N/A										N	N	Y	Y
136	F16	FALSE	MSC exosome	hsa-miR-210-4373089	UNKNOWN	FAM	NFQ-MGB	23.959	23.9592					TRUE	0.117329	TRUE	3	18	N/A										N	N	N	N
137	F17	FALSE	MSC exosome	hsa-miR-214-4395417	UNKNOWN	FAM	NFQ-MGB	22.726	22.726					TRUE	0.139926	TRUE	3	18	N/A										N	N	N	N
138	F18	FALSE	MSC exosome	hsa-miR-215-4373084	UNKNOWN	FAM	NFQ-MGB	32.111	32.1111					TRUE	0.04	TRUE	3	28	N/A										N	N	N	Y
139	F19	FALSE	MSC exosome	hsa-miR-216a-4395331	UNKNOWN	FAM	NFQ-MGB	Undetermined						TRUE	0.2	TRUE	3	39	N/A										N	N	Y	Y
140	F20	FALSE	MSC exosome	hsa-miR-216b-4395437	UNKNOWN	FAM	NFQ-MGB	33.898	33.8976					TRUE	0.191401	TRUE	3	25	N/A										N	N	N	N
141	F21	FALSE	MSC exosome	hsa-miR-217-4395448	UNKNOWN	FAM	NFQ-MGB	Undetermined						TRUE	0.2	TRUE	3	39	N/A										N	N	Y	Y
142	F22	FALSE	MSC exosome	hsa-miR-218-4373081	UNKNOWN	FAM	NFQ-MGB	28.73	28.7304					TRUE	0.175297	TRUE	3	24	N/A										N	N	N	N
143	F23	FALSE	MSC exosome	hsa-miR-219-5p-4373080	UNKNOWN	FAM	NFQ-MGB	Undetermined						TRUE	0.2	TRUE	3	39	N/A										N	N	Y	Y
144	F24	FALSE	MSC exosome	hsa-miR-221-4373077	UNKNOWN	FAM	NFQ-MGB	25.176	25.1757					TRUE	0.152253	TRUE	3	21	N/A										N	N	N	N
145	G1	FALSE	MSC exosome	hsa-miR-222-4395387	UNKNOWN	FAM	NFQ-MGB	20.986	20.9856					TRUE	0.512295	TRUE	3	12	N/A										N	N	N	N
146	G2	FALSE	MSC exosome	hsa-miR-223-4395406	UNKNOWN	FAM	NFQ-MGB	27.905	27.9049					TRUE	0.207446	TRUE	3	23	N/A										N	N	N	N
147	G3	FALSE	MSC exosome	hsa-miR-224-4395210	UNKNOWN	FAM	NFQ-MGB	27.972	27.9721					TRUE	0.389276	TRUE	3	16	N/A										N	N	N	N
148	G4	FALSE	MSC exosome	hsa-miR-296-3p-4395212	UNKNOWN	FAM	NFQ-MGB	Undetermined						TRUE	0.2	TRUE	3	39	N/A										N	N	Y	Y
149	G5	FALSE	MSC exosome	hsa-miR-296-5p-4373066	UNKNOWN	FAM	NFQ-MGB	28.887	28.8868					TRUE	0.133201	TRUE	3	22	N/A										N	N	N	N
150	G6	FALSE	MSC exosome	hsa-miR-299-3p-4373189	UNKNOWN	FAM	NFQ-MGB	Undetermined						TRUE	0.2	TRUE	3	39	N/A										N	N	Y	Y
151	G7	FALSE	MSC exosome	hsa-miR-299-5p-4373188	UNKNOWN	FAM	NFQ-MGB	33.205	33.2048					TRUE	0.0675346	TRUE	3	28	N/A										N	N	N	N
152	G8	FALSE	MSC exosome	hsa-miR-301a-4373064	UNKNOWN	FAM	NFQ-MGB	30.16	30.1598					TRUE	0.137593	TRUE	3	25	N/A										N	N	N	N
153	G9	FALSE	MSC exosome	hsa-miR-301b-4395503	UNKNOWN	FAM	NFQ-MGB	33.08	33.0803					TRUE	0.187934	TRUE	3	28	N/A										N	N	N	N
154	G10	FALSE	MSC exosome	hsa-miR-302a-4378070	UNKNOWN	FAM	NFQ-MGB	30.793	30.7932					TRUE	0.04	TRUE	3	22	N/A										N	N	N	Y
155	G11	FALSE	MSC exosome	ath-miR159a-4373390	UNKNOWN	FAM	NFQ-MGB	Undetermined						TRUE	0.2	TRUE	3	31	N/A										N	N	N	Y
156	G12	FALSE	MSC exosome	hsa-miR-302b-4378071	UNKNOWN	FAM	NFQ-MGB	26.034	26.0343					TRUE	0.04	TRUE	3	23	N/A										N	N	N	Y
157	G13	FALSE	MSC exosome	hsa-miR-302c-4378072	UNKNOWN	FAM	NFQ-MGB	34.207	34.2072					TRUE	0.113827	TRUE	3	29	N/A										N	N	N	N
158	G14	FALSE	MSC exosome	hsa-miR-320-4395388	UNKNOWN	FAM	NFQ-MGB	23.227	23.2274					TRUE	0.277052	TRUE	3	12	N/A										N	N	N	N
159	G15	FALSE	MSC exosome	hsa-miR-323-3p-4395338	UNKNOWN	FAM	NFQ-MGB	28.682	28.6823					TRUE	0.0803319	TRUE	3	24	N/A										N	N	N	N
160	G16	FALSE	MSC exosome	hsa-miR-324-3p-4395272	UNKNOWN	FAM	NFQ-MGB	30.97	30.9705					TRUE	0.194044	TRUE	3	25	N/A										N	N	N	N
161	G17	FALSE	MSC exosome	hsa-miR-324-5p-4373052	UNKNOWN	FAM	NFQ-MGB	31.287	31.2867					TRUE	0.138738	TRUE	3	27	N/A										N	N	N	N
162	G18	FALSE	MSC exosome	hsa-miR-326-4373050	UNKNOWN	FAM	NFQ-MGB	Undetermined						TRUE	0.2	TRUE	3	39	N/A										N	Y	Y	Y
163	G19	FALSE	MSC exosome	hsa-miR-328-4373049	UNKNOWN	FAM	NFQ-MGB	25.501	25.5012					TRUE	0.278093	TRUE	3	18	N/A										N	N	N	N
164	G20	FALSE	MSC exosome	hsa-miR-329-4373191	UNKNOWN	FAM	NFQ-MGB	33.985	33.9855					TRUE	0.0874529	TRUE	3	30	N/A										N	N	N	N
165	G21	FALSE	MSC exosome	hsa-miR-330-3p-4373047	UNKNOWN	FAM	NFQ-MGB	31.444	31.4443					TRUE	0.043685	TRUE	3	27	N/A										N	N	N	N
166	G22	FALSE	MSC exosome	hsa-miR-330-5p-4395341	UNKNOWN	FAM	NFQ-MGB	Undetermined						TRUE	0.2	TRUE	3	39	N/A										N	N	Y	Y
167	G23	FALSE	MSC exosome	hsa-miR-331-3p-4373046	UNKNOWN	FAM	NFQ-MGB	27	26.9996					TRUE	0.204623	TRUE	3	21	N/A										N	N	N	N
168	G24	FALSE	MSC exosome	hsa-miR-331-5p-4395344	UNKNOWN	FAM	NFQ-MGB	34.834	34.8342					TRUE	0.131749	TRUE	3	29	N/A										N	N	N	N
169	H1	FALSE	MSC exosome	hsa-miR-335-4373045	UNKNOWN	FAM	NFQ-MGB	26.571	26.5706					TRUE	0.164232	TRUE	3	22	N/A										N	N	N	N
170	H2	FALSE	MSC exosome	hsa-miR-337-5p-4395267	UNKNOWN	FAM	NFQ-MGB	29.978	29.9776					TRUE	0.186223	TRUE	3	22	N/A										N	N	N	N
171	H3	FALSE	MSC exosome	hsa-miR-338-3p-4395363	UNKNOWN	FAM	NFQ-MGB	Undetermined						TRUE	0.2	TRUE	3	39	N/A										N	N	Y	Y
172	H4	FALSE	MSC exosome	hsa-miR-339-3p-4395295	UNKNOWN	FAM	NFQ-MGB	28.689	28.6888					TRUE	0.192051	TRUE	3	24	N/A										N	N	N	N
173	H5	FALSE	MSC exosome	hsa-miR-339-5p-4395368	UNKNOWN	FAM	NFQ-MGB	29.256	29.2558					TRUE	0.122934	TRUE	3	23	N/A										N	N	N	N
174	H6	FALSE	MSC exosome	hsa-miR-340-4395369	UNKNOWN	FAM	NFQ-MGB	32.007	32.0068					TRUE	0.129002	TRUE	3	28	N/A										N	N	N	N
175	H7	FALSE	MSC exosome	has-miR-155-4395459	UNKNOWN	FAM	NFQ-MGB	31.524	31.5244					TRUE	0.527652	TRUE	3	16	N/A										N	N	N	N
176	H8	FALSE	MSC exosome	hsa-let-7b-4395446	UNKNOWN	FAM	NFQ-MGB	17.389	17.3895					TRUE	0.04	TRUE	3	14	N/A										N	N	N	Y
177	H9	FALSE	MSC exosome	hsa-miR-342-3p-4395371	UNKNOWN	FAM	NFQ-MGB	24.919	24.9185					TRUE	0.165034	TRUE	3	18	N/A										N	N	N	N
178	H10	FALSE	MSC exosome	hsa-miR-342-5p-4395258	UNKNOWN	FAM	NFQ-MGB	Undetermined						TRUE	0.2	TRUE	3	39	N/A										N	N	Y	Y
179	H11	FALSE	MSC exosome	hsa-miR-345-4395297	UNKNOWN	FAM	NFQ-MGB	28.575	28.575					TRUE	0.186503	TRUE	3	23	N/A										N	N	N	N
180	H12	FALSE	MSC exosome	hsa-miR-361-5p-4373035	UNKNOWN	FAM	NFQ-MGB	31.864	31.8643					TRUE	0.108461	TRUE	3	27	N/A										N	N	N	N
181	H13	FALSE	MSC exosome	hsa-miR-362-3p-4395228	UNKNOWN	FAM	NFQ-MGB	34.655	34.6547					TRUE	0.170354	TRUE	3	28	N/A										N	N	N	N
182	H14	FALSE	MSC exosome	hsa-miR-362-5p-4378092	UNKNOWN	FAM	NFQ-MGB	33.025	33.0248					TRUE	0.166948	TRUE	3	26	N/A										N	N	N	N
183	H15	FALSE	MSC exosome	hsa-miR-363-4378090	UNKNOWN	FAM	NFQ-MGB	Undetermined						TRUE	0.2	TRUE	3	32	N/A										N	N	N	Y
184	H16	FALSE	MSC exosome	hsa-miR-365-4373194	UNKNOWN	FAM	NFQ-MGB	25.434	25.4343					TRUE	0.0684604	TRUE	3	22	N/A										N	N	N	N
185	H17	FALSE	MSC exosome	hsa-miR-367-4373034	UNKNOWN	FAM	NFQ-MGB	Undetermined						TRUE	0.2	TRUE	3	39	N/A										N	N	Y	Y
186	H18	FALSE	MSC exosome	hsa-miR-369-3p-4373032	UNKNOWN	FAM	NFQ-MGB	34.148	34.1477					TRUE	0.204883	TRUE	3	29	N/A										N	N	N	N
187	H19	FALSE	MSC exosome	hsa-miR-369-5p-4373195	UNKNOWN	FAM	NFQ-MGB	Undetermined						TRUE	0.2	TRUE	3	39	N/A										N	N	Y	Y
188	H20	FALSE	MSC exosome	hsa-miR-370-4395386	UNKNOWN	FAM	NFQ-MGB	29.33	29.3302					TRUE	0.0688328	TRUE	3	24	N/A										N	N	N	N
189	H21	FALSE	MSC exosome	hsa-miR-371-3p-4395235	UNKNOWN	FAM	NFQ-MGB	Undetermined						TRUE	0.2	TRUE	3	39	N/A										N	N	Y	Y
190	H22	FALSE	MSC exosome	hsa-miR-372-4373029	UNKNOWN	FAM	NFQ-MGB	Undetermined						TRUE	0.2	TRUE	3	39	N/A										N	N	Y	Y
191	H23	FALSE	MSC exosome	hsa-miR-373-4378073	UNKNOWN	FAM	NFQ-MGB	Undetermined						TRUE	0.2	TRUE	3	39	N/A										N	Y	Y	Y
192	H24	FALSE	MSC exosome	hsa-miR-374a-4373028	UNKNOWN	FAM	NFQ-MGB	27.386	27.3857					TRUE	0.266757	TRUE	3	22	N/A										N	N	N	N
193	I1	FALSE	MSC exosome	hsa-miR-374b-4381045	UNKNOWN	FAM	NFQ-MGB	27.653	27.6532					TRUE	0.33845	TRUE	3	21	N/A										N	N	N	N
194	I2	FALSE	MSC exosome	hsa-miR-375-4373027	UNKNOWN	FAM	NFQ-MGB	Undetermined						TRUE	0.2	TRUE	3	39	N/A										N	N	Y	Y
195	I3	FALSE	MSC exosome	hsa-miR-376a-4373026	UNKNOWN	FAM	NFQ-MGB	26.915	26.9148					TRUE	0.198723	TRUE	3	22	N/A										N	N	N	N
196	I4	FALSE	MSC exosome	hsa-miR-376b-4373196	UNKNOWN	FAM	NFQ-MGB	Undetermined						TRUE	0.2	TRUE	3	30	N/A										N	N	N	Y
197	I5	FALSE	MSC exosome	hsa-miR-377-4373025	UNKNOWN	FAM	NFQ-MGB	Undetermined						TRUE	0.2	TRUE	3	39	N/A										N	N	Y	Y
198	I6	FALSE	MSC exosome	hsa-miR-379-4373349	UNKNOWN	FAM	NFQ-MGB	29.944	29.9441					TRUE	0.230113	TRUE	3	22	N/A										N	N	N	N
199	I7	FALSE	MSC exosome	hsa-miR-380-4373022	UNKNOWN	FAM	NFQ-MGB	34.53	34.5298					TRUE	0.04	TRUE	3	30	N/A										N	N	N	Y
200	I8	FALSE	MSC exosome	hsa-miR-381-4373020	UNKNOWN	FAM	NFQ-MGB	35.567	35.567					TRUE	0.0853815	TRUE	3	30	N/A										N	N	N	N
201	I9	FALSE	MSC exosome	hsa-miR-382-4373019	UNKNOWN	FAM	NFQ-MGB	27.646	27.6459					TRUE	0.0611975	TRUE	3	22	N/A										N	N	N	N
202	I10	FALSE	MSC exosome	hsa-miR-383-4373018	UNKNOWN	FAM	NFQ-MGB	Undetermined						TRUE	0.2	TRUE	3	39	N/A										N	N	Y	Y
203	I11	FALSE	MSC exosome	hsa-miR-409-5p-4395442	UNKNOWN	FAM	NFQ-MGB	Undetermined						TRUE	0.2	TRUE	3	39	N/A										N	Y	Y	Y
204	I12	FALSE	MSC exosome	hsa-miR-410-4378093	UNKNOWN	FAM	NFQ-MGB	29.704	29.704					TRUE	0.169697	TRUE	3	23	N/A										N	N	N	N
205	I13	FALSE	MSC exosome	hsa-miR-411-4381013	UNKNOWN	FAM	NFQ-MGB	30.302	30.302					TRUE	0.154354	TRUE	3	25	N/A										N	N	N	N
206	I14	FALSE	MSC exosome	hsa-miR-422a-4395408	UNKNOWN	FAM	NFQ-MGB	5.453	5.45314					TRUE	0.04	TRUE	1	3	N/A										N	N	N	Y
207	I15	FALSE	MSC exosome	hsa-miR-423-5p-4395451	UNKNOWN	FAM	NFQ-MGB	32.592	32.592					TRUE	0.175208	TRUE	3	24	N/A										N	N	N	N
208	I16	FALSE	MSC exosome	hsa-miR-424-4373201	UNKNOWN	FAM	NFQ-MGB	33.226	33.2263					TRUE	0.110484	TRUE	3	28	N/A										N	N	N	N
209	I17	FALSE	MSC exosome	hsa-miR-425-4380926	UNKNOWN	FAM	NFQ-MGB	27.816	27.8155					TRUE	0.04	TRUE	3	24	N/A										N	N	N	Y
210	I18	FALSE	MSC exosome	hsa-miR-429-4373203	UNKNOWN	FAM	NFQ-MGB	Undetermined						TRUE	0.2	TRUE	3	39	N/A										N	N	Y	Y
211	I19	FALSE	MSC exosome	hsa-miR-431-4395173	UNKNOWN	FAM	NFQ-MGB	35.389	35.3894					TRUE	0.04	TRUE	3	31	N/A										N	N	N	Y
212	I20	FALSE	MSC exosome	hsa-miR-433-4373205	UNKNOWN	FAM	NFQ-MGB	29.459	29.4593					TRUE	0.110347	TRUE	3	25	N/A										N	N	N	N
213	I21	FALSE	MSC exosome	hsa-miR-449a-4373207	UNKNOWN	FAM	NFQ-MGB	Undetermined						TRUE	0.2	TRUE	3	39	N/A										N	N	Y	Y
214	I22	FALSE	MSC exosome	hsa-miR-449b-4381011	UNKNOWN	FAM	NFQ-MGB	Undetermined						TRUE	0.2	TRUE	3	39	N/A										N	N	Y	Y
215	I23	FALSE	MSC exosome	hsa-miR-450a-4395414	UNKNOWN	FAM	NFQ-MGB	Undetermined						TRUE	0.2	TRUE	3	39	N/A										N	N	Y	Y
216	I24	FALSE	MSC exosome	hsa-miR-450b-3p-4395319	UNKNOWN	FAM	NFQ-MGB	Undetermined						TRUE	0.2	TRUE	3	39	N/A										N	N	Y	Y
217	J1	FALSE	MSC exosome	hsa-miR-450b-5p-4395318	UNKNOWN	FAM	NFQ-MGB	Undetermined						TRUE	0.2	TRUE	3	39	N/A										N	N	Y	Y
218	J2	FALSE	MSC exosome	hsa-miR-451-4373360	UNKNOWN	FAM	NFQ-MGB	33.65	33.6499					TRUE	0.58967	TRUE	3	21	N/A										N	N	N	N
219	J3	FALSE	MSC exosome	hsa-miR-452-4395440	UNKNOWN	FAM	NFQ-MGB	31.896	31.8962					TRUE	0.279824	TRUE	3	26	N/A										N	N	N	N
220	J4	FALSE	MSC exosome	hsa-miR-453-4395429	UNKNOWN	FAM	NFQ-MGB	Undetermined						TRUE	0.2	TRUE	3	39	N/A										N	N	Y	Y
221	J5	FALSE	MSC exosome	hsa-miR-454-4395434	UNKNOWN	FAM	NFQ-MGB	31.677	31.6768					TRUE	0.384781	TRUE	3	24	N/A										N	N	N	N
222	J6	FALSE	MSC exosome	hsa-miR-455-3p-4395355	UNKNOWN	FAM	NFQ-MGB	32.829	32.8287					TRUE	0.137117	TRUE	3	26	N/A										N	N	N	N
223	J7	FALSE	MSC exosome	hsa-miR-455-5p-4378098	UNKNOWN	FAM	NFQ-MGB	32.553	32.5532					TRUE	0.102708	TRUE	3	29	N/A										N	N	N	N
224	J8	FALSE	MSC exosome	hsa-miR-483-5p-4395449	UNKNOWN	FAM	NFQ-MGB	29.905	29.905					TRUE	0.223661	TRUE	3	23	N/A										N	N	N	N
225	J9	FALSE	MSC exosome	hsa-miR-484-4381032	UNKNOWN	FAM	NFQ-MGB	23.34	23.3404					TRUE	0.129252	TRUE	3	19	N/A										N	N	N	N
226	J10	FALSE	MSC exosome	hsa-miR-485-3p-4378095	UNKNOWN	FAM	NFQ-MGB	28.702	28.7017					TRUE	0.132284	TRUE	3	23	N/A										N	N	N	N
227	J11	FALSE	MSC exosome	hsa-miR-485-5p-4373212	UNKNOWN	FAM	NFQ-MGB	Undetermined						TRUE	0.2	TRUE	3	39	N/A										N	N	Y	Y
228	J12	FALSE	MSC exosome	hsa-miR-486-3p-4395204	UNKNOWN	FAM	NFQ-MGB	Undetermined						TRUE	0.2	TRUE	3	39	N/A										N	N	Y	Y
229	J13	FALSE	MSC exosome	hsa-miR-486-5p-4378096	UNKNOWN	FAM	NFQ-MGB	31.298	31.2985					TRUE	0.04	TRUE	3	27	N/A										N	N	N	Y
230	J14	FALSE	MSC exosome	hsa-miR-487a-4378097	UNKNOWN	FAM	NFQ-MGB	22.487	22.4869					TRUE	0.04	TRUE	3	15	N/A										N	N	N	Y
231	J15	FALSE	MSC exosome	hsa-miR-487b-4378102	UNKNOWN	FAM	NFQ-MGB	31.258	31.2579					TRUE	0.214421	TRUE	3	23	N/A										N	N	N	N
232	J16	FALSE	MSC exosome	hsa-miR-488-4395468	UNKNOWN	FAM	NFQ-MGB	Undetermined						TRUE	0.2	TRUE	3	39	N/A										N	N	Y	Y
233	J17	FALSE	MSC exosome	hsa-miR-489-4395469	UNKNOWN	FAM	NFQ-MGB	Undetermined						TRUE	0.2	TRUE	3	39	N/A										N	Y	Y	Y
234	J18	FALSE	MSC exosome	hsa-miR-490-3p-4373215	UNKNOWN	FAM	NFQ-MGB	Undetermined						TRUE	0.2	TRUE	3	28	N/A										N	N	N	Y
235	J19	FALSE	MSC exosome	hsa-miR-491-3p-4395471	UNKNOWN	FAM	NFQ-MGB	Undetermined						TRUE	0.2	TRUE	3	39	N/A										N	N	Y	Y
236	J20	FALSE	MSC exosome	hsa-miR-491-5p-4381053	UNKNOWN	FAM	NFQ-MGB	30.803	30.8032					TRUE	0.271088	TRUE	3	24	N/A										N	N	N	N
237	J21	FALSE	MSC exosome	hsa-miR-493-4395475	UNKNOWN	FAM	NFQ-MGB	31.633	31.6327					TRUE	0.177437	TRUE	3	26	N/A										N	N	N	N
238	J22	FALSE	MSC exosome	hsa-miR-494-4395476	UNKNOWN	FAM	NFQ-MGB	28.271	28.2715					TRUE	0.183925	TRUE	3	23	N/A										N	N	N	N
239	J23	FALSE	MSC exosome	hsa-miR-495-4381078	UNKNOWN	FAM	NFQ-MGB	29.328	29.3283					TRUE	0.176194	TRUE	3	22	N/A										N	N	N	N
240	J24	FALSE	MSC exosome	hsa-miR-496-4386771	UNKNOWN	FAM	NFQ-MGB	Undetermined						TRUE	0.2	TRUE	3	39	N/A										N	N	Y	Y
241	K1	FALSE	MSC exosome	hsa-miR-499-3p-4395538	UNKNOWN	FAM	NFQ-MGB	Undetermined						TRUE	0.2	TRUE	3	39	N/A										N	N	Y	Y
242	K2	FALSE	MSC exosome	hsa-miR-499-5p-4381047	UNKNOWN	FAM	NFQ-MGB	35.366	35.3664					TRUE	0.128951	TRUE	3	26	N/A										N	N	N	N
243	K3	FALSE	MSC exosome	hsa-miR-500-4395539	UNKNOWN	FAM	NFQ-MGB	34.728	34.7275					TRUE	0.0919964	TRUE	3	28	N/A										N	N	N	N
244	K4	FALSE	MSC exosome	hsa-miR-501-3p-4395546	UNKNOWN	FAM	NFQ-MGB	Undetermined						TRUE	0.2	TRUE	3	39	N/A										N	N	Y	Y
245	K5	FALSE	MSC exosome	hsa-miR-501-5p-4373226	UNKNOWN	FAM	NFQ-MGB	Undetermined						TRUE	0.2	TRUE	3	28	N/A										N	N	N	Y
246	K6	FALSE	MSC exosome	hsa-miR-502-3p-4395194	UNKNOWN	FAM	NFQ-MGB	34.896	34.8959					TRUE	0.0798798	TRUE	3	30	N/A										N	N	N	N
247	K7	FALSE	MSC exosome	hsa-miR-502-5p-4373227	UNKNOWN	FAM	NFQ-MGB	34.971	34.9712					TRUE	0.178193	TRUE	3	29	N/A										N	N	N	N
248	K8	FALSE	MSC exosome	hsa-miR-503-4373228	UNKNOWN	FAM	NFQ-MGB	34.676	34.6764					TRUE	0.133669	TRUE	3	28	N/A										N	N	N	N
249	K9	FALSE	MSC exosome	hsa-miR-504-4395195	UNKNOWN	FAM	NFQ-MGB	Undetermined						TRUE	0.2	TRUE	3	39	N/A										N	N	Y	Y
250	K10	FALSE	MSC exosome	hsa-miR-505-4395200	UNKNOWN	FAM	NFQ-MGB	32.037	32.0369					TRUE	0.0633831	TRUE	3	27	N/A										N	N	N	N
251	K11	FALSE	MSC exosome	hsa-miR-507-4373232	UNKNOWN	FAM	NFQ-MGB	Undetermined						TRUE	0.2	TRUE	3	39	N/A										N	N	Y	Y
252	K12	FALSE	MSC exosome	hsa-miR-508-3p-4373233	UNKNOWN	FAM	NFQ-MGB	13.921	13.9206					TRUE	0.04	TRUE	3	4	N/A										N	Y	N	Y
253	K13	FALSE	MSC exosome	hsa-miR-508-5p-4395203	UNKNOWN	FAM	NFQ-MGB	Undetermined						TRUE	0.2	TRUE	3	39	N/A										N	N	Y	Y
254	K14	FALSE	MSC exosome	hsa-miR-509-5p-4395346	UNKNOWN	FAM	NFQ-MGB	Undetermined						TRUE	0.2	TRUE	3	29	N/A										N	N	N	Y
255	K15	FALSE	MSC exosome	hsa-miR-510-4395352	UNKNOWN	FAM	NFQ-MGB	Undetermined						TRUE	0.2	TRUE	3	39	N/A										N	N	Y	Y
256	K16	FALSE	MSC exosome	hsa-miR-512-3p-4381034	UNKNOWN	FAM	NFQ-MGB	Undetermined						TRUE	0.2	TRUE	3	39	N/A										N	N	Y	Y
257	K17	FALSE	MSC exosome	hsa-miR-512-5p-4373238	UNKNOWN	FAM	NFQ-MGB	Undetermined						TRUE	0.2	TRUE	3	39	N/A										N	N	Y	Y
258	K18	FALSE	MSC exosome	hsa-miR-513-5p-4395201	UNKNOWN	FAM	NFQ-MGB	Undetermined						TRUE	0.2	TRUE	3	39	N/A										N	N	Y	Y
259	K19	FALSE	MSC exosome	hsa-miR-515-3p-4395480	UNKNOWN	FAM	NFQ-MGB	Undetermined						TRUE	0.2	TRUE	3	39	N/A										N	N	Y	Y
260	K20	FALSE	MSC exosome	hsa-miR-515-5p-4373242	UNKNOWN	FAM	NFQ-MGB	Undetermined						TRUE	0.2	TRUE	3	39	N/A										N	N	Y	Y
261	K21	FALSE	MSC exosome	hsa-miR-516a-5p-4395527	UNKNOWN	FAM	NFQ-MGB	Undetermined						TRUE	0.2	TRUE	3	39	N/A										N	N	Y	Y
262	K22	FALSE	MSC exosome	hsa-miR-516b-4395172	UNKNOWN	FAM	NFQ-MGB	Undetermined						TRUE	0.2	TRUE	3	39	N/A										N	N	Y	Y
263	K23	FALSE	MSC exosome	hsa-miR-517a-4395513	UNKNOWN	FAM	NFQ-MGB	34.335	34.3354					TRUE	0.0556418	TRUE	3	31	N/A										N	N	N	N
264	K24	FALSE	MSC exosome	hsa-miR-517c-4373264	UNKNOWN	FAM	NFQ-MGB	34.755	34.755					TRUE	0.04	TRUE	3	31	N/A										N	N	N	Y
265	L1	FALSE	MSC exosome	hsa-miR-518a-3p-4395508	UNKNOWN	FAM	NFQ-MGB	Undetermined						TRUE	0.2	TRUE	3	39	N/A										N	N	Y	Y
266	L2	FALSE	MSC exosome	hsa-miR-518a-5p-4395507	UNKNOWN	FAM	NFQ-MGB	Undetermined						TRUE	0.2	TRUE	3	39	N/A										N	N	Y	Y
267	L3	FALSE	MSC exosome	hsa-miR-518b-4373246	UNKNOWN	FAM	NFQ-MGB	35.778	35.7775					TRUE	0.2	TRUE	3	30	N/A										N	N	N	Y
268	L4	FALSE	MSC exosome	hsa-miR-518c-4395512	UNKNOWN	FAM	NFQ-MGB	Undetermined						TRUE	0.2	TRUE	3	39	N/A										N	N	Y	Y
269	L5	FALSE	MSC exosome	hsa-miR-518d-3p-4373248	UNKNOWN	FAM	NFQ-MGB	32.493	32.4929					TRUE	0.0910039	TRUE	3	28	N/A										N	N	N	N
270	L6	FALSE	MSC exosome	hsa-miR-518d-5p-4395500	UNKNOWN	FAM	NFQ-MGB	Undetermined						TRUE	0.2	TRUE	3	39	N/A										N	N	Y	Y
271	L7	FALSE	MSC exosome	hsa-miR-518e-4395506	UNKNOWN	FAM	NFQ-MGB	31.896	31.8959					TRUE	0.0738095	TRUE	3	26	N/A										N	N	N	N
272	L8	FALSE	MSC exosome	hsa-miR-518f-4395499	UNKNOWN	FAM	NFQ-MGB	Undetermined						TRUE	0.2	TRUE	3	39	N/A										N	N	Y	Y
273	L9	FALSE	MSC exosome	hsa-miR-519a-4395526	UNKNOWN	FAM	NFQ-MGB	Undetermined						TRUE	0.2	TRUE	3	30	N/A										N	N	N	Y
274	L10	FALSE	MSC exosome	hsa-miR-519d-4395514	UNKNOWN	FAM	NFQ-MGB	Undetermined						TRUE	0.2	TRUE	3	34	N/A										N	N	N	Y
275	L11	FALSE	MSC exosome	hsa-miR-519e-4395481	UNKNOWN	FAM	NFQ-MGB	Undetermined						TRUE	0.2	TRUE	3	39	N/A										N	N	Y	Y
276	L12	FALSE	MSC exosome	hsa-miR-520a-3p-4373268	UNKNOWN	FAM	NFQ-MGB	Undetermined						TRUE	0.2	TRUE	3	39	N/A										N	N	Y	Y
277	L13	FALSE	MSC exosome	hsa-miR-520a-5p-4378085	UNKNOWN	FAM	NFQ-MGB	Undetermined						TRUE	0.2	TRUE	3	33	N/A										N	N	N	Y
278	L14	FALSE	MSC exosome	hsa-miR-520d-5p-4395504	UNKNOWN	FAM	NFQ-MGB	Undetermined						TRUE	0.2	TRUE	3	39	N/A										N	Y	Y	Y
279	L15	FALSE	MSC exosome	hsa-miR-520g-4373257	UNKNOWN	FAM	NFQ-MGB	Undetermined						TRUE	0.2	TRUE	3	34	N/A										N	N	N	Y
280	L16	FALSE	MSC exosome	hsa-miR-521-4373259	UNKNOWN	FAM	NFQ-MGB	Undetermined						TRUE	0.2	TRUE	3	32	N/A										N	N	N	Y
281	L17	FALSE	MSC exosome	hsa-miR-522-4395524	UNKNOWN	FAM	NFQ-MGB	Undetermined						TRUE	0.2	TRUE	3	39	N/A										N	N	Y	Y
282	L18	FALSE	MSC exosome	hsa-miR-523-4395497	UNKNOWN	FAM	NFQ-MGB	12.967	12.9672					TRUE	0.04	TRUE	3	9	N/A										N	N	N	Y
283	L19	FALSE	MSC exosome	hsa-miR-524-5p-4395174	UNKNOWN	FAM	NFQ-MGB	Undetermined						TRUE	0.2	TRUE	3	39	N/A										N	N	Y	Y
284	L20	FALSE	MSC exosome	hsa-miR-525-3p-4395496	UNKNOWN	FAM	NFQ-MGB	Undetermined						TRUE	0.2	TRUE	3	39	N/A										N	N	Y	Y
285	L21	FALSE	MSC exosome	hsa-miR-525-5p-4378088	UNKNOWN	FAM	NFQ-MGB	Undetermined						TRUE	0.2	TRUE	3	39	N/A										N	N	Y	Y
286	L22	FALSE	MSC exosome	hsa-miR-526b-4395493	UNKNOWN	FAM	NFQ-MGB	Undetermined						TRUE	0.2	TRUE	3	39	N/A										N	N	Y	Y
287	L23	FALSE	MSC exosome	hsa-miR-532-3p-4395466	UNKNOWN	FAM	NFQ-MGB	29.624	29.6238					TRUE	0.297933	TRUE	3	22	N/A										N	N	N	N
288	L24	FALSE	MSC exosome	hsa-miR-532-5p-4380928	UNKNOWN	FAM	NFQ-MGB	28.325	28.3248					TRUE	0.196344	TRUE	3	23	N/A										N	N	N	N
289	M1	FALSE	MSC exosome	hsa-miR-539-4378103	UNKNOWN	FAM	NFQ-MGB	29.284	29.284					TRUE	0.272637	TRUE	3	17	N/A										N	N	N	N
290	M2	FALSE	MSC exosome	hsa-miR-541-4395312	UNKNOWN	FAM	NFQ-MGB	Undetermined						TRUE	0.2	TRUE	3	39	N/A										N	N	Y	Y
291	M3	FALSE	MSC exosome	hsa-miR-542-3p-4378101	UNKNOWN	FAM	NFQ-MGB	Undetermined						TRUE	0.2	TRUE	3	21	N/A										N	N	N	Y
292	M4	FALSE	MSC exosome	hsa-miR-542-5p-4395351	UNKNOWN	FAM	NFQ-MGB	Undetermined						TRUE	0.2	TRUE	3	39	N/A										N	N	Y	Y
293	M5	FALSE	MSC exosome	hsa-miR-544-4395376	UNKNOWN	FAM	NFQ-MGB	Undetermined						TRUE	0.2	TRUE	3	39	N/A										N	N	Y	Y
294	M6	FALSE	MSC exosome	hsa-miR-545-4395378	UNKNOWN	FAM	NFQ-MGB	Undetermined						TRUE	0.2	TRUE	3	35	N/A										N	N	N	Y
295	M7	FALSE	MSC exosome	hsa-miR-548a-3p-4380948	UNKNOWN	FAM	NFQ-MGB	Undetermined						TRUE	0.2	TRUE	3	39	N/A										N	N	Y	Y
296	M8	FALSE	MSC exosome	hsa-miR-548a-5p-4395523	UNKNOWN	FAM	NFQ-MGB	Undetermined						TRUE	0.2	TRUE	3	39	N/A										N	N	Y	Y
297	M9	FALSE	MSC exosome	hsa-miR-548b-3p-4380951	UNKNOWN	FAM	NFQ-MGB	Undetermined						TRUE	0.2	TRUE	3	39	N/A										N	N	Y	Y
298	M10	FALSE	MSC exosome	hsa-miR-548b-5p-4395519	UNKNOWN	FAM	NFQ-MGB	Undetermined						TRUE	0.2	TRUE	3	39	N/A										N	N	Y	Y
299	M11	FALSE	MSC exosome	hsa-miR-548c-3p-4380993	UNKNOWN	FAM	NFQ-MGB	Undetermined						TRUE	0.2	TRUE	3	39	N/A										N	N	Y	Y
300	M12	FALSE	MSC exosome	hsa-miR-548c-5p-4395540	UNKNOWN	FAM	NFQ-MGB	Undetermined						TRUE	0.2	TRUE	3	39	N/A										N	N	Y	Y
301	M13	FALSE	MSC exosome	hsa-miR-548d-3p-4381008	UNKNOWN	FAM	NFQ-MGB	Undetermined						TRUE	0.2	TRUE	3	39	N/A										N	N	Y	Y
302	M14	FALSE	MSC exosome	hsa-miR-548d-5p-4395348	UNKNOWN	FAM	NFQ-MGB	Undetermined						TRUE	0.2	TRUE	3	39	N/A										N	N	Y	Y
303	M15	FALSE	MSC exosome	hsa-miR-551b-4380945	UNKNOWN	FAM	NFQ-MGB	Undetermined						TRUE	0.2	TRUE	3	39	N/A										N	N	Y	Y
304	M16	FALSE	MSC exosome	hsa-miR-556-3p-4395456	UNKNOWN	FAM	NFQ-MGB	Undetermined						TRUE	0.2	TRUE	3	39	N/A										N	N	Y	Y
305	M17	FALSE	MSC exosome	hsa-miR-556-5p-4395455	UNKNOWN	FAM	NFQ-MGB	Undetermined						TRUE	0.2	TRUE	3	39	N/A										N	N	Y	Y
306	M18	FALSE	MSC exosome	hsa-miR-561-4380938	UNKNOWN	FAM	NFQ-MGB	Undetermined						TRUE	0.2	TRUE	3	39	N/A										N	N	Y	Y
307	M19	FALSE	MSC exosome	hsa-miR-570-4395458	UNKNOWN	FAM	NFQ-MGB	35.253	35.2526					TRUE	0.0504186	TRUE	3	32	N/A										N	N	N	N
308	M20	FALSE	MSC exosome	hsa-miR-574-3p-4395460	UNKNOWN	FAM	NFQ-MGB	24.133	24.1335					TRUE	0.167197	TRUE	3	19	N/A										N	N	N	N
309	M21	FALSE	MSC exosome	hsa-miR-576-3p-4395462	UNKNOWN	FAM	NFQ-MGB	34.679	34.6789					TRUE	0.04	TRUE	3	30	N/A										N	N	N	Y
310	M22	FALSE	MSC exosome	hsa-miR-576-5p-4395461	UNKNOWN	FAM	NFQ-MGB	33.594	33.5938					TRUE	0.0598962	TRUE	3	30	N/A										N	N	N	N
311	M23	FALSE	MSC exosome	hsa-miR-579-4395509	UNKNOWN	FAM	NFQ-MGB	36.206	36.2057					TRUE	0.04	TRUE	3	33	N/A										N	N	N	Y
312	M24	FALSE	MSC exosome	hsa-miR-582-3p-4395510	UNKNOWN	FAM	NFQ-MGB	Undetermined						TRUE	0.2	TRUE	3	34	N/A										N	N	N	Y
313	N1	FALSE	MSC exosome	hsa-miR-582-5p-4395175	UNKNOWN	FAM	NFQ-MGB	Undetermined						TRUE	0.2	TRUE	3	21	N/A										N	N	N	Y
314	N2	FALSE	MSC exosome	hsa-miR-589-4395520	UNKNOWN	FAM	NFQ-MGB	Undetermined						TRUE	0.2	TRUE	3	39	N/A										N	N	Y	Y
315	N3	FALSE	MSC exosome	hsa-miR-590-5p-4395176	UNKNOWN	FAM	NFQ-MGB	30.201	30.2014					TRUE	0.343748	TRUE	3	21	N/A										N	N	N	N
316	N4	FALSE	MSC exosome	hsa-miR-597-4380960	UNKNOWN	FAM	NFQ-MGB	Undetermined						TRUE	0.2	TRUE	3	39	N/A										N	N	Y	Y
317	N5	FALSE	MSC exosome	hsa-miR-598-4395179	UNKNOWN	FAM	NFQ-MGB	31.162	31.1617					TRUE	0.197924	TRUE	3	25	N/A										N	N	N	N
318	N6	FALSE	MSC exosome	hsa-miR-615-3p-4386777	UNKNOWN	FAM	NFQ-MGB	7.318	7.31796					TRUE	0.04	TRUE	3	5	N/A										N	N	N	Y
319	N7	FALSE	MSC exosome	hsa-miR-615-5p-4395464	UNKNOWN	FAM	NFQ-MGB	Undetermined						TRUE	0.2	TRUE	3	39	N/A										N	N	Y	Y
320	N8	FALSE	MSC exosome	hsa-miR-616-4395525	UNKNOWN	FAM	NFQ-MGB	Undetermined						TRUE	0.2	TRUE	3	39	N/A										N	N	Y	Y
321	N9	FALSE	MSC exosome	hsa-miR-618-4380996	UNKNOWN	FAM	NFQ-MGB	Undetermined						TRUE	0.2	TRUE	3	35	N/A										N	N	N	Y
322	N10	FALSE	MSC exosome	hsa-miR-624-4395541	UNKNOWN	FAM	NFQ-MGB	Undetermined						TRUE	0.2	TRUE	3	39	N/A										N	N	Y	Y
323	N11	FALSE	MSC exosome	hsa-miR-625-4395542	UNKNOWN	FAM	NFQ-MGB	32.375	32.3747					TRUE	0.065422	TRUE	3	28	N/A										N	N	N	N
324	N12	FALSE	MSC exosome	hsa-miR-627-4380967	UNKNOWN	FAM	NFQ-MGB	Undetermined						TRUE	0.2	TRUE	3	39	N/A										N	N	Y	Y
325	N13	FALSE	MSC exosome	hsa-miR-628-5p-4395544	UNKNOWN	FAM	NFQ-MGB	32.968	32.9681					TRUE	0.118819	TRUE	3	28	N/A										N	N	N	N
326	N14	FALSE	MSC exosome	hsa-miR-629-4395547	UNKNOWN	FAM	NFQ-MGB	Undetermined						TRUE	0.2	TRUE	3	34	N/A										N	N	N	Y
327	N15	FALSE	MSC exosome	hsa-miR-636-4395199	UNKNOWN	FAM	NFQ-MGB	Undetermined						TRUE	0.2	TRUE	3	29	N/A										N	N	N	Y
328	N16	FALSE	MSC exosome	hsa-miR-642-4380995	UNKNOWN	FAM	NFQ-MGB	Undetermined						TRUE	0.2	TRUE	3	39	N/A										N	Y	Y	Y
329	N17	FALSE	MSC exosome	hsa-miR-651-4381007	UNKNOWN	FAM	NFQ-MGB	Undetermined						TRUE	0.2	TRUE	3	39	N/A										N	N	Y	Y
330	N18	FALSE	MSC exosome	hsa-miR-652-4395463	UNKNOWN	FAM	NFQ-MGB	36.185	36.1851					TRUE	0.04	TRUE	3	32	N/A										N	N	N	Y
331	N19	FALSE	MSC exosome	hsa-miR-653-4395403	UNKNOWN	FAM	NFQ-MGB	Undetermined						TRUE	0.2	TRUE	3	39	N/A										N	N	Y	Y
332	N20	FALSE	MSC exosome	hsa-miR-654-3p-4395350	UNKNOWN	FAM	NFQ-MGB	33.308	33.308					TRUE	0.284702	TRUE	3	27	N/A										N	N	N	N
333	N21	FALSE	MSC exosome	hsa-miR-654-5p-4381014	UNKNOWN	FAM	NFQ-MGB	35.193	35.1929					TRUE	0.0688633	TRUE	3	29	N/A										N	N	N	N
334	N22	FALSE	MSC exosome	hsa-miR-655-4381015	UNKNOWN	FAM	NFQ-MGB	30.464	30.4639					TRUE	0.0610677	TRUE	3	27	N/A										N	N	N	N
335	N23	FALSE	MSC exosome	hsa-miR-660-4380925	UNKNOWN	FAM	NFQ-MGB	28.21	28.21					TRUE	0.145495	TRUE	3	24	N/A										N	N	N	N
336	N24	FALSE	MSC exosome	hsa-miR-671-3p-4395433	UNKNOWN	FAM	NFQ-MGB	28.989	28.9894					TRUE	0.202875	TRUE	3	22	N/A										N	N	N	N
337	O1	FALSE	MSC exosome	hsa-miR-672-4395438	UNKNOWN	FAM	NFQ-MGB	Undetermined						TRUE	0.2	TRUE	3	34	N/A										N	N	N	Y
338	O2	FALSE	MSC exosome	hsa-miR-674-4395193	UNKNOWN	FAM	NFQ-MGB	Undetermined						TRUE	0.2	TRUE	3	39	N/A										N	N	Y	Y
339	O3	FALSE	MSC exosome	hsa-miR-708-4395452	UNKNOWN	FAM	NFQ-MGB	29.171	29.1711					TRUE	0.312475	TRUE	3	22	N/A										N	N	N	N
340	O4	FALSE	MSC exosome	hsa-miR-744-4395435	UNKNOWN	FAM	NFQ-MGB	29.995	29.9953					TRUE	0.260049	TRUE	3	24	N/A										N	N	N	N
341	O5	FALSE	MSC exosome	hsa-miR-758-4395180	UNKNOWN	FAM	NFQ-MGB	34.708	34.7078					TRUE	0.103445	TRUE	3	29	N/A										N	N	N	N
342	O6	FALSE	MSC exosome	hsa-miR-871-4395465	UNKNOWN	FAM	NFQ-MGB	Undetermined						TRUE	0.2	TRUE	3	39	N/A										N	N	Y	Y
343	O7	FALSE	MSC exosome	hsa-miR-872-4395375	UNKNOWN	FAM	NFQ-MGB	Undetermined						TRUE	0.2	TRUE	3	39	N/A										N	N	Y	Y
344	O8	FALSE	MSC exosome	hsa-miR-873-4395467	UNKNOWN	FAM	NFQ-MGB	Undetermined						TRUE	0.2	TRUE	3	39	N/A										N	N	Y	Y
345	O9	FALSE	MSC exosome	hsa-miR-874-4395379	UNKNOWN	FAM	NFQ-MGB	32.612	32.612					TRUE	0.04	TRUE	3	29	N/A										N	N	N	Y
346	O10	FALSE	MSC exosome	hsa-miR-875-3p-4395315	UNKNOWN	FAM	NFQ-MGB	Undetermined						TRUE	0.2	TRUE	3	39	N/A										N	N	Y	Y
347	O11	FALSE	MSC exosome	hsa-miR-876-3p-4395336	UNKNOWN	FAM	NFQ-MGB	Undetermined						TRUE	0.2	TRUE	3	39	N/A										N	N	Y	Y
348	O12	FALSE	MSC exosome	hsa-miR-876-5p-4395316	UNKNOWN	FAM	NFQ-MGB	Undetermined						TRUE	0.2	TRUE	3	39	N/A										N	N	Y	Y
349	O13	FALSE	MSC exosome	hsa-miR-885-3p-4395483	UNKNOWN	FAM	NFQ-MGB	Undetermined						TRUE	0.2	TRUE	3	39	N/A										N	N	Y	Y
350	O14	FALSE	MSC exosome	hsa-miR-885-5p-4395407	UNKNOWN	FAM	NFQ-MGB	31.719	31.7192					TRUE	0.107595	TRUE	3	26	N/A										N	N	N	N
351	O15	FALSE	MSC exosome	hsa-miR-886-3p-4395305	UNKNOWN	FAM	NFQ-MGB	29.025	29.0255					TRUE	0.122513	TRUE	3	25	N/A										N	N	N	N
352	O16	FALSE	MSC exosome	hsa-miR-886-5p-4395304	UNKNOWN	FAM	NFQ-MGB	27.025	27.0247					TRUE	0.180822	TRUE	3	22	N/A										N	N	N	N
353	O17	FALSE	MSC exosome	hsa-miR-887-4395485	UNKNOWN	FAM	NFQ-MGB	35.321	35.3205					TRUE	0.04	TRUE	3	33	N/A										N	N	N	Y
354	O18	FALSE	MSC exosome	hsa-miR-888-4395323	UNKNOWN	FAM	NFQ-MGB	Undetermined						TRUE	0.2	TRUE	3	39	N/A										N	N	Y	Y
355	O19	FALSE	MSC exosome	hsa-miR-889-4395313	UNKNOWN	FAM	NFQ-MGB	31.779	31.7794					TRUE	0.161845	TRUE	3	26	N/A										N	N	N	N
356	O20	FALSE	MSC exosome	hsa-miR-890-4395320	UNKNOWN	FAM	NFQ-MGB	Undetermined						TRUE	0.2	TRUE	3	39	N/A										N	N	Y	Y
357	O21	FALSE	MSC exosome	hsa-miR-891a-4395302	UNKNOWN	FAM	NFQ-MGB	35.515	35.5151					TRUE	0.04	TRUE	3	30	N/A										N	N	N	Y
358	O22	FALSE	MSC exosome	hsa-miR-891b-4395321	UNKNOWN	FAM	NFQ-MGB	Undetermined						TRUE	0.2	TRUE	3	39	N/A										N	N	Y	Y
359	O23	FALSE	MSC exosome	hsa-miR-892a-4395306	UNKNOWN	FAM	NFQ-MGB	Undetermined						TRUE	0.2	TRUE	3	39	N/A										N	N	Y	Y
360	O24	FALSE	MSC exosome	hsa-miR-147-4373131	UNKNOWN	FAM	NFQ-MGB	Undetermined						TRUE	0.2	TRUE	3	39	N/A										N	N	Y	Y
361	P1	FALSE	MSC exosome	hsa-miR-208-4373091	UNKNOWN	FAM	NFQ-MGB	Undetermined						TRUE	0.2	TRUE	3	39	N/A										N	N	Y	Y
362	P2	FALSE	MSC exosome	hsa-miR-211-4373088	UNKNOWN	FAM	NFQ-MGB	Undetermined						TRUE	0.2	TRUE	3	39	N/A										N	N	Y	Y
363	P3	FALSE	MSC exosome	hsa-miR-212-4373087	UNKNOWN	FAM	NFQ-MGB	28.847	28.8471					TRUE	0.156597	TRUE	3	24	N/A										N	N	N	N
364	P4	FALSE	MSC exosome	hsa-miR-219-1-3p-4395206	UNKNOWN	FAM	NFQ-MGB	Undetermined						TRUE	0.2	TRUE	3	39	N/A										N	Y	Y	Y
365	P5	FALSE	MSC exosome	hsa-miR-219-2-3p-4395501	UNKNOWN	FAM	NFQ-MGB	Undetermined						TRUE	0.2	TRUE	3	39	N/A										N	N	Y	Y
366	P6	FALSE	MSC exosome	hsa-miR-220-4373078	UNKNOWN	FAM	NFQ-MGB	Undetermined						TRUE	0.2	TRUE	3	39	N/A										N	N	Y	Y
367	P7	FALSE	MSC exosome	hsa-miR-220b-4395317	UNKNOWN	FAM	NFQ-MGB	Undetermined						TRUE	0.2	TRUE	3	39	N/A										N	N	Y	Y
368	P8	FALSE	MSC exosome	hsa-miR-220c-4395322	UNKNOWN	FAM	NFQ-MGB	Undetermined						TRUE	0.2	TRUE	3	39	N/A										N	N	Y	Y
369	P9	FALSE	MSC exosome	hsa-miR-298-4395301	UNKNOWN	FAM	NFQ-MGB	Undetermined						TRUE	0.2	TRUE	3	39	N/A										N	N	Y	Y
370	P10	FALSE	MSC exosome	hsa-miR-325-4373051	UNKNOWN	FAM	NFQ-MGB	Undetermined						TRUE	0.2	TRUE	3	39	N/A										N	N	Y	Y
371	P11	FALSE	MSC exosome	hsa-miR-346-4373038	UNKNOWN	FAM	NFQ-MGB	29.539	29.5394					TRUE	0.0412437	TRUE	3	25	N/A										N	N	N	N
372	P12	FALSE	MSC exosome	hsa-miR-376c-4395233	UNKNOWN	FAM	NFQ-MGB	24.223	24.2231					TRUE	0.139463	TRUE	3	19	N/A										N	N	N	N
373	P13	FALSE	MSC exosome	hsa-miR-384-4373017	UNKNOWN	FAM	NFQ-MGB	Undetermined						TRUE	0.2	TRUE	3	39	N/A										N	Y	Y	Y
374	P14	FALSE	MSC exosome	hsa-miR-412-4373199	UNKNOWN	FAM	NFQ-MGB	Undetermined						TRUE	0.2	TRUE	3	39	N/A										N	N	Y	Y
375	P15	FALSE	MSC exosome	hsa-miR-448-4373206	UNKNOWN	FAM	NFQ-MGB	Undetermined						TRUE	0.2	TRUE	3	39	N/A										N	N	Y	Y
376	P16	FALSE	MSC exosome	hsa-miR-492-4373217	UNKNOWN	FAM	NFQ-MGB	Undetermined						TRUE	0.2	TRUE	3	39	N/A										N	N	Y	Y
377	P17	FALSE	MSC exosome	hsa-miR-506-4373231	UNKNOWN	FAM	NFQ-MGB	Undetermined						TRUE	0.2	TRUE	3	39	N/A										N	N	Y	Y
378	P18	FALSE	MSC exosome	hsa-miR-509-3-5p-4395266	UNKNOWN	FAM	NFQ-MGB	Undetermined						TRUE	0.2	TRUE	3	39	N/A										N	N	Y	Y
379	P19	FALSE	MSC exosome	hsa-miR-511-4373236	UNKNOWN	FAM	NFQ-MGB	Undetermined						TRUE	0.2	TRUE	3	39	N/A										N	N	Y	Y
380	P20	FALSE	MSC exosome	hsa-miR-517b-4373244	UNKNOWN	FAM	NFQ-MGB	Undetermined						TRUE	0.2	TRUE	3	39	N/A										N	N	Y	Y
381	P21	FALSE	MSC exosome	hsa-miR-519c-3p-4373251	UNKNOWN	FAM	NFQ-MGB	Undetermined						TRUE	0.2	TRUE	3	39	N/A										N	N	Y	Y
382	P22	FALSE	MSC exosome	hsa-miR-520b-4373252	UNKNOWN	FAM	NFQ-MGB	Undetermined						TRUE	0.2	TRUE	3	39	N/A										N	N	Y	Y
383	P23	FALSE	MSC exosome	hsa-miR-520e-4373255	UNKNOWN	FAM	NFQ-MGB	35.296	35.2959					TRUE	0.04	TRUE	3	31	N/A										N	N	N	Y
384	P24	FALSE	MSC exosome	hsa-miR-520f-4373256	UNKNOWN	FAM	NFQ-MGB	22.62	22.6203					TRUE	0.04	TRUE	3	18	N/A										N	N	N	Y

## Sheet: CM+MSC exosome
Well	Well Position	Omit	Sample Name	microRNA	Task	Reporter	Quencher	CT	Ct Mean	Ct SD	Quantity	Quantity Mean	Quantity SD	Automatic Ct Threshold	Ct Threshold	Automatic Baseline	Baseline Start	Baseline End	Comments	Y-Intercept	R(superscript 2)	Slope	Custom1	Custom2	Custom3	Custom4	Custom5	Custom6	HIGHSD	NOAMP	EXPFAIL	THOLDFAIL
1	A1	FALSE	CM+MSC exosome	hsa-let-7a-4373169	UNKNOWN	FAM	NFQ-MGB	28.06	28.06					TRUE	0.063689	TRUE	3	23	N/A										N	N	N	N
2	A2	FALSE	CM+MSC exosome	hsa-let-7c-4373167	UNKNOWN	FAM	NFQ-MGB	28.898	28.8981					TRUE	0.17448	TRUE	3	24	N/A										N	N	N	N
3	A3	FALSE	CM+MSC exosome	hsa-let-7d-4395394	UNKNOWN	FAM	NFQ-MGB	29.27	29.2703					TRUE	0.180234	TRUE	3	21	N/A										N	N	N	N
4	A4	FALSE	CM+MSC exosome	hsa-let-7e-4395517	UNKNOWN	FAM	NFQ-MGB	24.222	24.2219					TRUE	0.0745777	TRUE	3	20	N/A										N	N	N	N
5	A5	FALSE	CM+MSC exosome	hsa-let-7f-4373164	UNKNOWN	FAM	NFQ-MGB	28.795	28.7949					TRUE	0.04	TRUE	3	25	N/A										N	N	N	Y
6	A6	FALSE	CM+MSC exosome	hsa-let-7g-4395393	UNKNOWN	FAM	NFQ-MGB	27.043	27.0429					TRUE	0.0837611	TRUE	3	23	N/A										N	N	N	N
7	A7	FALSE	CM+MSC exosome	hsa-miR-1-4395333	UNKNOWN	FAM	NFQ-MGB	28.555	28.555					TRUE	0.111599	TRUE	3	24	N/A										N	N	N	N
8	A8	FALSE	CM+MSC exosome	hsa-miR-9-4373285	UNKNOWN	FAM	NFQ-MGB	27.813	27.8133					TRUE	0.0688523	TRUE	3	24	N/A										N	N	N	N
9	A9	FALSE	CM+MSC exosome	hsa-miR-10a-4373153	UNKNOWN	FAM	NFQ-MGB	27.695	27.695					TRUE	0.16773	TRUE	3	23	N/A										N	N	N	N
10	A10	FALSE	CM+MSC exosome	hsa-miR-10b-4395329	UNKNOWN	FAM	NFQ-MGB	33.231	33.2312					TRUE	0.343815	TRUE	3	24	N/A										N	N	N	N
11	A11	FALSE	CM+MSC exosome	MammU6-4395470	UNKNOWN	FAM	NFQ-MGB	20.818	21.1031	0.601268				TRUE	0.0599388	TRUE	3	17											Y	N	N	N
12	A12	FALSE	CM+MSC exosome	MammU6-4395470	UNKNOWN	FAM	NFQ-MGB	21.266	21.1031	0.601268				TRUE	0.0599388	TRUE	3	18											Y	N	N	N
13	A13	FALSE	CM+MSC exosome	hsa-miR-15a-4373123	UNKNOWN	FAM	NFQ-MGB	34.367	34.367					TRUE	0.113592	TRUE	3	28	N/A										N	N	N	N
14	A14	FALSE	CM+MSC exosome	hsa-miR-15b-4373122	UNKNOWN	FAM	NFQ-MGB	28.432	28.4318					TRUE	0.182156	TRUE	3	23	N/A										N	N	N	N
15	A15	FALSE	CM+MSC exosome	hsa-miR-16-4373121	UNKNOWN	FAM	NFQ-MGB	24.045	24.0452					TRUE	0.264516	TRUE	3	17	N/A										N	N	N	N
16	A16	FALSE	CM+MSC exosome	hsa-miR-17-4395419	UNKNOWN	FAM	NFQ-MGB	22.661	22.661					TRUE	0.268275	TRUE	3	17	N/A										N	N	N	N
17	A17	FALSE	CM+MSC exosome	hsa-miR-18a-4395533	UNKNOWN	FAM	NFQ-MGB	29.053	29.0534					TRUE	0.128584	TRUE	3	23	N/A										N	N	N	N
18	A18	FALSE	CM+MSC exosome	hsa-miR-18b-4395328	UNKNOWN	FAM	NFQ-MGB	29.499	29.4985					TRUE	0.04	TRUE	3	26	N/A										N	N	N	Y
19	A19	FALSE	CM+MSC exosome	hsa-miR-19a-4373099	UNKNOWN	FAM	NFQ-MGB	11.574	11.5742					TRUE	0.04	TRUE	3	7	N/A										N	N	N	Y
20	A20	FALSE	CM+MSC exosome	hsa-miR-19b-4373098	UNKNOWN	FAM	NFQ-MGB	22.334	22.3336					TRUE	0.150201	TRUE	3	17	N/A										N	N	N	N
21	A21	FALSE	CM+MSC exosome	hsa-miR-20a-4373286	UNKNOWN	FAM	NFQ-MGB	22.686	22.6862					TRUE	0.191447	TRUE	3	15	N/A										N	N	N	N
22	A22	FALSE	CM+MSC exosome	hsa-miR-20b-4373263	UNKNOWN	FAM	NFQ-MGB	25.451	25.4511					TRUE	0.296519	TRUE	3	18	N/A										N	N	N	N
23	A23	FALSE	CM+MSC exosome	hsa-miR-21-4373090	UNKNOWN	FAM	NFQ-MGB	22.756	22.7556					TRUE	0.101432	TRUE	3	18	N/A										N	N	N	N
24	A24	FALSE	CM+MSC exosome	hsa-miR-22-4373079	UNKNOWN	FAM	NFQ-MGB	28.964	28.964					TRUE	0.112001	TRUE	3	23	N/A										N	N	N	N
25	B1	FALSE	CM+MSC exosome	hsa-miR-23a-4373074	UNKNOWN	FAM	NFQ-MGB	25.567	25.5673					TRUE	0.0803208	TRUE	3	20	N/A										N	N	N	N
26	B2	FALSE	CM+MSC exosome	hsa-miR-23b-4373073	UNKNOWN	FAM	NFQ-MGB	33.714	33.7136					TRUE	0.124898	TRUE	3	28	N/A										N	N	N	N
27	B3	FALSE	CM+MSC exosome	hsa-miR-24-4373072	UNKNOWN	FAM	NFQ-MGB	20.444	20.4443					TRUE	0.153795	TRUE	3	16	N/A										N	N	N	N
28	B4	FALSE	CM+MSC exosome	hsa-miR-25-4373071	UNKNOWN	FAM	NFQ-MGB	29.928	29.9279					TRUE	0.195734	TRUE	3	25	N/A										N	N	N	N
29	B5	FALSE	CM+MSC exosome	hsa-miR-26a-4395166	UNKNOWN	FAM	NFQ-MGB	25.752	25.7516					TRUE	0.274482	TRUE	3	20	N/A										N	N	N	N
30	B6	FALSE	CM+MSC exosome	hsa-miR-26b-4395167	UNKNOWN	FAM	NFQ-MGB	28.244	28.2437					TRUE	0.228148	TRUE	3	23	N/A										N	N	N	N
31	B7	FALSE	CM+MSC exosome	hsa-miR-27a-4373287	UNKNOWN	FAM	NFQ-MGB	27.522	27.5219					TRUE	0.153785	TRUE	3	23	N/A										N	N	N	N
32	B8	FALSE	CM+MSC exosome	hsa-miR-27b-4373068	UNKNOWN	FAM	NFQ-MGB	27.942	27.942					TRUE	0.175455	TRUE	3	23	N/A										N	N	N	N
33	B9	FALSE	CM+MSC exosome	hsa-miR-28-3p-4395557	UNKNOWN	FAM	NFQ-MGB	26.767	26.7668					TRUE	0.221161	TRUE	3	21	N/A										N	N	N	N
34	B10	FALSE	CM+MSC exosome	hsa-miR-28-5p-4373067	UNKNOWN	FAM	NFQ-MGB	30.05	30.0499					TRUE	0.216735	TRUE	3	24	N/A										N	N	N	N
35	B11	FALSE	CM+MSC exosome	MammU6-4395470	UNKNOWN	FAM	NFQ-MGB	20.468	21.1031	0.601268				TRUE	0.0599388	TRUE	3	17											Y	N	N	N
36	B12	FALSE	CM+MSC exosome	MammU6-4395470	UNKNOWN	FAM	NFQ-MGB	21.86	21.1031	0.601268				TRUE	0.0599388	TRUE	3	17											Y	N	N	N
37	B13	FALSE	CM+MSC exosome	hsa-miR-29a-4395223	UNKNOWN	FAM	NFQ-MGB	25.204	25.2042					TRUE	0.201019	TRUE	3	20	N/A										N	N	N	N
38	B14	FALSE	CM+MSC exosome	hsa-miR-29b-4373288	UNKNOWN	FAM	NFQ-MGB	31.774	31.7737					TRUE	0.209324	TRUE	3	26	N/A										N	N	N	N
39	B15	FALSE	CM+MSC exosome	hsa-miR-29c-4395171	UNKNOWN	FAM	NFQ-MGB	29.169	29.1689					TRUE	0.660433	TRUE	3	14	N/A										N	N	N	N
40	B16	FALSE	CM+MSC exosome	hsa-miR-30b-4373290	UNKNOWN	FAM	NFQ-MGB	24.68	24.68					TRUE	0.160455	TRUE	3	20	N/A										N	N	N	N
41	B17	FALSE	CM+MSC exosome	hsa-miR-30c-4373060	UNKNOWN	FAM	NFQ-MGB	24.819	24.8187					TRUE	0.393546	TRUE	3	13	N/A										N	N	N	N
42	B18	FALSE	CM+MSC exosome	hsa-miR-31-4395390	UNKNOWN	FAM	NFQ-MGB	24.208	24.2084					TRUE	0.177952	TRUE	3	18	N/A										N	N	N	N
43	B19	FALSE	CM+MSC exosome	hsa-miR-32-4395220	UNKNOWN	FAM	NFQ-MGB	33.021	33.0211					TRUE	0.0566766	TRUE	3	29	N/A										N	N	N	N
44	B20	FALSE	CM+MSC exosome	hsa-miR-33b-4395196	UNKNOWN	FAM	NFQ-MGB	Undetermined						TRUE	0.2	TRUE	3	39	N/A										N	N	Y	Y
45	B21	FALSE	CM+MSC exosome	hsa-miR-34a-4395168	UNKNOWN	FAM	NFQ-MGB	26.905	26.905					TRUE	0.228358	TRUE	3	21	N/A										N	N	N	N
46	B22	FALSE	CM+MSC exosome	hsa-miR-34c-5p-4373036	UNKNOWN	FAM	NFQ-MGB	33.305	33.3046					TRUE	0.277775	TRUE	3	26	N/A										N	N	N	N
47	B23	FALSE	CM+MSC exosome	hsa-miR-92a-4395169	UNKNOWN	FAM	NFQ-MGB	24.38	24.3802					TRUE	0.230473	TRUE	3	19	N/A										N	N	N	N
48	B24	FALSE	CM+MSC exosome	hsa-miR-93-4373302	UNKNOWN	FAM	NFQ-MGB	26.497	26.4972					TRUE	0.263172	TRUE	3	21	N/A										N	N	N	N
49	C1	FALSE	CM+MSC exosome	hsa-miR-95-4373011	UNKNOWN	FAM	NFQ-MGB	34.176	34.1757					TRUE	0.239718	TRUE	3	25	N/A										N	N	N	N
50	C2	FALSE	CM+MSC exosome	hsa-miR-96-4373372	UNKNOWN	FAM	NFQ-MGB	Undetermined						TRUE	0.2	TRUE	3	11	N/A										N	N	N	Y
51	C3	FALSE	CM+MSC exosome	hsa-miR-98-4373009	UNKNOWN	FAM	NFQ-MGB	28.721	28.7211					TRUE	0.04	TRUE	3	26	N/A										N	N	N	Y
52	C4	FALSE	CM+MSC exosome	hsa-miR-99a-4373008	UNKNOWN	FAM	NFQ-MGB	22.695	22.6946					TRUE	0.10868	TRUE	3	18	N/A										N	N	N	N
53	C5	FALSE	CM+MSC exosome	hsa-miR-99b-4373007	UNKNOWN	FAM	NFQ-MGB	24.966	24.9656					TRUE	0.163041	TRUE	3	20	N/A										N	N	N	N
54	C6	FALSE	CM+MSC exosome	hsa-miR-100-4373160	UNKNOWN	FAM	NFQ-MGB	22.91	22.9099					TRUE	0.192914	TRUE	3	17	N/A										N	N	N	N
55	C7	FALSE	CM+MSC exosome	hsa-miR-101-4395364	UNKNOWN	FAM	NFQ-MGB	34.661	34.6615					TRUE	0.242524	TRUE	3	28	N/A										N	N	N	N
56	C8	FALSE	CM+MSC exosome	hsa-miR-103-4373158	UNKNOWN	FAM	NFQ-MGB	29.224	29.2243					TRUE	0.17897	TRUE	3	23	N/A										N	N	N	N
57	C9	FALSE	CM+MSC exosome	hsa-miR-105-4395278	UNKNOWN	FAM	NFQ-MGB	Undetermined						TRUE	0.2	TRUE	3	39	N/A										N	Y	Y	Y
58	C10	FALSE	CM+MSC exosome	hsa-miR-106a-4395280	UNKNOWN	FAM	NFQ-MGB	23.106	23.106					TRUE	0.242251	TRUE	3	12	N/A										N	N	N	N
59	C11	FALSE	CM+MSC exosome	RNU44-4373384	UNKNOWN	FAM	NFQ-MGB	24.659	24.6593					TRUE	0.04	TRUE	3	22	N/A										N	N	N	Y
60	C12	FALSE	CM+MSC exosome	hsa-miR-106b-4373155	UNKNOWN	FAM	NFQ-MGB	27.302	27.3016					TRUE	0.18706	TRUE	3	20	N/A										N	N	N	N
61	C13	FALSE	CM+MSC exosome	hsa-miR-107-4373154	UNKNOWN	FAM	NFQ-MGB	Undetermined						TRUE	0.2	TRUE	3	24	N/A										N	N	N	Y
62	C14	FALSE	CM+MSC exosome	hsa-miR-122-4395356	UNKNOWN	FAM	NFQ-MGB	29.059	29.059					TRUE	0.148789	TRUE	3	24	N/A										N	N	N	N
63	C15	FALSE	CM+MSC exosome	hsa-miR-124-4373295	UNKNOWN	FAM	NFQ-MGB	Undetermined						TRUE	0.2	TRUE	3	39	N/A										N	N	Y	Y
64	C16	FALSE	CM+MSC exosome	hsa-miR-125a-3p-4395310	UNKNOWN	FAM	NFQ-MGB	31.96	31.9599					TRUE	0.159216	TRUE	3	26	N/A										N	N	N	N
65	C17	FALSE	CM+MSC exosome	hsa-miR-125a-5p-4395309	UNKNOWN	FAM	NFQ-MGB	28.095	28.0955					TRUE	0.121754	TRUE	3	23	N/A										N	N	N	N
66	C18	FALSE	CM+MSC exosome	hsa-miR-125b-4373148	UNKNOWN	FAM	NFQ-MGB	23.496	23.4959					TRUE	0.172004	TRUE	3	18	N/A										N	N	N	N
67	C19	FALSE	CM+MSC exosome	hsa-miR-126-4395339	UNKNOWN	FAM	NFQ-MGB	28.859	28.8591					TRUE	0.217064	TRUE	3	22	N/A										N	N	N	N
68	C20	FALSE	CM+MSC exosome	hsa-miR-127-3p-4373147	UNKNOWN	FAM	NFQ-MGB	27.199	27.1985					TRUE	0.262317	TRUE	3	21	N/A										N	N	N	N
69	C21	FALSE	CM+MSC exosome	hsa-miR-127-5p-4395340	UNKNOWN	FAM	NFQ-MGB	Undetermined						TRUE	0.2	TRUE	3	39	N/A										N	N	Y	Y
70	C22	FALSE	CM+MSC exosome	hsa-miR-128-4395327	UNKNOWN	FAM	NFQ-MGB	31.295	31.295					TRUE	0.137388	TRUE	3	26	N/A										N	N	N	N
71	C23	FALSE	CM+MSC exosome	hsa-miR-129-3p-4373297	UNKNOWN	FAM	NFQ-MGB	31.308	31.3079					TRUE	0.14371	TRUE	3	26	N/A										N	N	N	N
72	C24	FALSE	CM+MSC exosome	hsa-miR-129-5p-4373171	UNKNOWN	FAM	NFQ-MGB	Undetermined						TRUE	0.2	TRUE	3	39	N/A										N	Y	Y	Y
73	D1	FALSE	CM+MSC exosome	hsa-miR-130a-4373145	UNKNOWN	FAM	NFQ-MGB	25.338	25.3376					TRUE	0.215493	TRUE	3	19	N/A										N	N	N	N
74	D2	FALSE	CM+MSC exosome	hsa-miR-130b-4373144	UNKNOWN	FAM	NFQ-MGB	27.202	27.2024					TRUE	0.221478	TRUE	3	22	N/A										N	N	N	N
75	D3	FALSE	CM+MSC exosome	hsa-miR-132-4373143	UNKNOWN	FAM	NFQ-MGB	25.959	25.9589					TRUE	0.196559	TRUE	3	21	N/A										N	N	N	N
76	D4	FALSE	CM+MSC exosome	hsa-miR-133a-4395357	UNKNOWN	FAM	NFQ-MGB	24.24	24.2397					TRUE	0.196509	TRUE	3	19	N/A										N	N	N	N
77	D5	FALSE	CM+MSC exosome	hsa-miR-133b-4395358	UNKNOWN	FAM	NFQ-MGB	28.379	28.3791					TRUE	0.0740703	TRUE	3	24	N/A										N	N	N	N
78	D6	FALSE	CM+MSC exosome	hsa-miR-134-4373299	UNKNOWN	FAM	NFQ-MGB	30.827	30.8273					TRUE	0.17226	TRUE	3	25	N/A										N	N	N	N
79	D7	FALSE	CM+MSC exosome	hsa-miR-135a-4373140	UNKNOWN	FAM	NFQ-MGB	32.068	32.0685					TRUE	0.195103	TRUE	3	27	N/A										N	N	N	N
80	D8	FALSE	CM+MSC exosome	hsa-miR-135b-4395372	UNKNOWN	FAM	NFQ-MGB	29.716	29.7161					TRUE	0.272895	TRUE	3	23	N/A										N	N	N	N
81	D9	FALSE	CM+MSC exosome	hsa-miR-136-4373173	UNKNOWN	FAM	NFQ-MGB	Undetermined						TRUE	0.2	TRUE	3	39	N/A										N	N	Y	Y
82	D10	FALSE	CM+MSC exosome	hsa-miR-137-4373301	UNKNOWN	FAM	NFQ-MGB	30.334	30.3344					TRUE	0.208322	TRUE	3	24	N/A										N	N	N	N
83	D11	FALSE	CM+MSC exosome	hsa-miR-138-4395395	UNKNOWN	FAM	NFQ-MGB	25.62	25.6202					TRUE	0.267623	TRUE	3	21	N/A										N	N	N	N
84	D12	FALSE	CM+MSC exosome	hsa-miR-139-3p-4395424	UNKNOWN	FAM	NFQ-MGB	32.382	32.3824					TRUE	0.04	TRUE	3	27	N/A										N	N	N	Y
85	D13	FALSE	CM+MSC exosome	hsa-miR-139-5p-4395400	UNKNOWN	FAM	NFQ-MGB	30.914	30.9143					TRUE	0.0891588	TRUE	3	26	N/A										N	N	N	N
86	D14	FALSE	CM+MSC exosome	hsa-miR-140-3p-4395345	UNKNOWN	FAM	NFQ-MGB	28.575	28.5748					TRUE	0.132452	TRUE	3	24	N/A										N	N	N	N
87	D15	FALSE	CM+MSC exosome	hsa-miR-140-5p-4373374	UNKNOWN	FAM	NFQ-MGB	26.22	26.2203					TRUE	0.238312	TRUE	3	20	N/A										N	N	N	N
88	D16	FALSE	CM+MSC exosome	hsa-miR-141-4373137	UNKNOWN	FAM	NFQ-MGB	Undetermined						TRUE	0.2	TRUE	3	39	N/A										N	N	Y	Y
89	D17	FALSE	CM+MSC exosome	hsa-miR-142-3p-4373136	UNKNOWN	FAM	NFQ-MGB	26.17	26.1696					TRUE	0.0589985	TRUE	3	22	N/A										N	N	N	N
90	D18	FALSE	CM+MSC exosome	hsa-miR-142-5p-4395359	UNKNOWN	FAM	NFQ-MGB	Undetermined						TRUE	0.2	TRUE	3	39	N/A										N	N	Y	Y
91	D19	FALSE	CM+MSC exosome	hsa-miR-143-4395360	UNKNOWN	FAM	NFQ-MGB	26.325	26.3251					TRUE	0.263317	TRUE	3	20	N/A										N	N	N	N
92	D20	FALSE	CM+MSC exosome	hsa-miR-145-4395389	UNKNOWN	FAM	NFQ-MGB	24.161	24.1607					TRUE	0.0757947	TRUE	3	20	N/A										N	N	N	N
93	D21	FALSE	CM+MSC exosome	hsa-miR-146a-4373132	UNKNOWN	FAM	NFQ-MGB	27.931	27.9314					TRUE	0.262089	TRUE	3	23	N/A										N	N	N	N
94	D22	FALSE	CM+MSC exosome	hsa-miR-146b-3p-4395472	UNKNOWN	FAM	NFQ-MGB	33.659	33.6586					TRUE	0.101919	TRUE	3	28	N/A										N	N	N	N
95	D23	FALSE	CM+MSC exosome	hsa-miR-146b-5p-4373178	UNKNOWN	FAM	NFQ-MGB	28.996	28.9963					TRUE	0.45959	TRUE	3	15	N/A										N	N	N	N
96	D24	FALSE	CM+MSC exosome	hsa-miR-147b-4395373	UNKNOWN	FAM	NFQ-MGB	25.948	25.9485					TRUE	0.04	TRUE	3	21	N/A										N	N	N	Y
97	E1	FALSE	CM+MSC exosome	hsa-miR-148a-4373130	UNKNOWN	FAM	NFQ-MGB	29.381	29.3811					TRUE	0.119273	TRUE	3	24	N/A										N	N	N	N
98	E2	FALSE	CM+MSC exosome	hsa-miR-148b-4373129	UNKNOWN	FAM	NFQ-MGB	30.794	30.7945					TRUE	0.0689583	TRUE	3	27	N/A										N	N	N	N
99	E3	FALSE	CM+MSC exosome	hsa-miR-149-4395366	UNKNOWN	FAM	NFQ-MGB	26.155	26.1545					TRUE	0.0876791	TRUE	3	22	N/A										N	N	N	N
100	E4	FALSE	CM+MSC exosome	hsa-miR-150-4373127	UNKNOWN	FAM	NFQ-MGB	32.806	32.8059					TRUE	0.197396	TRUE	3	26	N/A										N	N	N	N
101	E5	FALSE	CM+MSC exosome	hsa-miR-152-4395170	UNKNOWN	FAM	NFQ-MGB	26.989	26.9886					TRUE	0.256794	TRUE	3	22	N/A										N	N	N	N
102	E6	FALSE	CM+MSC exosome	hsa-miR-153-4373305	UNKNOWN	FAM	NFQ-MGB	Undetermined						TRUE	0.2	TRUE	3	39	N/A										N	N	Y	Y
103	E7	FALSE	CM+MSC exosome	hsa-miR-154-4373270	UNKNOWN	FAM	NFQ-MGB	Undetermined						TRUE	0.2	TRUE	3	39	N/A										N	N	Y	Y
104	E8	FALSE	CM+MSC exosome	hsa-miR-181a-4373117	UNKNOWN	FAM	NFQ-MGB	26.766	26.7664					TRUE	0.112341	TRUE	3	22	N/A										N	N	N	N
105	E9	FALSE	CM+MSC exosome	hsa-miR-181c-4373115	UNKNOWN	FAM	NFQ-MGB	29.919	29.9189					TRUE	0.132086	TRUE	3	25	N/A										N	N	N	N
106	E10	FALSE	CM+MSC exosome	hsa-miR-182-4395445	UNKNOWN	FAM	NFQ-MGB	34.834	34.8338					TRUE	0.0930046	TRUE	3	30	N/A										N	N	N	N
107	E11	FALSE	CM+MSC exosome	RNU48-4373383	UNKNOWN	FAM	NFQ-MGB	21.972	21.9721					TRUE	0.161481	TRUE	3	17	N/A										N	N	N	N
108	E12	FALSE	CM+MSC exosome	hsa-miR-183-4395380	UNKNOWN	FAM	NFQ-MGB	33.366	33.3656					TRUE	0.0619035	TRUE	3	30	N/A										N	N	N	N
109	E13	FALSE	CM+MSC exosome	hsa-miR-184-4373113	UNKNOWN	FAM	NFQ-MGB	30.931	30.9313					TRUE	0.234817	TRUE	3	25	N/A										N	N	N	N
110	E14	FALSE	CM+MSC exosome	hsa-miR-185-4395382	UNKNOWN	FAM	NFQ-MGB	30.568	30.568					TRUE	0.14903	TRUE	3	25	N/A										N	N	N	N
111	E15	FALSE	CM+MSC exosome	hsa-miR-186-4395396	UNKNOWN	FAM	NFQ-MGB	27.661	27.6605					TRUE	0.21262	TRUE	3	18	N/A										N	N	N	N
112	E16	FALSE	CM+MSC exosome	hsa-miR-187-4373307	UNKNOWN	FAM	NFQ-MGB	Undetermined						TRUE	0.2	TRUE	3	29	N/A										N	N	N	Y
113	E17	FALSE	CM+MSC exosome	hsa-miR-188-3p-4395217	UNKNOWN	FAM	NFQ-MGB	Undetermined						TRUE	0.2	TRUE	3	39	N/A										N	N	Y	Y
114	E18	FALSE	CM+MSC exosome	hsa-miR-190-4373110	UNKNOWN	FAM	NFQ-MGB	Undetermined						TRUE	0.2	TRUE	3	35	N/A										N	N	N	Y
115	E19	FALSE	CM+MSC exosome	hsa-miR-191-4395410	UNKNOWN	FAM	NFQ-MGB	24.272	24.2719					TRUE	0.18516	TRUE	3	18	N/A										N	N	N	N
116	E20	FALSE	CM+MSC exosome	hsa-miR-192-4373108	UNKNOWN	FAM	NFQ-MGB	30.357	30.357					TRUE	0.216907	TRUE	3	25	N/A										N	N	N	N
117	E21	FALSE	CM+MSC exosome	hsa-miR-193a-3p-4395361	UNKNOWN	FAM	NFQ-MGB	35.454	35.4541					TRUE	0.100745	TRUE	3	29	N/A										N	N	N	N
118	E22	FALSE	CM+MSC exosome	hsa-miR-193a-5p-4395392	UNKNOWN	FAM	NFQ-MGB	25.524	25.5236					TRUE	0.199694	TRUE	3	19	N/A										N	N	N	N
119	E23	FALSE	CM+MSC exosome	hsa-miR-193b-4395478	UNKNOWN	FAM	NFQ-MGB	22.601	22.6008					TRUE	0.164505	TRUE	3	18	N/A										N	N	N	N
120	E24	FALSE	CM+MSC exosome	hsa-miR-194-4373106	UNKNOWN	FAM	NFQ-MGB	32.394	32.3941					TRUE	0.306095	TRUE	3	25	N/A										N	N	N	N
121	F1	FALSE	CM+MSC exosome	hsa-miR-195-4373105	UNKNOWN	FAM	NFQ-MGB	28.565	28.5654					TRUE	0.202438	TRUE	3	22	N/A										N	N	N	N
122	F2	FALSE	CM+MSC exosome	hsa-miR-196b-4395326	UNKNOWN	FAM	NFQ-MGB	30.898	30.898					TRUE	0.273821	TRUE	3	23	N/A										N	N	N	N
123	F3	FALSE	CM+MSC exosome	hsa-miR-197-4373102	UNKNOWN	FAM	NFQ-MGB	26.055	26.0549					TRUE	0.0477928	TRUE	3	23	N/A										N	N	N	N
124	F4	FALSE	CM+MSC exosome	hsa-miR-198-4395384	UNKNOWN	FAM	NFQ-MGB	Undetermined						TRUE	0.2	TRUE	3	39	N/A										N	N	Y	Y
125	F5	FALSE	CM+MSC exosome	hsa-miR-199a-5p-4373272	UNKNOWN	FAM	NFQ-MGB	31.437	31.4367					TRUE	0.109118	TRUE	3	26	N/A										N	N	N	N
126	F6	FALSE	CM+MSC exosome	hsa-miR-199a-3p-4395415	UNKNOWN	FAM	NFQ-MGB	24.655	24.6549					TRUE	0.107681	TRUE	3	20	N/A										N	N	N	N
127	F7	FALSE	CM+MSC exosome	hsa-miR-199b-5p-4373100	UNKNOWN	FAM	NFQ-MGB	34.209	34.2092					TRUE	0.04	TRUE	3	31	N/A										N	N	N	Y
128	F8	FALSE	CM+MSC exosome	hsa-miR-200a-4378069	UNKNOWN	FAM	NFQ-MGB	30.982	30.982					TRUE	0.0435093	TRUE	3	27	N/A										N	N	N	N
129	F9	FALSE	CM+MSC exosome	hsa-miR-200b-4395362	UNKNOWN	FAM	NFQ-MGB	31.731	31.7312					TRUE	0.0418535	TRUE	3	29	N/A										N	N	N	N
130	F10	FALSE	CM+MSC exosome	hsa-miR-200c-4395411	UNKNOWN	FAM	NFQ-MGB	31.363	31.3632					TRUE	0.0797295	TRUE	3	27	N/A										N	N	N	N
131	F11	FALSE	CM+MSC exosome	hsa-miR-202-4395474	UNKNOWN	FAM	NFQ-MGB	34.658	34.6582					TRUE	0.04	TRUE	3	32	N/A										N	N	N	Y
132	F12	FALSE	CM+MSC exosome	hsa-miR-203-4373095	UNKNOWN	FAM	NFQ-MGB	30.662	30.662					TRUE	0.1714	TRUE	3	26	N/A										N	N	N	N
133	F13	FALSE	CM+MSC exosome	hsa-miR-204-4373094	UNKNOWN	FAM	NFQ-MGB	31.328	31.3277					TRUE	0.159138	TRUE	3	26	N/A										N	N	N	N
134	F14	FALSE	CM+MSC exosome	hsa-miR-205-4373093	UNKNOWN	FAM	NFQ-MGB	Undetermined						TRUE	0.2	TRUE	3	39	N/A										N	N	Y	Y
135	F15	FALSE	CM+MSC exosome	hsa-miR-208b-4395401	UNKNOWN	FAM	NFQ-MGB	Undetermined						TRUE	0.2	TRUE	3	39	N/A										N	N	Y	Y
136	F16	FALSE	CM+MSC exosome	hsa-miR-210-4373089	UNKNOWN	FAM	NFQ-MGB	25.072	25.0716					TRUE	0.165564	TRUE	3	17	N/A										N	N	N	N
137	F17	FALSE	CM+MSC exosome	hsa-miR-214-4395417	UNKNOWN	FAM	NFQ-MGB	24.399	24.3995					TRUE	0.101589	TRUE	3	20	N/A										N	N	N	N
138	F18	FALSE	CM+MSC exosome	hsa-miR-215-4373084	UNKNOWN	FAM	NFQ-MGB	32.39	32.3905					TRUE	0.04	TRUE	3	29	N/A										N	N	N	Y
139	F19	FALSE	CM+MSC exosome	hsa-miR-216a-4395331	UNKNOWN	FAM	NFQ-MGB	Undetermined						TRUE	0.2	TRUE	3	39	N/A										N	N	Y	Y
140	F20	FALSE	CM+MSC exosome	hsa-miR-216b-4395437	UNKNOWN	FAM	NFQ-MGB	31.325	31.3249					TRUE	0.121244	TRUE	3	27	N/A										N	N	N	N
141	F21	FALSE	CM+MSC exosome	hsa-miR-217-4395448	UNKNOWN	FAM	NFQ-MGB	Undetermined						TRUE	0.2	TRUE	3	39	N/A										N	N	Y	Y
142	F22	FALSE	CM+MSC exosome	hsa-miR-218-4373081	UNKNOWN	FAM	NFQ-MGB	26.618	26.6178					TRUE	0.184405	TRUE	3	22	N/A										N	N	N	N
143	F23	FALSE	CM+MSC exosome	hsa-miR-219-5p-4373080	UNKNOWN	FAM	NFQ-MGB	32.366	32.366					TRUE	0.100174	TRUE	3	28	N/A										N	N	N	N
144	F24	FALSE	CM+MSC exosome	hsa-miR-221-4373077	UNKNOWN	FAM	NFQ-MGB	25.43	25.4304					TRUE	0.165459	TRUE	3	21	N/A										N	N	N	N
145	G1	FALSE	CM+MSC exosome	hsa-miR-222-4395387	UNKNOWN	FAM	NFQ-MGB	21.59	21.5902					TRUE	0.330999	TRUE	3	15	N/A										N	N	N	N
146	G2	FALSE	CM+MSC exosome	hsa-miR-223-4395406	UNKNOWN	FAM	NFQ-MGB	23.879	23.8785					TRUE	0.187095	TRUE	3	19	N/A										N	N	N	N
147	G3	FALSE	CM+MSC exosome	hsa-miR-224-4395210	UNKNOWN	FAM	NFQ-MGB	28.52	28.5204					TRUE	0.271476	TRUE	3	20	N/A										N	N	N	N
148	G4	FALSE	CM+MSC exosome	hsa-miR-296-3p-4395212	UNKNOWN	FAM	NFQ-MGB	Undetermined						TRUE	0.2	TRUE	3	39	N/A										N	N	Y	Y
149	G5	FALSE	CM+MSC exosome	hsa-miR-296-5p-4373066	UNKNOWN	FAM	NFQ-MGB	28.031	28.0312					TRUE	0.0771886	TRUE	3	23	N/A										N	N	N	N
150	G6	FALSE	CM+MSC exosome	hsa-miR-299-3p-4373189	UNKNOWN	FAM	NFQ-MGB	Undetermined						TRUE	0.2	TRUE	3	39	N/A										N	N	Y	Y
151	G7	FALSE	CM+MSC exosome	hsa-miR-299-5p-4373188	UNKNOWN	FAM	NFQ-MGB	Undetermined						TRUE	0.2	TRUE	3	39	N/A										N	N	Y	Y
152	G8	FALSE	CM+MSC exosome	hsa-miR-301a-4373064	UNKNOWN	FAM	NFQ-MGB	27.103	27.1033					TRUE	0.102355	TRUE	3	23	N/A										N	N	N	N
153	G9	FALSE	CM+MSC exosome	hsa-miR-301b-4395503	UNKNOWN	FAM	NFQ-MGB	30.379	30.3786					TRUE	0.169129	TRUE	3	25	N/A										N	N	N	N
154	G10	FALSE	CM+MSC exosome	hsa-miR-302a-4378070	UNKNOWN	FAM	NFQ-MGB	32.686	32.6858					TRUE	0.166345	TRUE	3	27	N/A										N	N	N	N
155	G11	FALSE	CM+MSC exosome	ath-miR159a-4373390	UNKNOWN	FAM	NFQ-MGB	Undetermined						TRUE	0.2	TRUE	3	39	N/A										N	N	Y	Y
156	G12	FALSE	CM+MSC exosome	hsa-miR-302b-4378071	UNKNOWN	FAM	NFQ-MGB	31.722	31.7217					TRUE	0.200718	TRUE	3	26	N/A										N	N	N	N
157	G13	FALSE	CM+MSC exosome	hsa-miR-302c-4378072	UNKNOWN	FAM	NFQ-MGB	32.745	32.7455					TRUE	0.110182	TRUE	3	28	N/A										N	N	N	N
158	G14	FALSE	CM+MSC exosome	hsa-miR-320-4395388	UNKNOWN	FAM	NFQ-MGB	23.752	23.752					TRUE	0.161792	TRUE	3	19	N/A										N	N	N	N
159	G15	FALSE	CM+MSC exosome	hsa-miR-323-3p-4395338	UNKNOWN	FAM	NFQ-MGB	29.599	29.5989					TRUE	0.0802628	TRUE	3	25	N/A										N	N	N	N
160	G16	FALSE	CM+MSC exosome	hsa-miR-324-3p-4395272	UNKNOWN	FAM	NFQ-MGB	31.084	31.0835					TRUE	0.197561	TRUE	3	25	N/A										N	N	N	N
161	G17	FALSE	CM+MSC exosome	hsa-miR-324-5p-4373052	UNKNOWN	FAM	NFQ-MGB	30.253	30.253					TRUE	0.165712	TRUE	3	25	N/A										N	N	N	N
162	G18	FALSE	CM+MSC exosome	hsa-miR-326-4373050	UNKNOWN	FAM	NFQ-MGB	Undetermined						TRUE	0.2	TRUE	3	39	N/A										N	N	Y	Y
163	G19	FALSE	CM+MSC exosome	hsa-miR-328-4373049	UNKNOWN	FAM	NFQ-MGB	26.54	26.5403					TRUE	0.19538	TRUE	3	20	N/A										N	N	N	N
164	G20	FALSE	CM+MSC exosome	hsa-miR-329-4373191	UNKNOWN	FAM	NFQ-MGB	34.021	34.0205					TRUE	0.0793025	TRUE	3	30	N/A										N	N	N	N
165	G21	FALSE	CM+MSC exosome	hsa-miR-330-3p-4373047	UNKNOWN	FAM	NFQ-MGB	31.437	31.4372					TRUE	0.0530538	TRUE	3	28	N/A										N	N	N	N
166	G22	FALSE	CM+MSC exosome	hsa-miR-330-5p-4395341	UNKNOWN	FAM	NFQ-MGB	Undetermined						TRUE	0.2	TRUE	3	39	N/A										N	N	Y	Y
167	G23	FALSE	CM+MSC exosome	hsa-miR-331-3p-4373046	UNKNOWN	FAM	NFQ-MGB	25.87	25.8702					TRUE	0.171216	TRUE	3	21	N/A										N	N	N	N
168	G24	FALSE	CM+MSC exosome	hsa-miR-331-5p-4395344	UNKNOWN	FAM	NFQ-MGB	32.051	32.0509					TRUE	0.04	TRUE	3	29	N/A										N	N	N	Y
169	H1	FALSE	CM+MSC exosome	hsa-miR-335-4373045	UNKNOWN	FAM	NFQ-MGB	25.308	25.3078					TRUE	0.127537	TRUE	3	21	N/A										N	N	N	N
170	H2	FALSE	CM+MSC exosome	hsa-miR-337-5p-4395267	UNKNOWN	FAM	NFQ-MGB	30.389	30.3893					TRUE	0.190895	TRUE	3	23	N/A										N	N	N	N
171	H3	FALSE	CM+MSC exosome	hsa-miR-338-3p-4395363	UNKNOWN	FAM	NFQ-MGB	Undetermined						TRUE	0.2	TRUE	3	39	N/A										N	N	Y	Y
172	H4	FALSE	CM+MSC exosome	hsa-miR-339-3p-4395295	UNKNOWN	FAM	NFQ-MGB	29.227	29.2269					TRUE	0.165379	TRUE	3	24	N/A										N	N	N	N
173	H5	FALSE	CM+MSC exosome	hsa-miR-339-5p-4395368	UNKNOWN	FAM	NFQ-MGB	31.746	31.7459					TRUE	0.117249	TRUE	3	25	N/A										N	N	N	N
174	H6	FALSE	CM+MSC exosome	hsa-miR-340-4395369	UNKNOWN	FAM	NFQ-MGB	29.368	29.3682					TRUE	0.145828	TRUE	3	25	N/A										N	N	N	N
175	H7	FALSE	CM+MSC exosome	has-miR-155-4395459	UNKNOWN	FAM	NFQ-MGB	30.925	30.9248					TRUE	0.374665	TRUE	3	17	N/A										N	N	N	N
176	H8	FALSE	CM+MSC exosome	hsa-let-7b-4395446	UNKNOWN	FAM	NFQ-MGB	18.94	18.9398					TRUE	0.04	TRUE	3	15	N/A										N	N	N	Y
177	H9	FALSE	CM+MSC exosome	hsa-miR-342-3p-4395371	UNKNOWN	FAM	NFQ-MGB	24.958	24.9581					TRUE	0.10619	TRUE	3	20	N/A										N	N	N	N
178	H10	FALSE	CM+MSC exosome	hsa-miR-342-5p-4395258	UNKNOWN	FAM	NFQ-MGB	Undetermined						TRUE	0.2	TRUE	3	30	N/A										N	N	N	Y
179	H11	FALSE	CM+MSC exosome	hsa-miR-345-4395297	UNKNOWN	FAM	NFQ-MGB	28.055	28.0549					TRUE	0.198908	TRUE	3	23	N/A										N	N	N	N
180	H12	FALSE	CM+MSC exosome	hsa-miR-361-5p-4373035	UNKNOWN	FAM	NFQ-MGB	29.947	29.9471					TRUE	0.174442	TRUE	3	24	N/A										N	N	N	N
181	H13	FALSE	CM+MSC exosome	hsa-miR-362-3p-4395228	UNKNOWN	FAM	NFQ-MGB	32.715	32.7153					TRUE	0.152112	TRUE	3	27	N/A										N	N	N	N
182	H14	FALSE	CM+MSC exosome	hsa-miR-362-5p-4378092	UNKNOWN	FAM	NFQ-MGB	29.964	29.9637					TRUE	0.146222	TRUE	3	24	N/A										N	N	N	N
183	H15	FALSE	CM+MSC exosome	hsa-miR-363-4378090	UNKNOWN	FAM	NFQ-MGB	30.298	30.2975					TRUE	0.103463	TRUE	3	26	N/A										N	N	N	N
184	H16	FALSE	CM+MSC exosome	hsa-miR-365-4373194	UNKNOWN	FAM	NFQ-MGB	26.25	26.2497					TRUE	0.133683	TRUE	3	21	N/A										N	N	N	N
185	H17	FALSE	CM+MSC exosome	hsa-miR-367-4373034	UNKNOWN	FAM	NFQ-MGB	34.417	34.4167					TRUE	0.138828	TRUE	3	30	N/A										N	N	N	N
186	H18	FALSE	CM+MSC exosome	hsa-miR-369-3p-4373032	UNKNOWN	FAM	NFQ-MGB	33.515	33.5151					TRUE	0.217211	TRUE	3	28	N/A										N	N	N	N
187	H19	FALSE	CM+MSC exosome	hsa-miR-369-5p-4373195	UNKNOWN	FAM	NFQ-MGB	Undetermined						TRUE	0.2	TRUE	3	35	N/A										N	N	N	Y
188	H20	FALSE	CM+MSC exosome	hsa-miR-370-4395386	UNKNOWN	FAM	NFQ-MGB	29.465	29.4652					TRUE	0.0571713	TRUE	3	25	N/A										N	N	N	N
189	H21	FALSE	CM+MSC exosome	hsa-miR-371-3p-4395235	UNKNOWN	FAM	NFQ-MGB	36.297	36.297					TRUE	0.04	TRUE	3	33	N/A										N	N	N	Y
190	H22	FALSE	CM+MSC exosome	hsa-miR-372-4373029	UNKNOWN	FAM	NFQ-MGB	32.429	32.4293					TRUE	0.157433	TRUE	3	27	N/A										N	N	N	N
191	H23	FALSE	CM+MSC exosome	hsa-miR-373-4378073	UNKNOWN	FAM	NFQ-MGB	Undetermined						TRUE	0.2	TRUE	3	39	N/A										N	Y	Y	Y
192	H24	FALSE	CM+MSC exosome	hsa-miR-374a-4373028	UNKNOWN	FAM	NFQ-MGB	25.718	25.7176					TRUE	0.336632	TRUE	3	18	N/A										N	N	N	N
193	I1	FALSE	CM+MSC exosome	hsa-miR-374b-4381045	UNKNOWN	FAM	NFQ-MGB	25.614	25.6141					TRUE	0.309572	TRUE	3	18	N/A										N	N	N	N
194	I2	FALSE	CM+MSC exosome	hsa-miR-375-4373027	UNKNOWN	FAM	NFQ-MGB	31.742	31.7423					TRUE	0.265978	TRUE	3	25	N/A										N	N	N	N
195	I3	FALSE	CM+MSC exosome	hsa-miR-376a-4373026	UNKNOWN	FAM	NFQ-MGB	28.324	28.3242					TRUE	0.179665	TRUE	3	23	N/A										N	N	N	N
196	I4	FALSE	CM+MSC exosome	hsa-miR-376b-4373196	UNKNOWN	FAM	NFQ-MGB	Undetermined						TRUE	0.2	TRUE	3	39	N/A										N	Y	Y	Y
197	I5	FALSE	CM+MSC exosome	hsa-miR-377-4373025	UNKNOWN	FAM	NFQ-MGB	Undetermined						TRUE	0.2	TRUE	3	39	N/A										N	N	Y	Y
198	I6	FALSE	CM+MSC exosome	hsa-miR-379-4373349	UNKNOWN	FAM	NFQ-MGB	30.483	30.4832					TRUE	0.1602	TRUE	3	25	N/A										N	N	N	N
199	I7	FALSE	CM+MSC exosome	hsa-miR-380-4373022	UNKNOWN	FAM	NFQ-MGB	Undetermined						TRUE	0.2	TRUE	3	39	N/A										N	Y	Y	Y
200	I8	FALSE	CM+MSC exosome	hsa-miR-381-4373020	UNKNOWN	FAM	NFQ-MGB	Undetermined						TRUE	0.2	TRUE	3	32	N/A										N	N	N	Y
201	I9	FALSE	CM+MSC exosome	hsa-miR-382-4373019	UNKNOWN	FAM	NFQ-MGB	30.865	30.8654					TRUE	0.178216	TRUE	3	22	N/A										N	N	N	N
202	I10	FALSE	CM+MSC exosome	hsa-miR-383-4373018	UNKNOWN	FAM	NFQ-MGB	33.402	33.4019					TRUE	0.0507641	TRUE	3	28	N/A										N	N	N	N
203	I11	FALSE	CM+MSC exosome	hsa-miR-409-5p-4395442	UNKNOWN	FAM	NFQ-MGB	33.5	33.5					TRUE	0.050888	TRUE	3	29	N/A										N	N	N	N
204	I12	FALSE	CM+MSC exosome	hsa-miR-410-4378093	UNKNOWN	FAM	NFQ-MGB	29.386	29.3856					TRUE	0.146423	TRUE	3	24	N/A										N	N	N	N
205	I13	FALSE	CM+MSC exosome	hsa-miR-411-4381013	UNKNOWN	FAM	NFQ-MGB	31.2	31.2003					TRUE	0.21341	TRUE	3	25	N/A										N	N	N	N
206	I14	FALSE	CM+MSC exosome	hsa-miR-422a-4395408	UNKNOWN	FAM	NFQ-MGB	Undetermined						TRUE	0.2	TRUE	3	39	N/A										N	N	Y	Y
207	I15	FALSE	CM+MSC exosome	hsa-miR-423-5p-4395451	UNKNOWN	FAM	NFQ-MGB	32.94	32.9396					TRUE	0.221063	TRUE	3	24	N/A										N	N	N	N
208	I16	FALSE	CM+MSC exosome	hsa-miR-424-4373201	UNKNOWN	FAM	NFQ-MGB	31.106	31.106					TRUE	0.104463	TRUE	3	27	N/A										N	N	N	N
209	I17	FALSE	CM+MSC exosome	hsa-miR-425-4380926	UNKNOWN	FAM	NFQ-MGB	27.261	27.2608					TRUE	0.0510457	TRUE	3	24	N/A										N	N	N	N
210	I18	FALSE	CM+MSC exosome	hsa-miR-429-4373203	UNKNOWN	FAM	NFQ-MGB	33.46	33.4597					TRUE	0.0867982	TRUE	3	29	N/A										N	N	N	N
211	I19	FALSE	CM+MSC exosome	hsa-miR-431-4395173	UNKNOWN	FAM	NFQ-MGB	35.853	35.853					TRUE	0.04	TRUE	3	32	N/A										N	N	N	Y
212	I20	FALSE	CM+MSC exosome	hsa-miR-433-4373205	UNKNOWN	FAM	NFQ-MGB	30.205	30.2046					TRUE	0.0581191	TRUE	3	26	N/A										N	N	N	N
213	I21	FALSE	CM+MSC exosome	hsa-miR-449a-4373207	UNKNOWN	FAM	NFQ-MGB	35.13	35.13					TRUE	0.04	TRUE	3	32	N/A										N	N	N	Y
214	I22	FALSE	CM+MSC exosome	hsa-miR-449b-4381011	UNKNOWN	FAM	NFQ-MGB	Undetermined						TRUE	0.2	TRUE	3	39	N/A										N	Y	Y	Y
215	I23	FALSE	CM+MSC exosome	hsa-miR-450a-4395414	UNKNOWN	FAM	NFQ-MGB	33.083	33.0826					TRUE	0.214821	TRUE	3	26	N/A										N	N	N	N
216	I24	FALSE	CM+MSC exosome	hsa-miR-450b-3p-4395319	UNKNOWN	FAM	NFQ-MGB	Undetermined						TRUE	0.2	TRUE	3	39	N/A										N	N	Y	Y
217	J1	FALSE	CM+MSC exosome	hsa-miR-450b-5p-4395318	UNKNOWN	FAM	NFQ-MGB	34.558	34.5575					TRUE	0.21923	TRUE	3	27	N/A										N	N	N	N
218	J2	FALSE	CM+MSC exosome	hsa-miR-451-4373360	UNKNOWN	FAM	NFQ-MGB	29.396	29.3963					TRUE	0.231227	TRUE	3	20	N/A										N	N	N	N
219	J3	FALSE	CM+MSC exosome	hsa-miR-452-4395440	UNKNOWN	FAM	NFQ-MGB	32.065	32.065					TRUE	0.309145	TRUE	3	25	N/A										N	N	N	N
220	J4	FALSE	CM+MSC exosome	hsa-miR-453-4395429	UNKNOWN	FAM	NFQ-MGB	Undetermined						TRUE	0.2	TRUE	3	39	N/A										N	N	Y	Y
221	J5	FALSE	CM+MSC exosome	hsa-miR-454-4395434	UNKNOWN	FAM	NFQ-MGB	30.007	30.0071					TRUE	0.293454	TRUE	3	24	N/A										N	N	N	N
222	J6	FALSE	CM+MSC exosome	hsa-miR-455-3p-4395355	UNKNOWN	FAM	NFQ-MGB	30.98	30.9797					TRUE	0.0886222	TRUE	3	26	N/A										N	N	N	N
223	J7	FALSE	CM+MSC exosome	hsa-miR-455-5p-4378098	UNKNOWN	FAM	NFQ-MGB	31.611	31.6114					TRUE	0.170247	TRUE	3	27	N/A										N	N	N	N
224	J8	FALSE	CM+MSC exosome	hsa-miR-483-5p-4395449	UNKNOWN	FAM	NFQ-MGB	24.671	24.6707					TRUE	0.20185	TRUE	3	18	N/A										N	N	N	N
225	J9	FALSE	CM+MSC exosome	hsa-miR-484-4381032	UNKNOWN	FAM	NFQ-MGB	23.658	23.6577					TRUE	0.126098	TRUE	3	19	N/A										N	N	N	N
226	J10	FALSE	CM+MSC exosome	hsa-miR-485-3p-4378095	UNKNOWN	FAM	NFQ-MGB	29.749	29.7489					TRUE	0.0810397	TRUE	3	25	N/A										N	N	N	N
227	J11	FALSE	CM+MSC exosome	hsa-miR-485-5p-4373212	UNKNOWN	FAM	NFQ-MGB	Undetermined						TRUE	0.2	TRUE	3	39	N/A										N	N	Y	Y
228	J12	FALSE	CM+MSC exosome	hsa-miR-486-3p-4395204	UNKNOWN	FAM	NFQ-MGB	34.114	34.1136					TRUE	0.04	TRUE	3	30	N/A										N	N	N	Y
229	J13	FALSE	CM+MSC exosome	hsa-miR-486-5p-4378096	UNKNOWN	FAM	NFQ-MGB	31.347	31.3467					TRUE	0.04	TRUE	3	28	N/A										N	N	N	Y
230	J14	FALSE	CM+MSC exosome	hsa-miR-487a-4378097	UNKNOWN	FAM	NFQ-MGB	Undetermined						TRUE	0.2	TRUE	3	39	N/A										N	N	Y	Y
231	J15	FALSE	CM+MSC exosome	hsa-miR-487b-4378102	UNKNOWN	FAM	NFQ-MGB	31.209	31.2095					TRUE	0.130454	TRUE	3	26	N/A										N	N	N	N
232	J16	FALSE	CM+MSC exosome	hsa-miR-488-4395468	UNKNOWN	FAM	NFQ-MGB	Undetermined						TRUE	0.2	TRUE	3	39	N/A										N	N	Y	Y
233	J17	FALSE	CM+MSC exosome	hsa-miR-489-4395469	UNKNOWN	FAM	NFQ-MGB	32.362	32.3618					TRUE	0.200393	TRUE	3	27	N/A										N	N	N	N
234	J18	FALSE	CM+MSC exosome	hsa-miR-490-3p-4373215	UNKNOWN	FAM	NFQ-MGB	33.691	33.6909					TRUE	0.04	TRUE	3	29	N/A										N	N	N	Y
235	J19	FALSE	CM+MSC exosome	hsa-miR-491-3p-4395471	UNKNOWN	FAM	NFQ-MGB	35.579	35.5792					TRUE	0.04	TRUE	3	11	N/A										N	Y	N	Y
236	J20	FALSE	CM+MSC exosome	hsa-miR-491-5p-4381053	UNKNOWN	FAM	NFQ-MGB	30.26	30.2595					TRUE	0.21248	TRUE	3	25	N/A										N	N	N	N
237	J21	FALSE	CM+MSC exosome	hsa-miR-493-4395475	UNKNOWN	FAM	NFQ-MGB	31.252	31.2523					TRUE	0.126778	TRUE	3	26	N/A										N	N	N	N
238	J22	FALSE	CM+MSC exosome	hsa-miR-494-4395476	UNKNOWN	FAM	NFQ-MGB	29.343	29.3426					TRUE	0.185326	TRUE	3	24	N/A										N	N	N	N
239	J23	FALSE	CM+MSC exosome	hsa-miR-495-4381078	UNKNOWN	FAM	NFQ-MGB	6.902	6.90199					TRUE	0.04	TRUE	3	4	N/A										N	N	N	Y
240	J24	FALSE	CM+MSC exosome	hsa-miR-496-4386771	UNKNOWN	FAM	NFQ-MGB	Undetermined						TRUE	0.2	TRUE	3	39	N/A										N	N	Y	Y
241	K1	FALSE	CM+MSC exosome	hsa-miR-499-3p-4395538	UNKNOWN	FAM	NFQ-MGB	Undetermined						TRUE	0.2	TRUE	3	39	N/A										N	Y	Y	Y
242	K2	FALSE	CM+MSC exosome	hsa-miR-499-5p-4381047	UNKNOWN	FAM	NFQ-MGB	35.472	35.4722					TRUE	0.0680015	TRUE	3	28	N/A										N	N	N	N
243	K3	FALSE	CM+MSC exosome	hsa-miR-500-4395539	UNKNOWN	FAM	NFQ-MGB	29.764	29.7636					TRUE	0.171995	TRUE	3	24	N/A										N	N	N	N
244	K4	FALSE	CM+MSC exosome	hsa-miR-501-3p-4395546	UNKNOWN	FAM	NFQ-MGB	30.515	30.5153					TRUE	0.147787	TRUE	3	25	N/A										N	N	N	N
245	K5	FALSE	CM+MSC exosome	hsa-miR-501-5p-4373226	UNKNOWN	FAM	NFQ-MGB	27.937	27.9368					TRUE	0.04	TRUE	3	24	N/A										N	N	N	Y
246	K6	FALSE	CM+MSC exosome	hsa-miR-502-3p-4395194	UNKNOWN	FAM	NFQ-MGB	33.765	33.7653					TRUE	0.15832	TRUE	3	28	N/A										N	N	N	N
247	K7	FALSE	CM+MSC exosome	hsa-miR-502-5p-4373227	UNKNOWN	FAM	NFQ-MGB	32.556	32.5557					TRUE	0.197657	TRUE	3	26	N/A										N	N	N	N
248	K8	FALSE	CM+MSC exosome	hsa-miR-503-4373228	UNKNOWN	FAM	NFQ-MGB	31.528	31.5284					TRUE	0.126865	TRUE	3	26	N/A										N	N	N	N
249	K9	FALSE	CM+MSC exosome	hsa-miR-504-4395195	UNKNOWN	FAM	NFQ-MGB	Undetermined						TRUE	0.2	TRUE	3	39	N/A										N	N	Y	Y
250	K10	FALSE	CM+MSC exosome	hsa-miR-505-4395200	UNKNOWN	FAM	NFQ-MGB	31.53	31.5303					TRUE	0.0655861	TRUE	3	27	N/A										N	N	N	N
251	K11	FALSE	CM+MSC exosome	hsa-miR-507-4373232	UNKNOWN	FAM	NFQ-MGB	Undetermined						TRUE	0.2	TRUE	3	39	N/A										N	N	Y	Y
252	K12	FALSE	CM+MSC exosome	hsa-miR-508-3p-4373233	UNKNOWN	FAM	NFQ-MGB	14.81	14.8097					TRUE	0.04	TRUE	3	12	N/A										N	N	N	Y
253	K13	FALSE	CM+MSC exosome	hsa-miR-508-5p-4395203	UNKNOWN	FAM	NFQ-MGB	Undetermined						TRUE	0.2	TRUE	3	39	N/A										N	Y	Y	Y
254	K14	FALSE	CM+MSC exosome	hsa-miR-509-5p-4395346	UNKNOWN	FAM	NFQ-MGB	Undetermined						TRUE	0.2	TRUE	3	32	N/A										N	N	N	Y
255	K15	FALSE	CM+MSC exosome	hsa-miR-510-4395352	UNKNOWN	FAM	NFQ-MGB	Undetermined						TRUE	0.2	TRUE	3	39	N/A										N	N	Y	Y
256	K16	FALSE	CM+MSC exosome	hsa-miR-512-3p-4381034	UNKNOWN	FAM	NFQ-MGB	28.915	28.915					TRUE	0.04	TRUE	3	17	N/A										N	N	N	Y
257	K17	FALSE	CM+MSC exosome	hsa-miR-512-5p-4373238	UNKNOWN	FAM	NFQ-MGB	Undetermined						TRUE	0.2	TRUE	3	39	N/A										N	N	Y	Y
258	K18	FALSE	CM+MSC exosome	hsa-miR-513-5p-4395201	UNKNOWN	FAM	NFQ-MGB	Undetermined						TRUE	0.2	TRUE	3	39	N/A										N	N	Y	Y
259	K19	FALSE	CM+MSC exosome	hsa-miR-515-3p-4395480	UNKNOWN	FAM	NFQ-MGB	Undetermined						TRUE	0.2	TRUE	3	39	N/A										N	N	Y	Y
260	K20	FALSE	CM+MSC exosome	hsa-miR-515-5p-4373242	UNKNOWN	FAM	NFQ-MGB	Undetermined						TRUE	0.2	TRUE	3	9	N/A										N	N	N	Y
261	K21	FALSE	CM+MSC exosome	hsa-miR-516a-5p-4395527	UNKNOWN	FAM	NFQ-MGB	29.494	29.4936					TRUE	0.04	TRUE	3	26	N/A										N	N	N	Y
262	K22	FALSE	CM+MSC exosome	hsa-miR-516b-4395172	UNKNOWN	FAM	NFQ-MGB	Undetermined						TRUE	0.2	TRUE	3	39	N/A										N	N	Y	Y
263	K23	FALSE	CM+MSC exosome	hsa-miR-517a-4395513	UNKNOWN	FAM	NFQ-MGB	Undetermined						TRUE	0.2	TRUE	3	39	N/A										N	N	Y	Y
264	K24	FALSE	CM+MSC exosome	hsa-miR-517c-4373264	UNKNOWN	FAM	NFQ-MGB	Undetermined						TRUE	0.2	TRUE	3	35	N/A										N	N	N	Y
265	L1	FALSE	CM+MSC exosome	hsa-miR-518a-3p-4395508	UNKNOWN	FAM	NFQ-MGB	Undetermined						TRUE	0.2	TRUE	3	39	N/A										N	N	Y	Y
266	L2	FALSE	CM+MSC exosome	hsa-miR-518a-5p-4395507	UNKNOWN	FAM	NFQ-MGB	Undetermined						TRUE	0.2	TRUE	3	39	N/A										N	Y	Y	Y
267	L3	FALSE	CM+MSC exosome	hsa-miR-518b-4373246	UNKNOWN	FAM	NFQ-MGB	35.401	35.4012					TRUE	0.2	TRUE	3	29	N/A										N	N	N	Y
268	L4	FALSE	CM+MSC exosome	hsa-miR-518c-4395512	UNKNOWN	FAM	NFQ-MGB	Undetermined						TRUE	0.2	TRUE	3	39	N/A										N	N	Y	Y
269	L5	FALSE	CM+MSC exosome	hsa-miR-518d-3p-4373248	UNKNOWN	FAM	NFQ-MGB	34.202	34.2019					TRUE	0.0679675	TRUE	3	29	N/A										N	N	N	N
270	L6	FALSE	CM+MSC exosome	hsa-miR-518d-5p-4395500	UNKNOWN	FAM	NFQ-MGB	Undetermined						TRUE	0.2	TRUE	3	39	N/A										N	N	Y	Y
271	L7	FALSE	CM+MSC exosome	hsa-miR-518e-4395506	UNKNOWN	FAM	NFQ-MGB	35.802	35.802					TRUE	0.04	TRUE	3	32	N/A										N	N	N	Y
272	L8	FALSE	CM+MSC exosome	hsa-miR-518f-4395499	UNKNOWN	FAM	NFQ-MGB	Undetermined						TRUE	0.2	TRUE	3	39	N/A										N	N	Y	Y
273	L9	FALSE	CM+MSC exosome	hsa-miR-519a-4395526	UNKNOWN	FAM	NFQ-MGB	35.104	35.1039					TRUE	0.04	TRUE	3	32	N/A										N	N	N	Y
274	L10	FALSE	CM+MSC exosome	hsa-miR-519d-4395514	UNKNOWN	FAM	NFQ-MGB	Undetermined						TRUE	0.2	TRUE	3	39	N/A										N	N	Y	Y
275	L11	FALSE	CM+MSC exosome	hsa-miR-519e-4395481	UNKNOWN	FAM	NFQ-MGB	Undetermined						TRUE	0.2	TRUE	3	39	N/A										N	N	Y	Y
276	L12	FALSE	CM+MSC exosome	hsa-miR-520a-3p-4373268	UNKNOWN	FAM	NFQ-MGB	Undetermined						TRUE	0.2	TRUE	3	39	N/A										N	N	Y	Y
277	L13	FALSE	CM+MSC exosome	hsa-miR-520a-5p-4378085	UNKNOWN	FAM	NFQ-MGB	Undetermined						TRUE	0.2	TRUE	3	39	N/A										N	N	Y	Y
278	L14	FALSE	CM+MSC exosome	hsa-miR-520d-5p-4395504	UNKNOWN	FAM	NFQ-MGB	Undetermined						TRUE	0.2	TRUE	3	39	N/A										N	Y	Y	Y
279	L15	FALSE	CM+MSC exosome	hsa-miR-520g-4373257	UNKNOWN	FAM	NFQ-MGB	35.129	35.1285					TRUE	0.0686252	TRUE	3	29	N/A										N	N	N	N
280	L16	FALSE	CM+MSC exosome	hsa-miR-521-4373259	UNKNOWN	FAM	NFQ-MGB	38.504	38.5044					TRUE	0.2	TRUE	3	29	N/A										N	N	N	Y
281	L17	FALSE	CM+MSC exosome	hsa-miR-522-4395524	UNKNOWN	FAM	NFQ-MGB	Undetermined						TRUE	0.2	TRUE	3	39	N/A										N	N	Y	Y
282	L18	FALSE	CM+MSC exosome	hsa-miR-523-4395497	UNKNOWN	FAM	NFQ-MGB	14.473	14.4727					TRUE	0.04	TRUE	3	11	N/A										N	N	N	Y
283	L19	FALSE	CM+MSC exosome	hsa-miR-524-5p-4395174	UNKNOWN	FAM	NFQ-MGB	Undetermined						TRUE	0.2	TRUE	3	39	N/A										N	N	Y	Y
284	L20	FALSE	CM+MSC exosome	hsa-miR-525-3p-4395496	UNKNOWN	FAM	NFQ-MGB	Undetermined						TRUE	0.2	TRUE	3	39	N/A										N	N	Y	Y
285	L21	FALSE	CM+MSC exosome	hsa-miR-525-5p-4378088	UNKNOWN	FAM	NFQ-MGB	Undetermined						TRUE	0.2	TRUE	3	39	N/A										N	N	Y	Y
286	L22	FALSE	CM+MSC exosome	hsa-miR-526b-4395493	UNKNOWN	FAM	NFQ-MGB	Undetermined						TRUE	0.2	TRUE	3	39	N/A										N	Y	Y	Y
287	L23	FALSE	CM+MSC exosome	hsa-miR-532-3p-4395466	UNKNOWN	FAM	NFQ-MGB	27.157	27.1572					TRUE	0.19019	TRUE	3	22	N/A										N	N	N	N
288	L24	FALSE	CM+MSC exosome	hsa-miR-532-5p-4380928	UNKNOWN	FAM	NFQ-MGB	25.993	25.9934					TRUE	0.202768	TRUE	3	20	N/A										N	N	N	N
289	M1	FALSE	CM+MSC exosome	hsa-miR-539-4378103	UNKNOWN	FAM	NFQ-MGB	29.127	29.1271					TRUE	0.253847	TRUE	3	23	N/A										N	N	N	N
290	M2	FALSE	CM+MSC exosome	hsa-miR-541-4395312	UNKNOWN	FAM	NFQ-MGB	Undetermined						TRUE	0.2	TRUE	3	39	N/A										N	Y	Y	Y
291	M3	FALSE	CM+MSC exosome	hsa-miR-542-3p-4378101	UNKNOWN	FAM	NFQ-MGB	35.057	35.0573					TRUE	0.116868	TRUE	3	30	N/A										N	N	N	N
292	M4	FALSE	CM+MSC exosome	hsa-miR-542-5p-4395351	UNKNOWN	FAM	NFQ-MGB	Undetermined						TRUE	0.2	TRUE	3	34	N/A										N	N	N	Y
293	M5	FALSE	CM+MSC exosome	hsa-miR-544-4395376	UNKNOWN	FAM	NFQ-MGB	Undetermined						TRUE	0.2	TRUE	3	39	N/A										N	N	Y	Y
294	M6	FALSE	CM+MSC exosome	hsa-miR-545-4395378	UNKNOWN	FAM	NFQ-MGB	35.138	35.1382					TRUE	0.103481	TRUE	3	30	N/A										N	N	N	N
295	M7	FALSE	CM+MSC exosome	hsa-miR-548a-3p-4380948	UNKNOWN	FAM	NFQ-MGB	37.727	37.727					TRUE	0.04	TRUE	3	34	N/A										N	N	N	Y
296	M8	FALSE	CM+MSC exosome	hsa-miR-548a-5p-4395523	UNKNOWN	FAM	NFQ-MGB	Undetermined						TRUE	0.2	TRUE	3	39	N/A										N	N	Y	Y
297	M9	FALSE	CM+MSC exosome	hsa-miR-548b-3p-4380951	UNKNOWN	FAM	NFQ-MGB	Undetermined						TRUE	0.2	TRUE	3	39	N/A										N	Y	Y	Y
298	M10	FALSE	CM+MSC exosome	hsa-miR-548b-5p-4395519	UNKNOWN	FAM	NFQ-MGB	33.104	33.104					TRUE	0.135754	TRUE	3	28	N/A										N	N	N	N
299	M11	FALSE	CM+MSC exosome	hsa-miR-548c-3p-4380993	UNKNOWN	FAM	NFQ-MGB	20.435	20.4346					TRUE	0.04	TRUE	3	14	N/A										N	N	N	Y
300	M12	FALSE	CM+MSC exosome	hsa-miR-548c-5p-4395540	UNKNOWN	FAM	NFQ-MGB	35.058	35.0576					TRUE	0.04	TRUE	3	32	N/A										N	N	N	Y
301	M13	FALSE	CM+MSC exosome	hsa-miR-548d-3p-4381008	UNKNOWN	FAM	NFQ-MGB	Undetermined						TRUE	0.2	TRUE	3	35	N/A										N	N	N	Y
302	M14	FALSE	CM+MSC exosome	hsa-miR-548d-5p-4395348	UNKNOWN	FAM	NFQ-MGB	34.045	34.0448					TRUE	0.04	TRUE	3	31	N/A										N	N	N	Y
303	M15	FALSE	CM+MSC exosome	hsa-miR-551b-4380945	UNKNOWN	FAM	NFQ-MGB	Undetermined						TRUE	0.2	TRUE	3	39	N/A										N	N	Y	Y
304	M16	FALSE	CM+MSC exosome	hsa-miR-556-3p-4395456	UNKNOWN	FAM	NFQ-MGB	Undetermined						TRUE	0.2	TRUE	3	39	N/A										N	N	Y	Y
305	M17	FALSE	CM+MSC exosome	hsa-miR-556-5p-4395455	UNKNOWN	FAM	NFQ-MGB	Undetermined						TRUE	0.2	TRUE	3	39	N/A										N	Y	Y	Y
306	M18	FALSE	CM+MSC exosome	hsa-miR-561-4380938	UNKNOWN	FAM	NFQ-MGB	Undetermined						TRUE	0.2	TRUE	3	39	N/A										N	N	Y	Y
307	M19	FALSE	CM+MSC exosome	hsa-miR-570-4395458	UNKNOWN	FAM	NFQ-MGB	Undetermined						TRUE	0.2	TRUE	3	39	N/A										N	Y	Y	Y
308	M20	FALSE	CM+MSC exosome	hsa-miR-574-3p-4395460	UNKNOWN	FAM	NFQ-MGB	25.448	25.4476					TRUE	0.13365	TRUE	3	21	N/A										N	N	N	N
309	M21	FALSE	CM+MSC exosome	hsa-miR-576-3p-4395462	UNKNOWN	FAM	NFQ-MGB	32.526	32.5259					TRUE	0.186784	TRUE	3	27	N/A										N	N	N	N
310	M22	FALSE	CM+MSC exosome	hsa-miR-576-5p-4395461	UNKNOWN	FAM	NFQ-MGB	Undetermined						TRUE	0.2	TRUE	3	39	N/A										N	N	Y	Y
311	M23	FALSE	CM+MSC exosome	hsa-miR-579-4395509	UNKNOWN	FAM	NFQ-MGB	34.372	34.3723					TRUE	0.23792	TRUE	3	28	N/A										N	N	N	N
312	M24	FALSE	CM+MSC exosome	hsa-miR-582-3p-4395510	UNKNOWN	FAM	NFQ-MGB	Undetermined						TRUE	0.2	TRUE	3	34	N/A										N	N	N	Y
313	N1	FALSE	CM+MSC exosome	hsa-miR-582-5p-4395175	UNKNOWN	FAM	NFQ-MGB	Undetermined						TRUE	0.2	TRUE	3	39	N/A										N	N	Y	Y
314	N2	FALSE	CM+MSC exosome	hsa-miR-589-4395520	UNKNOWN	FAM	NFQ-MGB	Undetermined						TRUE	0.2	TRUE	3	39	N/A										N	Y	Y	Y
315	N3	FALSE	CM+MSC exosome	hsa-miR-590-5p-4395176	UNKNOWN	FAM	NFQ-MGB	29.189	29.1892					TRUE	0.25405	TRUE	3	22	N/A										N	N	N	N
316	N4	FALSE	CM+MSC exosome	hsa-miR-597-4380960	UNKNOWN	FAM	NFQ-MGB	32.35	32.3497					TRUE	0.122325	TRUE	3	28	N/A										N	N	N	N
317	N5	FALSE	CM+MSC exosome	hsa-miR-598-4395179	UNKNOWN	FAM	NFQ-MGB	29.892	29.8922					TRUE	0.159433	TRUE	3	24	N/A										N	N	N	N
318	N6	FALSE	CM+MSC exosome	hsa-miR-615-3p-4386777	UNKNOWN	FAM	NFQ-MGB	32.719	32.7191					TRUE	0.04	TRUE	3	28	N/A										N	N	N	Y
319	N7	FALSE	CM+MSC exosome	hsa-miR-615-5p-4395464	UNKNOWN	FAM	NFQ-MGB	Undetermined						TRUE	0.2	TRUE	3	39	N/A										N	N	Y	Y
320	N8	FALSE	CM+MSC exosome	hsa-miR-616-4395525	UNKNOWN	FAM	NFQ-MGB	Undetermined						TRUE	0.2	TRUE	3	39	N/A										N	N	Y	Y
321	N9	FALSE	CM+MSC exosome	hsa-miR-618-4380996	UNKNOWN	FAM	NFQ-MGB	Undetermined						TRUE	0.2	TRUE	3	33	N/A										N	N	N	Y
322	N10	FALSE	CM+MSC exosome	hsa-miR-624-4395541	UNKNOWN	FAM	NFQ-MGB	22.207	22.207					TRUE	0.04	TRUE	3	15	N/A										N	N	N	Y
323	N11	FALSE	CM+MSC exosome	hsa-miR-625-4395542	UNKNOWN	FAM	NFQ-MGB	31.789	31.7891					TRUE	0.0615767	TRUE	3	28	N/A										N	N	N	N
324	N12	FALSE	CM+MSC exosome	hsa-miR-627-4380967	UNKNOWN	FAM	NFQ-MGB	Undetermined						TRUE	0.2	TRUE	3	39	N/A										N	Y	Y	Y
325	N13	FALSE	CM+MSC exosome	hsa-miR-628-5p-4395544	UNKNOWN	FAM	NFQ-MGB	33.945	33.9451					TRUE	0.217096	TRUE	3	29	N/A										N	N	N	N
326	N14	FALSE	CM+MSC exosome	hsa-miR-629-4395547	UNKNOWN	FAM	NFQ-MGB	32.429	32.4294					TRUE	0.0978566	TRUE	3	28	N/A										N	N	N	N
327	N15	FALSE	CM+MSC exosome	hsa-miR-636-4395199	UNKNOWN	FAM	NFQ-MGB	31.059	31.059					TRUE	0.0838044	TRUE	3	27	N/A										N	N	N	N
328	N16	FALSE	CM+MSC exosome	hsa-miR-642-4380995	UNKNOWN	FAM	NFQ-MGB	34.042	34.0415					TRUE	0.158744	TRUE	3	28	N/A										N	N	N	N
329	N17	FALSE	CM+MSC exosome	hsa-miR-651-4381007	UNKNOWN	FAM	NFQ-MGB	Undetermined						TRUE	0.2	TRUE	3	39	N/A										N	N	Y	Y
330	N18	FALSE	CM+MSC exosome	hsa-miR-652-4395463	UNKNOWN	FAM	NFQ-MGB	33.935	33.9348					TRUE	0.193305	TRUE	3	28	N/A										N	N	N	N
331	N19	FALSE	CM+MSC exosome	hsa-miR-653-4395403	UNKNOWN	FAM	NFQ-MGB	Undetermined						TRUE	0.2	TRUE	3	39	N/A										N	N	Y	Y
332	N20	FALSE	CM+MSC exosome	hsa-miR-654-3p-4395350	UNKNOWN	FAM	NFQ-MGB	34.52	34.5196					TRUE	0.185206	TRUE	3	30	N/A										N	N	N	N
333	N21	FALSE	CM+MSC exosome	hsa-miR-654-5p-4381014	UNKNOWN	FAM	NFQ-MGB	35.115	35.1148					TRUE	0.0920938	TRUE	3	25	N/A										N	N	N	N
334	N22	FALSE	CM+MSC exosome	hsa-miR-655-4381015	UNKNOWN	FAM	NFQ-MGB	31.898	31.8981					TRUE	0.0905049	TRUE	3	27	N/A										N	N	N	N
335	N23	FALSE	CM+MSC exosome	hsa-miR-660-4380925	UNKNOWN	FAM	NFQ-MGB	27.145	27.1452					TRUE	0.224377	TRUE	3	22	N/A										N	N	N	N
336	N24	FALSE	CM+MSC exosome	hsa-miR-671-3p-4395433	UNKNOWN	FAM	NFQ-MGB	31.576	31.5764					TRUE	0.148986	TRUE	3	25	N/A										N	N	N	N
337	O1	FALSE	CM+MSC exosome	hsa-miR-672-4395438	UNKNOWN	FAM	NFQ-MGB	35.146	35.1461					TRUE	0.0477876	TRUE	3	31	N/A										N	N	N	N
338	O2	FALSE	CM+MSC exosome	hsa-miR-674-4395193	UNKNOWN	FAM	NFQ-MGB	Undetermined						TRUE	0.2	TRUE	3	39	N/A										N	N	Y	Y
339	O3	FALSE	CM+MSC exosome	hsa-miR-708-4395452	UNKNOWN	FAM	NFQ-MGB	29.393	29.3932					TRUE	0.270464	TRUE	3	23	N/A										N	N	N	N
340	O4	FALSE	CM+MSC exosome	hsa-miR-744-4395435	UNKNOWN	FAM	NFQ-MGB	29.687	29.6875					TRUE	0.228146	TRUE	3	24	N/A										N	N	N	N
341	O5	FALSE	CM+MSC exosome	hsa-miR-758-4395180	UNKNOWN	FAM	NFQ-MGB	35.885	35.8852					TRUE	0.04	TRUE	3	31	N/A										N	N	N	Y
342	O6	FALSE	CM+MSC exosome	hsa-miR-871-4395465	UNKNOWN	FAM	NFQ-MGB	Undetermined						TRUE	0.2	TRUE	3	39	N/A										N	N	Y	Y
343	O7	FALSE	CM+MSC exosome	hsa-miR-872-4395375	UNKNOWN	FAM	NFQ-MGB	Undetermined						TRUE	0.2	TRUE	3	39	N/A										N	Y	Y	Y
344	O8	FALSE	CM+MSC exosome	hsa-miR-873-4395467	UNKNOWN	FAM	NFQ-MGB	6.422	6.42193					TRUE	0.04	TRUE	3	4	N/A										N	N	N	Y
345	O9	FALSE	CM+MSC exosome	hsa-miR-874-4395379	UNKNOWN	FAM	NFQ-MGB	31.408	31.4084					TRUE	0.0454599	TRUE	3	28	N/A										N	N	N	N
346	O10	FALSE	CM+MSC exosome	hsa-miR-875-3p-4395315	UNKNOWN	FAM	NFQ-MGB	8.444	8.4438					TRUE	0.04	TRUE	3	5	N/A										N	N	N	Y
347	O11	FALSE	CM+MSC exosome	hsa-miR-876-3p-4395336	UNKNOWN	FAM	NFQ-MGB	Undetermined						TRUE	0.2	TRUE	3	39	N/A										N	N	Y	Y
348	O12	FALSE	CM+MSC exosome	hsa-miR-876-5p-4395316	UNKNOWN	FAM	NFQ-MGB	Undetermined						TRUE	0.2	TRUE	3	39	N/A										N	N	Y	Y
349	O13	FALSE	CM+MSC exosome	hsa-miR-885-3p-4395483	UNKNOWN	FAM	NFQ-MGB	Undetermined						TRUE	0.2	TRUE	3	39	N/A										N	N	Y	Y
350	O14	FALSE	CM+MSC exosome	hsa-miR-885-5p-4395407	UNKNOWN	FAM	NFQ-MGB	31.326	31.3256					TRUE	0.100601	TRUE	3	27	N/A										N	N	N	N
351	O15	FALSE	CM+MSC exosome	hsa-miR-886-3p-4395305	UNKNOWN	FAM	NFQ-MGB	28.674	28.6736					TRUE	0.118224	TRUE	3	24	N/A										N	N	N	N
352	O16	FALSE	CM+MSC exosome	hsa-miR-886-5p-4395304	UNKNOWN	FAM	NFQ-MGB	28.058	28.0579					TRUE	0.251628	TRUE	3	23	N/A										N	N	N	N
353	O17	FALSE	CM+MSC exosome	hsa-miR-887-4395485	UNKNOWN	FAM	NFQ-MGB	35.267	35.2673					TRUE	0.04	TRUE	3	28	N/A										N	N	N	Y
354	O18	FALSE	CM+MSC exosome	hsa-miR-888-4395323	UNKNOWN	FAM	NFQ-MGB	Undetermined						TRUE	0.2	TRUE	3	39	N/A										N	N	Y	Y
355	O19	FALSE	CM+MSC exosome	hsa-miR-889-4395313	UNKNOWN	FAM	NFQ-MGB	32.138	32.1375					TRUE	0.232694	TRUE	3	18	N/A										N	N	N	N
356	O20	FALSE	CM+MSC exosome	hsa-miR-890-4395320	UNKNOWN	FAM	NFQ-MGB	Undetermined						TRUE	0.2	TRUE	3	39	N/A										N	N	Y	Y
357	O21	FALSE	CM+MSC exosome	hsa-miR-891a-4395302	UNKNOWN	FAM	NFQ-MGB	35.608	35.608					TRUE	0.04	TRUE	3	30	N/A										N	N	N	Y
358	O22	FALSE	CM+MSC exosome	hsa-miR-891b-4395321	UNKNOWN	FAM	NFQ-MGB	Undetermined						TRUE	0.2	TRUE	3	34	N/A										N	N	N	Y
359	O23	FALSE	CM+MSC exosome	hsa-miR-892a-4395306	UNKNOWN	FAM	NFQ-MGB	Undetermined						TRUE	0.2	TRUE	3	39	N/A										N	N	Y	Y
360	O24	FALSE	CM+MSC exosome	hsa-miR-147-4373131	UNKNOWN	FAM	NFQ-MGB	Undetermined						TRUE	0.2	TRUE	3	39	N/A										N	N	Y	Y
361	P1	FALSE	CM+MSC exosome	hsa-miR-208-4373091	UNKNOWN	FAM	NFQ-MGB	33.229	33.2293					TRUE	0.142929	TRUE	3	28	N/A										N	N	N	N
362	P2	FALSE	CM+MSC exosome	hsa-miR-211-4373088	UNKNOWN	FAM	NFQ-MGB	Undetermined						TRUE	0.2	TRUE	3	39	N/A										N	N	Y	Y
363	P3	FALSE	CM+MSC exosome	hsa-miR-212-4373087	UNKNOWN	FAM	NFQ-MGB	30.222	30.2219					TRUE	0.151784	TRUE	3	25	N/A										N	N	N	N
364	P4	FALSE	CM+MSC exosome	hsa-miR-219-1-3p-4395206	UNKNOWN	FAM	NFQ-MGB	9.366	9.3659					TRUE	0.04	TRUE	3	6	N/A										N	N	N	Y
365	P5	FALSE	CM+MSC exosome	hsa-miR-219-2-3p-4395501	UNKNOWN	FAM	NFQ-MGB	35.057	35.057					TRUE	0.107609	TRUE	3	29	N/A										N	N	N	N
366	P6	FALSE	CM+MSC exosome	hsa-miR-220-4373078	UNKNOWN	FAM	NFQ-MGB	Undetermined						TRUE	0.2	TRUE	3	39	N/A										N	N	Y	Y
367	P7	FALSE	CM+MSC exosome	hsa-miR-220b-4395317	UNKNOWN	FAM	NFQ-MGB	Undetermined						TRUE	0.2	TRUE	3	39	N/A										N	N	Y	Y
368	P8	FALSE	CM+MSC exosome	hsa-miR-220c-4395322	UNKNOWN	FAM	NFQ-MGB	Undetermined						TRUE	0.2	TRUE	3	15	N/A										N	N	N	Y
369	P9	FALSE	CM+MSC exosome	hsa-miR-298-4395301	UNKNOWN	FAM	NFQ-MGB	Undetermined						TRUE	0.2	TRUE	3	39	N/A										N	Y	Y	Y
370	P10	FALSE	CM+MSC exosome	hsa-miR-325-4373051	UNKNOWN	FAM	NFQ-MGB	37.212	37.2115					TRUE	0.04	TRUE	3	32	N/A										N	N	N	Y
371	P11	FALSE	CM+MSC exosome	hsa-miR-346-4373038	UNKNOWN	FAM	NFQ-MGB	30.737	30.7372					TRUE	0.04	TRUE	3	27	N/A										N	N	N	Y
372	P12	FALSE	CM+MSC exosome	hsa-miR-376c-4395233	UNKNOWN	FAM	NFQ-MGB	25.987	25.9871					TRUE	0.14697	TRUE	3	21	N/A										N	N	N	N
373	P13	FALSE	CM+MSC exosome	hsa-miR-384-4373017	UNKNOWN	FAM	NFQ-MGB	Undetermined						TRUE	0.2	TRUE	3	9	N/A										N	N	N	Y
374	P14	FALSE	CM+MSC exosome	hsa-miR-412-4373199	UNKNOWN	FAM	NFQ-MGB	Undetermined						TRUE	0.2	TRUE	3	39	N/A										N	N	Y	Y
375	P15	FALSE	CM+MSC exosome	hsa-miR-448-4373206	UNKNOWN	FAM	NFQ-MGB	Undetermined						TRUE	0.2	TRUE	3	39	N/A										N	N	Y	Y
376	P16	FALSE	CM+MSC exosome	hsa-miR-492-4373217	UNKNOWN	FAM	NFQ-MGB	Undetermined						TRUE	0.2	TRUE	3	4	N/A										N	N	N	Y
377	P17	FALSE	CM+MSC exosome	hsa-miR-506-4373231	UNKNOWN	FAM	NFQ-MGB	28.302	28.3022					TRUE	0.04	TRUE	3	22	N/A										N	N	N	Y
378	P18	FALSE	CM+MSC exosome	hsa-miR-509-3-5p-4395266	UNKNOWN	FAM	NFQ-MGB	Undetermined						TRUE	0.2	TRUE	3	39	N/A										N	N	Y	Y
379	P19	FALSE	CM+MSC exosome	hsa-miR-511-4373236	UNKNOWN	FAM	NFQ-MGB	Undetermined						TRUE	0.2	TRUE	3	39	N/A										N	N	Y	Y
380	P20	FALSE	CM+MSC exosome	hsa-miR-517b-4373244	UNKNOWN	FAM	NFQ-MGB	Undetermined						TRUE	0.2	TRUE	3	39	N/A										N	N	Y	Y
381	P21	FALSE	CM+MSC exosome	hsa-miR-519c-3p-4373251	UNKNOWN	FAM	NFQ-MGB	Undetermined						TRUE	0.2	TRUE	3	39	N/A										N	N	Y	Y
382	P22	FALSE	CM+MSC exosome	hsa-miR-520b-4373252	UNKNOWN	FAM	NFQ-MGB	35.781	35.7812					TRUE	0.04	TRUE	3	31	N/A										N	N	N	Y
383	P23	FALSE	CM+MSC exosome	hsa-miR-520e-4373255	UNKNOWN	FAM	NFQ-MGB	35.923	35.9233					TRUE	0.04	TRUE	3	32	N/A										N	N	N	Y
384	P24	FALSE	CM+MSC exosome	hsa-miR-520f-4373256	UNKNOWN	FAM	NFQ-MGB	23.358	23.3578					TRUE	0.04	TRUE	3	19	N/A										N	N	N	Y

## Sheet: CM exosome
Well	Well Position	Omit	Sample Name	microRNA	Task	Reporter	Quencher	CT	Ct Mean	Ct SD	Quantity	Quantity Mean	Quantity SD	Automatic Ct Threshold	Ct Threshold	Automatic Baseline	Baseline Start	Baseline End	Comments	Y-Intercept	R(superscript 2)	Slope	Custom1	Custom2	Custom3	Custom4	Custom5	Custom6	HIGHSD	NOAMP	OUTLIERRG	EXPFAIL	THOLDFAIL
1	A1	FALSE	CM exosome	hsa-let-7a-4373169	UNKNOWN	FAM	NFQ	31.144	31.1441					TRUE	0.072982	TRUE	3	25	N/A										N	N	N	N	N
2	A2	FALSE	CM exosome	hsa-let-7c-4373167	UNKNOWN	FAM	NFQ	29.229	29.2289					TRUE	0.173129	TRUE	3	24	N/A										N	N	N	N	N
3	A3	FALSE	CM exosome	hsa-let-7d-4395394	UNKNOWN	FAM	NFQ	31.287	31.2871					TRUE	0.145274	TRUE	3	26	N/A										N	N	N	N	N
4	A4	FALSE	CM exosome	hsa-let-7e-4395517	UNKNOWN	FAM	NFQ	25.838	25.8378					TRUE	0.213063	TRUE	3	21	N/A										N	N	N	N	N
5	A5	FALSE	CM exosome	hsa-let-7f-4373164	UNKNOWN	FAM	NFQ	31.766	31.7661					TRUE	0.0456842	TRUE	3	28	N/A										N	N	N	N	N
6	A6	FALSE	CM exosome	hsa-let-7g-4395393	UNKNOWN	FAM	NFQ	29.019	29.0186					TRUE	0.169388	TRUE	3	23	N/A										N	N	N	N	N
7	A7	FALSE	CM exosome	hsa-miR-1-4395333	UNKNOWN	FAM	NFQ	27.211	27.2109					TRUE	0.138812	TRUE	3	23	N/A										N	N	N	N	N
8	A8	FALSE	CM exosome	hsa-miR-9-4373285	UNKNOWN	FAM	NFQ	28.244	28.2439					TRUE	0.0836497	TRUE	3	24	N/A										N	N	N	N	N
9	A9	FALSE	CM exosome	hsa-miR-10a-4373153	UNKNOWN	FAM	NFQ	26.755	26.7548					TRUE	0.228863	TRUE	3	21	N/A										N	N	N	N	N
10	A10	FALSE	CM exosome	hsa-miR-10b-4395329	UNKNOWN	FAM	NFQ	32.128	32.1281					TRUE	0.402368	TRUE	3	22	N/A										N	N	N	N	N
11	A11	FALSE	CM exosome	MammU6-4395470	UNKNOWN	FAM	NFQ	16.549	17.4064	0.571663				TRUE	0.104666	TRUE	3	11											Y	N	Y	N	N
12	A12	FALSE	CM exosome	MammU6-4395470	UNKNOWN	FAM	NFQ	17.7	17.4064	0.571663				TRUE	0.104666	TRUE	3	13											Y	N	N	N	N
13	A13	FALSE	CM exosome	hsa-miR-15a-4373123	UNKNOWN	FAM	NFQ	32.081	32.0807					TRUE	0.103971	TRUE	3	26	N/A										N	N	N	N	N
14	A14	FALSE	CM exosome	hsa-miR-15b-4373122	UNKNOWN	FAM	NFQ	27.403	27.4031					TRUE	0.204475	TRUE	3	22	N/A										N	N	N	N	N
15	A15	FALSE	CM exosome	hsa-miR-16-4373121	UNKNOWN	FAM	NFQ	23.41	23.4102					TRUE	0.206315	TRUE	3	18	N/A										N	N	N	N	N
16	A16	FALSE	CM exosome	hsa-miR-17-4395419	UNKNOWN	FAM	NFQ	21.116	21.116					TRUE	0.310375	TRUE	3	15	N/A										N	N	N	N	N
17	A17	FALSE	CM exosome	hsa-miR-18a-4395533	UNKNOWN	FAM	NFQ	28.546	28.5464					TRUE	0.195029	TRUE	3	22	N/A										N	N	N	N	N
18	A18	FALSE	CM exosome	hsa-miR-18b-4395328	UNKNOWN	FAM	NFQ	28.664	28.6641					TRUE	0.07337	TRUE	3	24	N/A										N	N	N	N	N
19	A19	FALSE	CM exosome	hsa-miR-19a-4373099	UNKNOWN	FAM	NFQ	26.156	26.1555					TRUE	0.163073	TRUE	3	17	N/A										N	N	N	N	N
20	A20	FALSE	CM exosome	hsa-miR-19b-4373098	UNKNOWN	FAM	NFQ	20.42	20.4202					TRUE	0.130422	TRUE	3	16	N/A										N	N	N	N	N
21	A21	FALSE	CM exosome	hsa-miR-20a-4373286	UNKNOWN	FAM	NFQ	22.879	22.8791					TRUE	0.133934	TRUE	3	17	N/A										N	N	N	N	N
22	A22	FALSE	CM exosome	hsa-miR-20b-4373263	UNKNOWN	FAM	NFQ	24.27	24.2695					TRUE	0.258396	TRUE	3	18	N/A										N	N	N	N	N
23	A23	FALSE	CM exosome	hsa-miR-21-4373090	UNKNOWN	FAM	NFQ	24.299	24.2988					TRUE	0.119522	TRUE	3	20	N/A										N	N	N	N	N
24	A24	FALSE	CM exosome	hsa-miR-22-4373079	UNKNOWN	FAM	NFQ	27.652	27.6519					TRUE	0.185563	TRUE	3	19	N/A										N	N	N	N	N
25	B1	FALSE	CM exosome	hsa-miR-23a-4373074	UNKNOWN	FAM	NFQ	25.676	25.6759					TRUE	0.04	TRUE	3	23	N/A										N	N	N	N	Y
26	B2	FALSE	CM exosome	hsa-miR-23b-4373073	UNKNOWN	FAM	NFQ	31.016	31.0163					TRUE	0.107254	TRUE	3	26	N/A										N	N	N	N	N
27	B3	FALSE	CM exosome	hsa-miR-24-4373072	UNKNOWN	FAM	NFQ	19.966	19.966					TRUE	0.190093	TRUE	3	15	N/A										N	N	N	N	N
28	B4	FALSE	CM exosome	hsa-miR-25-4373071	UNKNOWN	FAM	NFQ	29.38	29.38					TRUE	0.233731	TRUE	3	24	N/A										N	N	N	N	N
29	B5	FALSE	CM exosome	hsa-miR-26a-4395166	UNKNOWN	FAM	NFQ	25.233	25.2334					TRUE	0.308913	TRUE	3	19	N/A										N	N	N	N	N
30	B6	FALSE	CM exosome	hsa-miR-26b-4395167	UNKNOWN	FAM	NFQ	28.369	28.3692					TRUE	0.289679	TRUE	3	22	N/A										N	N	N	N	N
31	B7	FALSE	CM exosome	hsa-miR-27a-4373287	UNKNOWN	FAM	NFQ	28.08	28.0799					TRUE	0.182831	TRUE	3	23	N/A										N	N	N	N	N
32	B8	FALSE	CM exosome	hsa-miR-27b-4373068	UNKNOWN	FAM	NFQ	28.255	28.2554					TRUE	0.228633	TRUE	3	23	N/A										N	N	N	N	N
33	B9	FALSE	CM exosome	hsa-miR-28-3p-4395557	UNKNOWN	FAM	NFQ	24.187	24.1874					TRUE	0.257475	TRUE	3	18	N/A										N	N	N	N	N
34	B10	FALSE	CM exosome	hsa-miR-28-5p-4373067	UNKNOWN	FAM	NFQ	27.324	27.3241					TRUE	0.177373	TRUE	3	22	N/A										N	N	N	N	N
35	B11	FALSE	CM exosome	MammU6-4395470	UNKNOWN	FAM	NFQ	17.663	17.4064	0.571663				TRUE	0.104666	TRUE	3	13											Y	N	N	N	N
36	B12	FALSE	CM exosome	MammU6-4395470	UNKNOWN	FAM	NFQ	17.713	17.4064	0.571663				TRUE	0.104666	TRUE	3	13											Y	N	N	N	N
37	B13	FALSE	CM exosome	hsa-miR-29a-4395223	UNKNOWN	FAM	NFQ	25.722	25.7219					TRUE	0.190661	TRUE	3	20	N/A										N	N	N	N	N
38	B14	FALSE	CM exosome	hsa-miR-29b-4373288	UNKNOWN	FAM	NFQ	32.932	32.9321					TRUE	0.210043	TRUE	3	27	N/A										N	N	N	N	N
39	B15	FALSE	CM exosome	hsa-miR-29c-4395171	UNKNOWN	FAM	NFQ	29.45	29.45					TRUE	0.637229	TRUE	3	15	N/A										N	N	N	N	N
40	B16	FALSE	CM exosome	hsa-miR-30b-4373290	UNKNOWN	FAM	NFQ	22.193	22.1931					TRUE	0.164806	TRUE	3	17	N/A										N	N	N	N	N
41	B17	FALSE	CM exosome	hsa-miR-30c-4373060	UNKNOWN	FAM	NFQ	21.97	21.9698					TRUE	0.222483	TRUE	3	14	N/A										N	N	N	N	N
42	B18	FALSE	CM exosome	hsa-miR-31-4395390	UNKNOWN	FAM	NFQ	24.792	24.7924					TRUE	0.201385	TRUE	3	20	N/A										N	N	N	N	N
43	B19	FALSE	CM exosome	hsa-miR-32-4395220	UNKNOWN	FAM	NFQ	33.549	33.5485					TRUE	0.236677	TRUE	3	27	N/A										N	N	N	N	N
44	B20	FALSE	CM exosome	hsa-miR-33b-4395196	UNKNOWN	FAM	NFQ	Undetermined						TRUE	0.2	TRUE	3	39	N/A										N	N	N	Y	Y
45	B21	FALSE	CM exosome	hsa-miR-34a-4395168	UNKNOWN	FAM	NFQ	26.802	26.8022					TRUE	0.237495	TRUE	3	21	N/A										N	N	N	N	N
46	B22	FALSE	CM exosome	hsa-miR-34c-5p-4373036	UNKNOWN	FAM	NFQ	30.42	30.4198					TRUE	0.305232	TRUE	3	24	N/A										N	N	N	N	N
47	B23	FALSE	CM exosome	hsa-miR-92a-4395169	UNKNOWN	FAM	NFQ	22.97	22.9702					TRUE	0.262663	TRUE	3	16	N/A										N	N	N	N	N
48	B24	FALSE	CM exosome	hsa-miR-93-4373302	UNKNOWN	FAM	NFQ	24.882	24.8823					TRUE	0.334804	TRUE	3	19	N/A										N	N	N	N	N
49	C1	FALSE	CM exosome	hsa-miR-95-4373011	UNKNOWN	FAM	NFQ	30.218	30.2183					TRUE	0.217448	TRUE	3	22	N/A										N	N	N	N	N
50	C2	FALSE	CM exosome	hsa-miR-96-4373372	UNKNOWN	FAM	NFQ	34.992	34.9923					TRUE	0.17919	TRUE	3	30	N/A										N	N	N	N	N
51	C3	FALSE	CM exosome	hsa-miR-98-4373009	UNKNOWN	FAM	NFQ	34.422	34.4216					TRUE	0.132554	TRUE	3	27	N/A										N	N	N	N	N
52	C4	FALSE	CM exosome	hsa-miR-99a-4373008	UNKNOWN	FAM	NFQ	25.215	25.2147					TRUE	0.149216	TRUE	3	19	N/A										N	N	N	N	N
53	C5	FALSE	CM exosome	hsa-miR-99b-4373007	UNKNOWN	FAM	NFQ	22.795	22.7948					TRUE	0.157778	TRUE	3	18	N/A										N	N	N	N	N
54	C6	FALSE	CM exosome	hsa-miR-100-4373160	UNKNOWN	FAM	NFQ	24.98	24.9805					TRUE	0.192956	TRUE	3	20	N/A										N	N	N	N	N
55	C7	FALSE	CM exosome	hsa-miR-101-4395364	UNKNOWN	FAM	NFQ	33.738	33.7384					TRUE	0.250177	TRUE	3	28	N/A										N	N	N	N	N
56	C8	FALSE	CM exosome	hsa-miR-103-4373158	UNKNOWN	FAM	NFQ	25.948	25.9478					TRUE	0.126543	TRUE	3	21	N/A										N	N	N	N	N
57	C9	FALSE	CM exosome	hsa-miR-105-4395278	UNKNOWN	FAM	NFQ	32.087	32.0865					TRUE	0.16796	TRUE	3	26	N/A										N	N	N	N	N
58	C10	FALSE	CM exosome	hsa-miR-106a-4395280	UNKNOWN	FAM	NFQ	20.488	20.4879					TRUE	0.166566	TRUE	3	15	N/A										N	N	N	N	N
59	C11	FALSE	CM exosome	RNU44-4373384	UNKNOWN	FAM	NFQ	22.47	22.4698					TRUE	0.0727426	TRUE	3	18	N/A										N	N	N	N	N
60	C12	FALSE	CM exosome	hsa-miR-106b-4373155	UNKNOWN	FAM	NFQ	26.232	26.2322					TRUE	0.194915	TRUE	3	21	N/A										N	N	N	N	N
61	C13	FALSE	CM exosome	hsa-miR-107-4373154	UNKNOWN	FAM	NFQ	31.042	31.042					TRUE	0.118302	TRUE	3	26	N/A										N	N	N	N	N
62	C14	FALSE	CM exosome	hsa-miR-122-4395356	UNKNOWN	FAM	NFQ	30.173	30.1725					TRUE	0.134569	TRUE	3	25	N/A										N	N	N	N	N
63	C15	FALSE	CM exosome	hsa-miR-124-4373295	UNKNOWN	FAM	NFQ	32.338	32.3377					TRUE	0.133132	TRUE	3	26	N/A										N	N	N	N	N
64	C16	FALSE	CM exosome	hsa-miR-125a-3p-4395310	UNKNOWN	FAM	NFQ	29.196	29.1964					TRUE	0.175638	TRUE	3	24	N/A										N	N	N	N	N
65	C17	FALSE	CM exosome	hsa-miR-125a-5p-4395309	UNKNOWN	FAM	NFQ	24.527	24.5272					TRUE	0.151343	TRUE	3	19	N/A										N	N	N	N	N
66	C18	FALSE	CM exosome	hsa-miR-125b-4373148	UNKNOWN	FAM	NFQ	23.716	23.7159					TRUE	0.176933	TRUE	3	18	N/A										N	N	N	N	N
67	C19	FALSE	CM exosome	hsa-miR-126-4395339	UNKNOWN	FAM	NFQ	27.311	27.3106					TRUE	0.205661	TRUE	3	21	N/A										N	N	N	N	N
68	C20	FALSE	CM exosome	hsa-miR-127-3p-4373147	UNKNOWN	FAM	NFQ	Undetermined						TRUE	0.2	TRUE	3	39	N/A										N	N	N	Y	Y
69	C21	FALSE	CM exosome	hsa-miR-127-5p-4395340	UNKNOWN	FAM	NFQ	Undetermined						TRUE	0.2	TRUE	3	39	N/A										N	N	N	Y	Y
70	C22	FALSE	CM exosome	hsa-miR-128-4395327	UNKNOWN	FAM	NFQ	29.02	29.0205					TRUE	0.211247	TRUE	3	23	N/A										N	N	N	N	N
71	C23	FALSE	CM exosome	hsa-miR-129-3p-4373297	UNKNOWN	FAM	NFQ	29.962	29.9624					TRUE	0.233363	TRUE	3	23	N/A										N	N	N	N	N
72	C24	FALSE	CM exosome	hsa-miR-129-5p-4373171	UNKNOWN	FAM	NFQ	Undetermined						TRUE	0.2	TRUE	3	39	N/A										N	N	N	Y	Y
73	D1	FALSE	CM exosome	hsa-miR-130a-4373145	UNKNOWN	FAM	NFQ	24.047	24.0469					TRUE	0.22089	TRUE	3	18	N/A										N	N	N	N	N
74	D2	FALSE	CM exosome	hsa-miR-130b-4373144	UNKNOWN	FAM	NFQ	26.342	26.3417					TRUE	0.235674	TRUE	3	19	N/A										N	N	N	N	N
75	D3	FALSE	CM exosome	hsa-miR-132-4373143	UNKNOWN	FAM	NFQ	24.92	24.92					TRUE	0.295106	TRUE	3	17	N/A										N	N	N	N	N
76	D4	FALSE	CM exosome	hsa-miR-133a-4395357	UNKNOWN	FAM	NFQ	21.075	21.075					TRUE	0.166751	TRUE	3	16	N/A										N	N	N	N	N
77	D5	FALSE	CM exosome	hsa-miR-133b-4395358	UNKNOWN	FAM	NFQ	26.426	26.4258					TRUE	0.122685	TRUE	3	22	N/A										N	N	N	N	N
78	D6	FALSE	CM exosome	hsa-miR-134-4373299	UNKNOWN	FAM	NFQ	34.139	34.1395					TRUE	0.137709	TRUE	3	28	N/A										N	N	N	N	N
79	D7	FALSE	CM exosome	hsa-miR-135a-4373140	UNKNOWN	FAM	NFQ	33.016	33.0161					TRUE	0.225012	TRUE	3	25	N/A										N	N	N	N	N
80	D8	FALSE	CM exosome	hsa-miR-135b-4395372	UNKNOWN	FAM	NFQ	26.974	26.9738					TRUE	0.237425	TRUE	3	22	N/A										N	N	N	N	N
81	D9	FALSE	CM exosome	hsa-miR-136-4373173	UNKNOWN	FAM	NFQ	Undetermined						TRUE	0.2	TRUE	3	39	N/A										N	N	N	Y	Y
82	D10	FALSE	CM exosome	hsa-miR-137-4373301	UNKNOWN	FAM	NFQ	32.295	32.2949					TRUE	0.239506	TRUE	3	25	N/A										N	N	N	N	N
83	D11	FALSE	CM exosome	hsa-miR-138-4395395	UNKNOWN	FAM	NFQ	28.117	28.1175					TRUE	0.279101	TRUE	3	22	N/A										N	N	N	N	N
84	D12	FALSE	CM exosome	hsa-miR-139-3p-4395424	UNKNOWN	FAM	NFQ	32.617	32.6167					TRUE	0.04	TRUE	3	28	N/A										N	N	N	N	Y
85	D13	FALSE	CM exosome	hsa-miR-139-5p-4395400	UNKNOWN	FAM	NFQ	29.926	29.9259					TRUE	0.177886	TRUE	3	24	N/A										N	N	N	N	N
86	D14	FALSE	CM exosome	hsa-miR-140-3p-4395345	UNKNOWN	FAM	NFQ	28.153	28.1533					TRUE	0.141233	TRUE	3	23	N/A										N	N	N	N	N
87	D15	FALSE	CM exosome	hsa-miR-140-5p-4373374	UNKNOWN	FAM	NFQ	25.582	25.5817					TRUE	0.261229	TRUE	3	19	N/A										N	N	N	N	N
88	D16	FALSE	CM exosome	hsa-miR-141-4373137	UNKNOWN	FAM	NFQ	33.016	33.0163					TRUE	0.0923768	TRUE	3	28	N/A										N	N	N	N	N
89	D17	FALSE	CM exosome	hsa-miR-142-3p-4373136	UNKNOWN	FAM	NFQ	26.067	26.0666					TRUE	0.090567	TRUE	3	21	N/A										N	N	N	N	N
90	D18	FALSE	CM exosome	hsa-miR-142-5p-4395359	UNKNOWN	FAM	NFQ	34.988	34.9879					TRUE	0.160779	TRUE	3	29	N/A										N	N	N	N	N
91	D19	FALSE	CM exosome	hsa-miR-143-4395360	UNKNOWN	FAM	NFQ	26.07	26.0698					TRUE	0.264621	TRUE	3	20	N/A										N	N	N	N	N
92	D20	FALSE	CM exosome	hsa-miR-145-4395389	UNKNOWN	FAM	NFQ	23.364	23.3639					TRUE	0.092791	TRUE	3	19	N/A										N	N	N	N	N
93	D21	FALSE	CM exosome	hsa-miR-146a-4373132	UNKNOWN	FAM	NFQ	22.418	22.4184					TRUE	0.323574	TRUE	3	16	N/A										N	N	N	N	N
94	D22	FALSE	CM exosome	hsa-miR-146b-3p-4395472	UNKNOWN	FAM	NFQ	Undetermined						TRUE	0.2	TRUE	3	39	N/A										N	Y	N	Y	Y
95	D23	FALSE	CM exosome	hsa-miR-146b-5p-4373178	UNKNOWN	FAM	NFQ	24.802	24.8021					TRUE	0.481463	TRUE	3	13	N/A										N	N	N	N	N
96	D24	FALSE	CM exosome	hsa-miR-147b-4395373	UNKNOWN	FAM	NFQ	23.675	23.6752					TRUE	0.04	TRUE	3	19	N/A										N	N	N	N	Y
97	E1	FALSE	CM exosome	hsa-miR-148a-4373130	UNKNOWN	FAM	NFQ	28.716	28.7158					TRUE	0.0935103	TRUE	3	24	N/A										N	N	N	N	N
98	E2	FALSE	CM exosome	hsa-miR-148b-4373129	UNKNOWN	FAM	NFQ	31.437	31.437					TRUE	0.0842799	TRUE	3	26	N/A										N	N	N	N	N
99	E3	FALSE	CM exosome	hsa-miR-149-4395366	UNKNOWN	FAM	NFQ	23.596	23.5965					TRUE	0.131245	TRUE	3	19	N/A										N	N	N	N	N
100	E4	FALSE	CM exosome	hsa-miR-150-4373127	UNKNOWN	FAM	NFQ	33.141	33.1411					TRUE	0.246352	TRUE	3	27	N/A										N	N	N	N	N
101	E5	FALSE	CM exosome	hsa-miR-152-4395170	UNKNOWN	FAM	NFQ	26.877	26.8766					TRUE	0.288012	TRUE	3	21	N/A										N	N	N	N	N
102	E6	FALSE	CM exosome	hsa-miR-153-4373305	UNKNOWN	FAM	NFQ	Undetermined						TRUE	0.2	TRUE	3	39	N/A										N	N	N	Y	Y
103	E7	FALSE	CM exosome	hsa-miR-154-4373270	UNKNOWN	FAM	NFQ	Undetermined						TRUE	0.2	TRUE	3	39	N/A										N	N	N	Y	Y
104	E8	FALSE	CM exosome	hsa-miR-181a-4373117	UNKNOWN	FAM	NFQ	24.801	24.8013					TRUE	0.141165	TRUE	3	20	N/A										N	N	N	N	N
105	E9	FALSE	CM exosome	hsa-miR-181c-4373115	UNKNOWN	FAM	NFQ	27.925	27.9253					TRUE	0.0985798	TRUE	3	24	N/A										N	N	N	N	N
106	E10	FALSE	CM exosome	hsa-miR-182-4395445	UNKNOWN	FAM	NFQ	31.18	31.1796					TRUE	0.101852	TRUE	3	26	N/A										N	N	N	N	N
107	E11	FALSE	CM exosome	RNU48-4373383	UNKNOWN	FAM	NFQ	19.108	19.1077					TRUE	0.142303	TRUE	3	15	N/A										N	N	N	N	N
108	E12	FALSE	CM exosome	hsa-miR-183-4395380	UNKNOWN	FAM	NFQ	30.371	30.3708					TRUE	0.0992433	TRUE	3	25	N/A										N	N	N	N	N
109	E13	FALSE	CM exosome	hsa-miR-184-4373113	UNKNOWN	FAM	NFQ	25.843	25.8434					TRUE	0.230809	TRUE	3	21	N/A										N	N	N	N	N
110	E14	FALSE	CM exosome	hsa-miR-185-4395382	UNKNOWN	FAM	NFQ	29.419	29.4189					TRUE	0.174827	TRUE	3	24	N/A										N	N	N	N	N
111	E15	FALSE	CM exosome	hsa-miR-186-4395396	UNKNOWN	FAM	NFQ	24.505	24.5048					TRUE	0.381406	TRUE	3	13	N/A										N	N	N	N	N
112	E16	FALSE	CM exosome	hsa-miR-187-4373307	UNKNOWN	FAM	NFQ	28.381	28.3812					TRUE	0.185091	TRUE	3	22	N/A										N	N	N	N	N
113	E17	FALSE	CM exosome	hsa-miR-188-3p-4395217	UNKNOWN	FAM	NFQ	Undetermined						TRUE	0.2	TRUE	3	39	N/A										N	N	N	Y	Y
114	E18	FALSE	CM exosome	hsa-miR-190-4373110	UNKNOWN	FAM	NFQ	34.001	34.0006					TRUE	0.251121	TRUE	3	28	N/A										N	N	N	N	N
115	E19	FALSE	CM exosome	hsa-miR-191-4395410	UNKNOWN	FAM	NFQ	20.647	20.6467					TRUE	0.171589	TRUE	3	15	N/A										N	N	N	N	N
116	E20	FALSE	CM exosome	hsa-miR-192-4373108	UNKNOWN	FAM	NFQ	28.808	28.8082					TRUE	0.206481	TRUE	3	23	N/A										N	N	N	N	N
117	E21	FALSE	CM exosome	hsa-miR-193a-3p-4395361	UNKNOWN	FAM	NFQ	33.845	33.845					TRUE	0.136326	TRUE	3	28	N/A										N	N	N	N	N
118	E22	FALSE	CM exosome	hsa-miR-193a-5p-4395392	UNKNOWN	FAM	NFQ	25.223	25.2232					TRUE	0.256128	TRUE	3	19	N/A										N	N	N	N	N
119	E23	FALSE	CM exosome	hsa-miR-193b-4395478	UNKNOWN	FAM	NFQ	21.408	21.4083					TRUE	0.18515	TRUE	3	16	N/A										N	N	N	N	N
120	E24	FALSE	CM exosome	hsa-miR-194-4373106	UNKNOWN	FAM	NFQ	31.149	31.1488					TRUE	0.380242	TRUE	3	18	N/A										N	N	N	N	N
121	F1	FALSE	CM exosome	hsa-miR-195-4373105	UNKNOWN	FAM	NFQ	29.578	29.5782					TRUE	0.177212	TRUE	3	24	N/A										N	N	N	N	N
122	F2	FALSE	CM exosome	hsa-miR-196b-4395326	UNKNOWN	FAM	NFQ	30.16	30.1604					TRUE	0.191931	TRUE	3	25	N/A										N	N	N	N	N
123	F3	FALSE	CM exosome	hsa-miR-197-4373102	UNKNOWN	FAM	NFQ	24.22	24.2198					TRUE	0.04	TRUE	3	21	N/A										N	N	N	N	Y
124	F4	FALSE	CM exosome	hsa-miR-198-4395384	UNKNOWN	FAM	NFQ	35.116	35.1157					TRUE	0.0805019	TRUE	3	28	N/A										N	N	N	N	N
125	F5	FALSE	CM exosome	hsa-miR-199a-5p-4373272	UNKNOWN	FAM	NFQ	32.911	32.9114					TRUE	0.124229	TRUE	3	27	N/A										N	N	N	N	N
126	F6	FALSE	CM exosome	hsa-miR-199a-3p-4395415	UNKNOWN	FAM	NFQ	25.983	25.9828					TRUE	0.130253	TRUE	3	21	N/A										N	N	N	N	N
127	F7	FALSE	CM exosome	hsa-miR-199b-5p-4373100	UNKNOWN	FAM	NFQ	32.855	32.8549					TRUE	0.0881225	TRUE	3	29	N/A										N	N	N	N	N
128	F8	FALSE	CM exosome	hsa-miR-200a-4378069	UNKNOWN	FAM	NFQ	30.478	30.478					TRUE	0.15842	TRUE	3	25	N/A										N	N	N	N	N
129	F9	FALSE	CM exosome	hsa-miR-200b-4395362	UNKNOWN	FAM	NFQ	28.8	28.8004					TRUE	0.124457	TRUE	3	23	N/A										N	N	N	N	N
130	F10	FALSE	CM exosome	hsa-miR-200c-4395411	UNKNOWN	FAM	NFQ	27.227	27.2275					TRUE	0.0710005	TRUE	3	24	N/A										N	N	N	N	N
131	F11	FALSE	CM exosome	hsa-miR-202-4395474	UNKNOWN	FAM	NFQ	33.124	33.1245					TRUE	0.190214	TRUE	3	28	N/A										N	N	N	N	N
132	F12	FALSE	CM exosome	hsa-miR-203-4373095	UNKNOWN	FAM	NFQ	29.904	29.9037					TRUE	0.186126	TRUE	3	25	N/A										N	N	N	N	N
133	F13	FALSE	CM exosome	hsa-miR-204-4373094	UNKNOWN	FAM	NFQ	28.838	28.8384					TRUE	0.145343	TRUE	3	24	N/A										N	N	N	N	N
134	F14	FALSE	CM exosome	hsa-miR-205-4373093	UNKNOWN	FAM	NFQ	33.331	33.3314					TRUE	0.16966	TRUE	3	27	N/A										N	N	N	N	N
135	F15	FALSE	CM exosome	hsa-miR-208b-4395401	UNKNOWN	FAM	NFQ	Undetermined						TRUE	0.2	TRUE	3	39	N/A										N	N	N	Y	Y
136	F16	FALSE	CM exosome	hsa-miR-210-4373089	UNKNOWN	FAM	NFQ	24.841	24.8412					TRUE	0.106274	TRUE	3	20	N/A										N	N	N	N	N
137	F17	FALSE	CM exosome	hsa-miR-214-4395417	UNKNOWN	FAM	NFQ	24.294	24.2938					TRUE	0.131708	TRUE	3	19	N/A										N	N	N	N	N
138	F18	FALSE	CM exosome	hsa-miR-215-4373084	UNKNOWN	FAM	NFQ	29.24	29.2401					TRUE	0.0588679	TRUE	3	26	N/A										N	N	N	N	N
139	F19	FALSE	CM exosome	hsa-miR-216a-4395331	UNKNOWN	FAM	NFQ	Undetermined						TRUE	0.2	TRUE	3	39	N/A										N	N	N	Y	Y
140	F20	FALSE	CM exosome	hsa-miR-216b-4395437	UNKNOWN	FAM	NFQ	Undetermined						TRUE	0.2	TRUE	3	39	N/A										N	N	N	Y	Y
141	F21	FALSE	CM exosome	hsa-miR-217-4395448	UNKNOWN	FAM	NFQ	34.261	34.2613					TRUE	0.0578107	TRUE	3	30	N/A										N	N	N	N	N
142	F22	FALSE	CM exosome	hsa-miR-218-4373081	UNKNOWN	FAM	NFQ	24.356	24.3563					TRUE	0.172983	TRUE	3	19	N/A										N	N	N	N	N
143	F23	FALSE	CM exosome	hsa-miR-219-5p-4373080	UNKNOWN	FAM	NFQ	33.448	33.4485					TRUE	0.10046	TRUE	3	29	N/A										N	N	N	N	N
144	F24	FALSE	CM exosome	hsa-miR-221-4373077	UNKNOWN	FAM	NFQ	24.117	24.1171					TRUE	0.174067	TRUE	3	19	N/A										N	N	N	N	N
145	G1	FALSE	CM exosome	hsa-miR-222-4395387	UNKNOWN	FAM	NFQ	21.177	21.1773					TRUE	0.452164	TRUE	3	13	N/A										N	N	N	N	N
146	G2	FALSE	CM exosome	hsa-miR-223-4395406	UNKNOWN	FAM	NFQ	22.013	22.0132					TRUE	0.202496	TRUE	3	17	N/A										N	N	N	N	N
147	G3	FALSE	CM exosome	hsa-miR-224-4395210	UNKNOWN	FAM	NFQ	30.242	30.2422					TRUE	0.318769	TRUE	3	20	N/A										N	N	N	N	N
148	G4	FALSE	CM exosome	hsa-miR-296-3p-4395212	UNKNOWN	FAM	NFQ	Undetermined						TRUE	0.2	TRUE	3	39	N/A										N	N	N	Y	Y
149	G5	FALSE	CM exosome	hsa-miR-296-5p-4373066	UNKNOWN	FAM	NFQ	26.692	26.6918					TRUE	0.0870042	TRUE	3	21	N/A										N	N	N	N	N
150	G6	FALSE	CM exosome	hsa-miR-299-3p-4373189	UNKNOWN	FAM	NFQ	Undetermined						TRUE	0.2	TRUE	3	39	N/A										N	N	N	Y	Y
151	G7	FALSE	CM exosome	hsa-miR-299-5p-4373188	UNKNOWN	FAM	NFQ	Undetermined						TRUE	0.2	TRUE	3	39	N/A										N	N	N	Y	Y
152	G8	FALSE	CM exosome	hsa-miR-301a-4373064	UNKNOWN	FAM	NFQ	25.639	25.6392					TRUE	0.134344	TRUE	3	21	N/A										N	N	N	N	N
153	G9	FALSE	CM exosome	hsa-miR-301b-4395503	UNKNOWN	FAM	NFQ	28.82	28.8203					TRUE	0.19722	TRUE	3	23	N/A										N	N	N	N	N
154	G10	FALSE	CM exosome	hsa-miR-302a-4378070	UNKNOWN	FAM	NFQ	33.041	33.0415					TRUE	0.183722	TRUE	3	25	N/A										N	N	N	N	N
155	G11	FALSE	CM exosome	ath-miR159a-4373390	UNKNOWN	FAM	NFQ	Undetermined						TRUE	0.2	TRUE	3	39	N/A										N	N	N	Y	Y
156	G12	FALSE	CM exosome	hsa-miR-302b-4378071	UNKNOWN	FAM	NFQ	31.222	31.2221					TRUE	0.165082	TRUE	3	26	N/A										N	N	N	N	N
157	G13	FALSE	CM exosome	hsa-miR-302c-4378072	UNKNOWN	FAM	NFQ	31.29	31.2898					TRUE	0.163178	TRUE	3	26	N/A										N	N	N	N	N
158	G14	FALSE	CM exosome	hsa-miR-320-4395388	UNKNOWN	FAM	NFQ	21.946	21.9464					TRUE	0.2139	TRUE	3	16	N/A										N	N	N	N	N
159	G15	FALSE	CM exosome	hsa-miR-323-3p-4395338	UNKNOWN	FAM	NFQ	35.132	35.1322					TRUE	0.0929063	TRUE	3	28	N/A										N	N	N	N	N
160	G16	FALSE	CM exosome	hsa-miR-324-3p-4395272	UNKNOWN	FAM	NFQ	27.993	27.9932					TRUE	0.181173	TRUE	3	23	N/A										N	N	N	N	N
161	G17	FALSE	CM exosome	hsa-miR-324-5p-4373052	UNKNOWN	FAM	NFQ	28.447	28.4473					TRUE	0.24226	TRUE	3	22	N/A										N	N	N	N	N
162	G18	FALSE	CM exosome	hsa-miR-326-4373050	UNKNOWN	FAM	NFQ	31.528	31.5281					TRUE	0.0596308	TRUE	3	28	N/A										N	N	N	N	N
163	G19	FALSE	CM exosome	hsa-miR-328-4373049	UNKNOWN	FAM	NFQ	26.344	26.3443					TRUE	0.181475	TRUE	3	20	N/A										N	N	N	N	N
164	G20	FALSE	CM exosome	hsa-miR-329-4373191	UNKNOWN	FAM	NFQ	Undetermined						TRUE	0.2	TRUE	3	39	N/A										N	N	N	Y	Y
165	G21	FALSE	CM exosome	hsa-miR-330-3p-4373047	UNKNOWN	FAM	NFQ	29.247	29.2473					TRUE	0.0544963	TRUE	3	26	N/A										N	N	N	N	N
166	G22	FALSE	CM exosome	hsa-miR-330-5p-4395341	UNKNOWN	FAM	NFQ	34.07	34.0702					TRUE	0.0657862	TRUE	3	30	N/A										N	N	N	N	N
167	G23	FALSE	CM exosome	hsa-miR-331-3p-4373046	UNKNOWN	FAM	NFQ	22.908	22.9076					TRUE	0.175248	TRUE	3	18	N/A										N	N	N	N	N
168	G24	FALSE	CM exosome	hsa-miR-331-5p-4395344	UNKNOWN	FAM	NFQ	32.615	32.6152					TRUE	0.158156	TRUE	3	26	N/A										N	N	N	N	N
169	H1	FALSE	CM exosome	hsa-miR-335-4373045	UNKNOWN	FAM	NFQ	24.557	24.5569					TRUE	0.156781	TRUE	3	20	N/A										N	N	N	N	N
170	H2	FALSE	CM exosome	hsa-miR-337-5p-4395267	UNKNOWN	FAM	NFQ	33.486	33.4857					TRUE	0.0779776	TRUE	3	27	N/A										N	N	N	N	N
171	H3	FALSE	CM exosome	hsa-miR-338-3p-4395363	UNKNOWN	FAM	NFQ	Undetermined						TRUE	0.2	TRUE	3	39	N/A										N	N	N	Y	Y
172	H4	FALSE	CM exosome	hsa-miR-339-3p-4395295	UNKNOWN	FAM	NFQ	26.791	26.7906					TRUE	0.277849	TRUE	3	20	N/A										N	N	N	N	N
173	H5	FALSE	CM exosome	hsa-miR-339-5p-4395368	UNKNOWN	FAM	NFQ	28.402	28.4023					TRUE	0.114222	TRUE	3	23	N/A										N	N	N	N	N
174	H6	FALSE	CM exosome	hsa-miR-340-4395369	UNKNOWN	FAM	NFQ	28.654	28.6544					TRUE	0.154736	TRUE	3	24	N/A										N	N	N	N	N
175	H7	FALSE	CM exosome	has-miR-155-4395459	UNKNOWN	FAM	NFQ	27.973	27.9734					TRUE	0.589034	TRUE	3	15	N/A										N	N	N	N	N
176	H8	FALSE	CM exosome	hsa-let-7b-4395446	UNKNOWN	FAM	NFQ	28.651	28.6509					TRUE	0.301688	TRUE	3	17	N/A										N	N	N	N	N
177	H9	FALSE	CM exosome	hsa-miR-342-3p-4395371	UNKNOWN	FAM	NFQ	22.215	22.2147					TRUE	0.118825	TRUE	3	17	N/A										N	N	N	N	N
178	H10	FALSE	CM exosome	hsa-miR-342-5p-4395258	UNKNOWN	FAM	NFQ	31.43	31.4303					TRUE	0.0418826	TRUE	3	29	N/A										N	N	N	N	N
179	H11	FALSE	CM exosome	hsa-miR-345-4395297	UNKNOWN	FAM	NFQ	26.01	26.0097					TRUE	0.216801	TRUE	3	21	N/A										N	N	N	N	N
180	H12	FALSE	CM exosome	hsa-miR-361-5p-4373035	UNKNOWN	FAM	NFQ	29.419	29.4187					TRUE	0.181021	TRUE	3	24	N/A										N	N	N	N	N
181	H13	FALSE	CM exosome	hsa-miR-362-3p-4395228	UNKNOWN	FAM	NFQ	30.754	30.7538					TRUE	0.197522	TRUE	3	24	N/A										N	N	N	N	N
182	H14	FALSE	CM exosome	hsa-miR-362-5p-4378092	UNKNOWN	FAM	NFQ	26.317	26.3169					TRUE	0.126737	TRUE	3	22	N/A										N	N	N	N	N
183	H15	FALSE	CM exosome	hsa-miR-363-4378090	UNKNOWN	FAM	NFQ	30.215	30.2154					TRUE	0.13542	TRUE	3	26	N/A										N	N	N	N	N
184	H16	FALSE	CM exosome	hsa-miR-365-4373194	UNKNOWN	FAM	NFQ	25.298	25.2975					TRUE	0.120248	TRUE	3	21	N/A										N	N	N	N	N
185	H17	FALSE	CM exosome	hsa-miR-367-4373034	UNKNOWN	FAM	NFQ	34.115	34.115					TRUE	0.179191	TRUE	3	28	N/A										N	N	N	N	N
186	H18	FALSE	CM exosome	hsa-miR-369-3p-4373032	UNKNOWN	FAM	NFQ	Undetermined						TRUE	0.2	TRUE	3	39	N/A										N	Y	N	Y	Y
187	H19	FALSE	CM exosome	hsa-miR-369-5p-4373195	UNKNOWN	FAM	NFQ	Undetermined						TRUE	0.2	TRUE	3	39	N/A										N	Y	N	Y	Y
188	H20	FALSE	CM exosome	hsa-miR-370-4395386	UNKNOWN	FAM	NFQ	Undetermined						TRUE	0.2	TRUE	3	39	N/A										N	Y	N	Y	Y
189	H21	FALSE	CM exosome	hsa-miR-371-3p-4395235	UNKNOWN	FAM	NFQ	Undetermined						TRUE	0.2	TRUE	3	39	N/A										N	Y	N	Y	Y
190	H22	FALSE	CM exosome	hsa-miR-372-4373029	UNKNOWN	FAM	NFQ	29.849	29.8492					TRUE	0.156764	TRUE	3	25	N/A										N	N	N	N	N
191	H23	FALSE	CM exosome	hsa-miR-373-4378073	UNKNOWN	FAM	NFQ	Undetermined						TRUE	0.2	TRUE	3	39	N/A										N	N	N	Y	Y
192	H24	FALSE	CM exosome	hsa-miR-374a-4373028	UNKNOWN	FAM	NFQ	23.762	23.7623					TRUE	0.313345	TRUE	3	17	N/A										N	N	N	N	N
193	I1	FALSE	CM exosome	hsa-miR-374b-4381045	UNKNOWN	FAM	NFQ	23.618	23.6181					TRUE	0.269979	TRUE	3	17	N/A										N	N	N	N	N
194	I2	FALSE	CM exosome	hsa-miR-375-4373027	UNKNOWN	FAM	NFQ	30.497	30.4966					TRUE	0.239272	TRUE	3	24	N/A										N	N	N	N	N
195	I3	FALSE	CM exosome	hsa-miR-376a-4373026	UNKNOWN	FAM	NFQ	35.311	35.3113					TRUE	0.155569	TRUE	3	29	N/A										N	N	N	N	N
196	I4	FALSE	CM exosome	hsa-miR-376b-4373196	UNKNOWN	FAM	NFQ	Undetermined						TRUE	0.2	TRUE	3	39	N/A										N	N	N	Y	Y
197	I5	FALSE	CM exosome	hsa-miR-377-4373025	UNKNOWN	FAM	NFQ	Undetermined						TRUE	0.2	TRUE	3	39	N/A										N	N	N	Y	Y
198	I6	FALSE	CM exosome	hsa-miR-379-4373349	UNKNOWN	FAM	NFQ	Undetermined						TRUE	0.2	TRUE	3	29	N/A										N	N	N	N	Y
199	I7	FALSE	CM exosome	hsa-miR-380-4373022	UNKNOWN	FAM	NFQ	Undetermined						TRUE	0.2	TRUE	3	39	N/A										N	Y	N	Y	Y
200	I8	FALSE	CM exosome	hsa-miR-381-4373020	UNKNOWN	FAM	NFQ	Undetermined						TRUE	0.2	TRUE	3	39	N/A										N	N	N	Y	Y
201	I9	FALSE	CM exosome	hsa-miR-382-4373019	UNKNOWN	FAM	NFQ	Undetermined						TRUE	0.2	TRUE	3	39	N/A										N	N	N	Y	Y
202	I10	FALSE	CM exosome	hsa-miR-383-4373018	UNKNOWN	FAM	NFQ	33.202	33.2016					TRUE	0.136333	TRUE	3	25	N/A										N	N	N	N	N
203	I11	FALSE	CM exosome	hsa-miR-409-5p-4395442	UNKNOWN	FAM	NFQ	Undetermined						TRUE	0.2	TRUE	3	39	N/A										N	N	N	Y	Y
204	I12	FALSE	CM exosome	hsa-miR-410-4378093	UNKNOWN	FAM	NFQ	28.016	28.0159					TRUE	0.04	TRUE	3	24	N/A										N	N	N	N	Y
205	I13	FALSE	CM exosome	hsa-miR-411-4381013	UNKNOWN	FAM	NFQ	Undetermined						TRUE	0.2	TRUE	3	39	N/A										N	N	N	Y	Y
206	I14	FALSE	CM exosome	hsa-miR-422a-4395408	UNKNOWN	FAM	NFQ	32.192	32.1925					TRUE	0.211912	TRUE	3	25	N/A										N	N	N	N	N
207	I15	FALSE	CM exosome	hsa-miR-423-5p-4395451	UNKNOWN	FAM	NFQ	28.769	28.7688					TRUE	0.177581	TRUE	3	22	N/A										N	N	N	N	N
208	I16	FALSE	CM exosome	hsa-miR-424-4373201	UNKNOWN	FAM	NFQ	28.619	28.6186					TRUE	0.118083	TRUE	3	24	N/A										N	N	N	N	N
209	I17	FALSE	CM exosome	hsa-miR-425-4380926	UNKNOWN	FAM	NFQ	24.949	24.9485					TRUE	0.0615002	TRUE	3	21	N/A										N	N	N	N	N
210	I18	FALSE	CM exosome	hsa-miR-429-4373203	UNKNOWN	FAM	NFQ	Undetermined						TRUE	0.2	TRUE	3	39	N/A										N	N	N	Y	Y
211	I19	FALSE	CM exosome	hsa-miR-431-4395173	UNKNOWN	FAM	NFQ	Undetermined						TRUE	0.2	TRUE	3	20	N/A										N	N	N	N	Y
212	I20	FALSE	CM exosome	hsa-miR-433-4373205	UNKNOWN	FAM	NFQ	Undetermined						TRUE	0.2	TRUE	3	39	N/A										N	Y	N	Y	Y
213	I21	FALSE	CM exosome	hsa-miR-449a-4373207	UNKNOWN	FAM	NFQ	Undetermined						TRUE	0.2	TRUE	3	35	N/A										N	N	N	N	Y
214	I22	FALSE	CM exosome	hsa-miR-449b-4381011	UNKNOWN	FAM	NFQ	34.097	34.0971					TRUE	0.154969	TRUE	3	29	N/A										N	N	N	N	N
215	I23	FALSE	CM exosome	hsa-miR-450a-4395414	UNKNOWN	FAM	NFQ	32.218	32.2181					TRUE	0.226517	TRUE	3	26	N/A										N	N	N	N	N
216	I24	FALSE	CM exosome	hsa-miR-450b-3p-4395319	UNKNOWN	FAM	NFQ	Undetermined						TRUE	0.2	TRUE	3	39	N/A										N	N	N	Y	Y
217	J1	FALSE	CM exosome	hsa-miR-450b-5p-4395318	UNKNOWN	FAM	NFQ	31.285	31.2854					TRUE	0.261581	TRUE	3	25	N/A										N	N	N	N	N
218	J2	FALSE	CM exosome	hsa-miR-451-4373360	UNKNOWN	FAM	NFQ	29.941	29.9409					TRUE	0.327761	TRUE	3	19	N/A										N	N	N	N	N
219	J3	FALSE	CM exosome	hsa-miR-452-4395440	UNKNOWN	FAM	NFQ	31.37	31.3695					TRUE	0.382496	TRUE	3	22	N/A										N	N	N	N	N
220	J4	FALSE	CM exosome	hsa-miR-453-4395429	UNKNOWN	FAM	NFQ	Undetermined						TRUE	0.2	TRUE	3	39	N/A										N	N	N	Y	Y
221	J5	FALSE	CM exosome	hsa-miR-454-4395434	UNKNOWN	FAM	NFQ	26.196	26.1963					TRUE	0.290516	TRUE	3	19	N/A										N	N	N	N	N
222	J6	FALSE	CM exosome	hsa-miR-455-3p-4395355	UNKNOWN	FAM	NFQ	29.171	29.1709					TRUE	0.122074	TRUE	3	24	N/A										N	N	N	N	N
223	J7	FALSE	CM exosome	hsa-miR-455-5p-4378098	UNKNOWN	FAM	NFQ	29.718	29.7177					TRUE	0.188993	TRUE	3	24	N/A										N	N	N	N	N
224	J8	FALSE	CM exosome	hsa-miR-483-5p-4395449	UNKNOWN	FAM	NFQ	21.262	21.2615					TRUE	0.225689	TRUE	3	14	N/A										N	N	N	N	N
225	J9	FALSE	CM exosome	hsa-miR-484-4381032	UNKNOWN	FAM	NFQ	21.532	21.5323					TRUE	0.135428	TRUE	3	17	N/A										N	N	N	N	N
226	J10	FALSE	CM exosome	hsa-miR-485-3p-4378095	UNKNOWN	FAM	NFQ	32.452	32.4525					TRUE	0.0450744	TRUE	3	29	N/A										N	N	N	N	N
227	J11	FALSE	CM exosome	hsa-miR-485-5p-4373212	UNKNOWN	FAM	NFQ	Undetermined						TRUE	0.2	TRUE	3	39	N/A										N	N	N	Y	Y
228	J12	FALSE	CM exosome	hsa-miR-486-3p-4395204	UNKNOWN	FAM	NFQ	36.951	36.9506					TRUE	0.04	TRUE	3	30	N/A										N	N	N	N	Y
229	J13	FALSE	CM exosome	hsa-miR-486-5p-4378096	UNKNOWN	FAM	NFQ	30.487	30.4872					TRUE	0.088959	TRUE	3	26	N/A										N	N	N	N	N
230	J14	FALSE	CM exosome	hsa-miR-487a-4378097	UNKNOWN	FAM	NFQ	Undetermined						TRUE	0.2	TRUE	3	39	N/A										N	N	N	Y	Y
231	J15	FALSE	CM exosome	hsa-miR-487b-4378102	UNKNOWN	FAM	NFQ	Undetermined						TRUE	0.2	TRUE	3	39	N/A										N	N	N	Y	Y
232	J16	FALSE	CM exosome	hsa-miR-488-4395468	UNKNOWN	FAM	NFQ	Undetermined						TRUE	0.2	TRUE	3	39	N/A										N	N	N	Y	Y
233	J17	FALSE	CM exosome	hsa-miR-489-4395469	UNKNOWN	FAM	NFQ	30.155	30.1551					TRUE	0.182977	TRUE	3	25	N/A										N	N	N	N	N
234	J18	FALSE	CM exosome	hsa-miR-490-3p-4373215	UNKNOWN	FAM	NFQ	31.139	31.1389					TRUE	0.0493138	TRUE	3	28	N/A										N	N	N	N	N
235	J19	FALSE	CM exosome	hsa-miR-491-3p-4395471	UNKNOWN	FAM	NFQ	Undetermined						TRUE	0.2	TRUE	3	39	N/A										N	N	N	Y	Y
236	J20	FALSE	CM exosome	hsa-miR-491-5p-4381053	UNKNOWN	FAM	NFQ	28.32	28.3196					TRUE	0.266012	TRUE	3	22	N/A										N	N	N	N	N
237	J21	FALSE	CM exosome	hsa-miR-493-4395475	UNKNOWN	FAM	NFQ	Undetermined						TRUE	0.2	TRUE	3	34	N/A										N	N	N	N	Y
238	J22	FALSE	CM exosome	hsa-miR-494-4395476	UNKNOWN	FAM	NFQ	32.851	32.8505					TRUE	0.126527	TRUE	3	27	N/A										N	N	N	N	N
239	J23	FALSE	CM exosome	hsa-miR-495-4381078	UNKNOWN	FAM	NFQ	23.25	23.2503					TRUE	0.085496	TRUE	3	16	N/A										N	N	N	N	N
240	J24	FALSE	CM exosome	hsa-miR-496-4386771	UNKNOWN	FAM	NFQ	Undetermined						TRUE	0.2	TRUE	3	39	N/A										N	N	N	Y	Y
241	K1	FALSE	CM exosome	hsa-miR-499-3p-4395538	UNKNOWN	FAM	NFQ	Undetermined						TRUE	0.2	TRUE	3	39	N/A										N	N	N	Y	Y
242	K2	FALSE	CM exosome	hsa-miR-499-5p-4381047	UNKNOWN	FAM	NFQ	32.373	32.3727					TRUE	0.04	TRUE	3	29	N/A										N	N	N	N	Y
243	K3	FALSE	CM exosome	hsa-miR-500-4395539	UNKNOWN	FAM	NFQ	27.38	27.3795					TRUE	0.217537	TRUE	3	21	N/A										N	N	N	N	N
244	K4	FALSE	CM exosome	hsa-miR-501-3p-4395546	UNKNOWN	FAM	NFQ	30.009	30.009					TRUE	0.13755	TRUE	3	24	N/A										N	N	N	N	N
245	K5	FALSE	CM exosome	hsa-miR-501-5p-4373226	UNKNOWN	FAM	NFQ	25.518	25.5176					TRUE	0.0913594	TRUE	3	21	N/A										N	N	N	N	N
246	K6	FALSE	CM exosome	hsa-miR-502-3p-4395194	UNKNOWN	FAM	NFQ	31.221	31.2205					TRUE	0.219765	TRUE	3	24	N/A										N	N	N	N	N
247	K7	FALSE	CM exosome	hsa-miR-502-5p-4373227	UNKNOWN	FAM	NFQ	30.243	30.2433					TRUE	0.247502	TRUE	3	24	N/A										N	N	N	N	N
248	K8	FALSE	CM exosome	hsa-miR-503-4373228	UNKNOWN	FAM	NFQ	26.901	26.9014					TRUE	0.147465	TRUE	3	22	N/A										N	N	N	N	N
249	K9	FALSE	CM exosome	hsa-miR-504-4395195	UNKNOWN	FAM	NFQ	30.751	30.7515					TRUE	0.0509179	TRUE	3	26	N/A										N	N	N	N	N
250	K10	FALSE	CM exosome	hsa-miR-505-4395200	UNKNOWN	FAM	NFQ	Undetermined						TRUE	0.2	TRUE	3	39	N/A										N	N	N	Y	Y
251	K11	FALSE	CM exosome	hsa-miR-507-4373232	UNKNOWN	FAM	NFQ	Undetermined						TRUE	0.2	TRUE	3	39	N/A										N	N	N	Y	Y
252	K12	FALSE	CM exosome	hsa-miR-508-3p-4373233	UNKNOWN	FAM	NFQ	33.995	33.995					TRUE	0.102413	TRUE	3	29	N/A										N	N	N	N	N
253	K13	FALSE	CM exosome	hsa-miR-508-5p-4395203	UNKNOWN	FAM	NFQ	Undetermined						TRUE	0.2	TRUE	3	39	N/A										N	N	N	Y	Y
254	K14	FALSE	CM exosome	hsa-miR-509-5p-4395346	UNKNOWN	FAM	NFQ	Undetermined						TRUE	0.2	TRUE	3	35	N/A										N	N	N	N	Y
255	K15	FALSE	CM exosome	hsa-miR-510-4395352	UNKNOWN	FAM	NFQ	Undetermined						TRUE	0.2	TRUE	3	39	N/A										N	N	N	Y	Y
256	K16	FALSE	CM exosome	hsa-miR-512-3p-4381034	UNKNOWN	FAM	NFQ	22.549	22.5491					TRUE	0.04	TRUE	3	18	N/A										N	N	N	N	Y
257	K17	FALSE	CM exosome	hsa-miR-512-5p-4373238	UNKNOWN	FAM	NFQ	Undetermined						TRUE	0.2	TRUE	3	39	N/A										N	N	N	Y	Y
258	K18	FALSE	CM exosome	hsa-miR-513-5p-4395201	UNKNOWN	FAM	NFQ	Undetermined						TRUE	0.2	TRUE	3	39	N/A										N	N	N	Y	Y
259	K19	FALSE	CM exosome	hsa-miR-515-3p-4395480	UNKNOWN	FAM	NFQ	Undetermined						TRUE	0.2	TRUE	3	39	N/A										N	N	N	Y	Y
260	K20	FALSE	CM exosome	hsa-miR-515-5p-4373242	UNKNOWN	FAM	NFQ	Undetermined						TRUE	0.2	TRUE	3	39	N/A										N	Y	N	Y	Y
261	K21	FALSE	CM exosome	hsa-miR-516a-5p-4395527	UNKNOWN	FAM	NFQ	Undetermined						TRUE	0.2	TRUE	3	39	N/A										N	Y	N	Y	Y
262	K22	FALSE	CM exosome	hsa-miR-516b-4395172	UNKNOWN	FAM	NFQ	Undetermined						TRUE	0.2	TRUE	3	39	N/A										N	N	N	Y	Y
263	K23	FALSE	CM exosome	hsa-miR-517a-4395513	UNKNOWN	FAM	NFQ	34.323	34.3235					TRUE	0.22589	TRUE	3	29	N/A										N	N	N	N	N
264	K24	FALSE	CM exosome	hsa-miR-517c-4373264	UNKNOWN	FAM	NFQ	Undetermined						TRUE	0.2	TRUE	3	33	N/A										N	N	N	N	Y
265	L1	FALSE	CM exosome	hsa-miR-518a-3p-4395508	UNKNOWN	FAM	NFQ	Undetermined						TRUE	0.2	TRUE	3	39	N/A										N	N	N	Y	Y
266	L2	FALSE	CM exosome	hsa-miR-518a-5p-4395507	UNKNOWN	FAM	NFQ	Undetermined						TRUE	0.2	TRUE	3	39	N/A										N	N	N	Y	Y
267	L3	FALSE	CM exosome	hsa-miR-518b-4373246	UNKNOWN	FAM	NFQ	34.915	34.915					TRUE	0.531215	TRUE	3	19	N/A										N	N	N	N	N
268	L4	FALSE	CM exosome	hsa-miR-518c-4395512	UNKNOWN	FAM	NFQ	Undetermined						TRUE	0.2	TRUE	3	39	N/A										N	N	N	Y	Y
269	L5	FALSE	CM exosome	hsa-miR-518d-3p-4373248	UNKNOWN	FAM	NFQ	35.723	35.723					TRUE	0.04	TRUE	3	31	N/A										N	N	N	N	Y
270	L6	FALSE	CM exosome	hsa-miR-518d-5p-4395500	UNKNOWN	FAM	NFQ	Undetermined						TRUE	0.2	TRUE	3	39	N/A										N	N	N	Y	Y
271	L7	FALSE	CM exosome	hsa-miR-518e-4395506	UNKNOWN	FAM	NFQ	29.341	29.3411					TRUE	0.0503176	TRUE	3	26	N/A										N	N	N	N	N
272	L8	FALSE	CM exosome	hsa-miR-518f-4395499	UNKNOWN	FAM	NFQ	Undetermined						TRUE	0.2	TRUE	3	39	N/A										N	Y	N	Y	Y
273	L9	FALSE	CM exosome	hsa-miR-519a-4395526	UNKNOWN	FAM	NFQ	Undetermined						TRUE	0.2	TRUE	3	32	N/A										N	N	N	N	Y
274	L10	FALSE	CM exosome	hsa-miR-519d-4395514	UNKNOWN	FAM	NFQ	Undetermined						TRUE	0.2	TRUE	3	39	N/A										N	N	N	Y	Y
275	L11	FALSE	CM exosome	hsa-miR-519e-4395481	UNKNOWN	FAM	NFQ	Undetermined						TRUE	0.2	TRUE	3	39	N/A										N	N	N	Y	Y
276	L12	FALSE	CM exosome	hsa-miR-520a-3p-4373268	UNKNOWN	FAM	NFQ	Undetermined						TRUE	0.2	TRUE	3	39	N/A										N	N	N	Y	Y
277	L13	FALSE	CM exosome	hsa-miR-520a-5p-4378085	UNKNOWN	FAM	NFQ	Undetermined						TRUE	0.2	TRUE	3	39	N/A										N	N	N	Y	Y
278	L14	FALSE	CM exosome	hsa-miR-520d-5p-4395504	UNKNOWN	FAM	NFQ	Undetermined						TRUE	0.2	TRUE	3	39	N/A										N	Y	N	Y	Y
279	L15	FALSE	CM exosome	hsa-miR-520g-4373257	UNKNOWN	FAM	NFQ	Undetermined						TRUE	0.2	TRUE	3	33	N/A										N	N	N	N	Y
280	L16	FALSE	CM exosome	hsa-miR-521-4373259	UNKNOWN	FAM	NFQ	36.197	36.1966					TRUE	0.04	TRUE	3	33	N/A										N	N	N	N	Y
281	L17	FALSE	CM exosome	hsa-miR-522-4395524	UNKNOWN	FAM	NFQ	Undetermined						TRUE	0.2	TRUE	3	39	N/A										N	N	N	Y	Y
282	L18	FALSE	CM exosome	hsa-miR-523-4395497	UNKNOWN	FAM	NFQ	16.024	16.0243					TRUE	0.04	TRUE	3	12	N/A										N	N	N	N	Y
283	L19	FALSE	CM exosome	hsa-miR-524-5p-4395174	UNKNOWN	FAM	NFQ	Undetermined						TRUE	0.2	TRUE	3	39	N/A										N	N	N	Y	Y
284	L20	FALSE	CM exosome	hsa-miR-525-3p-4395496	UNKNOWN	FAM	NFQ	Undetermined						TRUE	0.2	TRUE	3	39	N/A										N	N	N	Y	Y
285	L21	FALSE	CM exosome	hsa-miR-525-5p-4378088	UNKNOWN	FAM	NFQ	Undetermined						TRUE	0.2	TRUE	3	39	N/A										N	N	N	Y	Y
286	L22	FALSE	CM exosome	hsa-miR-526b-4395493	UNKNOWN	FAM	NFQ	Undetermined						TRUE	0.2	TRUE	3	39	N/A										N	Y	N	Y	Y
287	L23	FALSE	CM exosome	hsa-miR-532-3p-4395466	UNKNOWN	FAM	NFQ	24.111	24.1113					TRUE	0.184908	TRUE	3	19	N/A										N	N	N	N	N
288	L24	FALSE	CM exosome	hsa-miR-532-5p-4380928	UNKNOWN	FAM	NFQ	23.8	23.8002					TRUE	0.255005	TRUE	3	18	N/A										N	N	N	N	N
289	M1	FALSE	CM exosome	hsa-miR-539-4378103	UNKNOWN	FAM	NFQ	32.127	32.1271					TRUE	0.258538	TRUE	3	25	N/A										N	N	N	N	N
290	M2	FALSE	CM exosome	hsa-miR-541-4395312	UNKNOWN	FAM	NFQ	Undetermined						TRUE	0.2	TRUE	3	39	N/A										N	Y	N	Y	Y
291	M3	FALSE	CM exosome	hsa-miR-542-3p-4378101	UNKNOWN	FAM	NFQ	31.953	31.9534					TRUE	0.174639	TRUE	3	26	N/A										N	N	N	N	N
292	M4	FALSE	CM exosome	hsa-miR-542-5p-4395351	UNKNOWN	FAM	NFQ	29.177	29.1765					TRUE	0.158506	TRUE	3	19	N/A										N	N	N	N	N
293	M5	FALSE	CM exosome	hsa-miR-544-4395376	UNKNOWN	FAM	NFQ	Undetermined						TRUE	0.2	TRUE	3	39	N/A										N	N	N	Y	Y
294	M6	FALSE	CM exosome	hsa-miR-545-4395378	UNKNOWN	FAM	NFQ	35.137	35.137					TRUE	0.140341	TRUE	3	30	N/A										N	N	N	N	N
295	M7	FALSE	CM exosome	hsa-miR-548a-3p-4380948	UNKNOWN	FAM	NFQ	33.93	33.9296					TRUE	0.04	TRUE	3	27	N/A										N	N	N	N	Y
296	M8	FALSE	CM exosome	hsa-miR-548a-5p-4395523	UNKNOWN	FAM	NFQ	Undetermined						TRUE	0.2	TRUE	3	39	N/A										N	N	N	Y	Y
297	M9	FALSE	CM exosome	hsa-miR-548b-3p-4380951	UNKNOWN	FAM	NFQ	Undetermined						TRUE	0.2	TRUE	3	29	N/A										N	N	N	N	Y
298	M10	FALSE	CM exosome	hsa-miR-548b-5p-4395519	UNKNOWN	FAM	NFQ	32.933	32.9329					TRUE	0.0404706	TRUE	3	30	N/A										N	N	N	N	N
299	M11	FALSE	CM exosome	hsa-miR-548c-3p-4380993	UNKNOWN	FAM	NFQ	Undetermined						TRUE	0.2	TRUE	3	39	N/A										N	Y	N	Y	Y
300	M12	FALSE	CM exosome	hsa-miR-548c-5p-4395540	UNKNOWN	FAM	NFQ	39.208	39.2076					TRUE	0.04	TRUE	3	35	N/A										N	N	N	N	Y
301	M13	FALSE	CM exosome	hsa-miR-548d-3p-4381008	UNKNOWN	FAM	NFQ	32.101	32.1006					TRUE	0.226245	TRUE	3	26	N/A										N	N	N	N	N
302	M14	FALSE	CM exosome	hsa-miR-548d-5p-4395348	UNKNOWN	FAM	NFQ	Undetermined						TRUE	0.2	TRUE	3	39	N/A										N	N	N	Y	Y
303	M15	FALSE	CM exosome	hsa-miR-551b-4380945	UNKNOWN	FAM	NFQ	33.135	33.1345					TRUE	0.202451	TRUE	3	27	N/A										N	N	N	N	N
304	M16	FALSE	CM exosome	hsa-miR-556-3p-4395456	UNKNOWN	FAM	NFQ	Undetermined						TRUE	0.2	TRUE	3	39	N/A										N	N	N	Y	Y
305	M17	FALSE	CM exosome	hsa-miR-556-5p-4395455	UNKNOWN	FAM	NFQ	Undetermined						TRUE	0.2	TRUE	3	39	N/A										N	Y	N	Y	Y
306	M18	FALSE	CM exosome	hsa-miR-561-4380938	UNKNOWN	FAM	NFQ	Undetermined						TRUE	0.2	TRUE	3	39	N/A										N	Y	N	Y	Y
307	M19	FALSE	CM exosome	hsa-miR-570-4395458	UNKNOWN	FAM	NFQ	Undetermined						TRUE	0.2	TRUE	3	39	N/A										N	Y	N	Y	Y
308	M20	FALSE	CM exosome	hsa-miR-574-3p-4395460	UNKNOWN	FAM	NFQ	24.154	24.1541					TRUE	0.162447	TRUE	3	19	N/A										N	N	N	N	N
309	M21	FALSE	CM exosome	hsa-miR-576-3p-4395462	UNKNOWN	FAM	NFQ	32.328	32.3275					TRUE	0.230602	TRUE	3	26	N/A										N	N	N	N	N
310	M22	FALSE	CM exosome	hsa-miR-576-5p-4395461	UNKNOWN	FAM	NFQ	Undetermined						TRUE	0.2	TRUE	3	39	N/A										N	N	N	Y	Y
311	M23	FALSE	CM exosome	hsa-miR-579-4395509	UNKNOWN	FAM	NFQ	32.944	32.9441					TRUE	0.218974	TRUE	3	27	N/A										N	N	N	N	N
312	M24	FALSE	CM exosome	hsa-miR-582-3p-4395510	UNKNOWN	FAM	NFQ	Undetermined						TRUE	0.2	TRUE	3	39	N/A										N	N	N	Y	Y
313	N1	FALSE	CM exosome	hsa-miR-582-5p-4395175	UNKNOWN	FAM	NFQ	27.481	27.4808					TRUE	0.04	TRUE	3	21	N/A										N	N	N	N	Y
314	N2	FALSE	CM exosome	hsa-miR-589-4395520	UNKNOWN	FAM	NFQ	34.95	34.9498					TRUE	0.103645	TRUE	3	30	N/A										N	N	N	N	N
315	N3	FALSE	CM exosome	hsa-miR-590-5p-4395176	UNKNOWN	FAM	NFQ	27.428	27.4276					TRUE	0.217664	TRUE	3	22	N/A										N	N	N	N	N
316	N4	FALSE	CM exosome	hsa-miR-597-4380960	UNKNOWN	FAM	NFQ	32.533	32.533					TRUE	0.11085	TRUE	3	28	N/A										N	N	N	N	N
317	N5	FALSE	CM exosome	hsa-miR-598-4395179	UNKNOWN	FAM	NFQ	29.374	29.374					TRUE	0.190098	TRUE	3	24	N/A										N	N	N	N	N
318	N6	FALSE	CM exosome	hsa-miR-615-3p-4386777	UNKNOWN	FAM	NFQ	32.643	32.6429					TRUE	0.04	TRUE	3	29	N/A										N	N	N	N	Y
319	N7	FALSE	CM exosome	hsa-miR-615-5p-4395464	UNKNOWN	FAM	NFQ	35.086	35.0864					TRUE	0.04	TRUE	3	31	N/A										N	N	N	N	Y
320	N8	FALSE	CM exosome	hsa-miR-616-4395525	UNKNOWN	FAM	NFQ	33.365	33.3654					TRUE	0.0935593	TRUE	3	29	N/A										N	N	N	N	N
321	N9	FALSE	CM exosome	hsa-miR-618-4380996	UNKNOWN	FAM	NFQ	18.36	18.3603					TRUE	0.04	TRUE	3	15	N/A										N	N	N	N	Y
322	N10	FALSE	CM exosome	hsa-miR-624-4395541	UNKNOWN	FAM	NFQ	Undetermined						TRUE	0.2	TRUE	3	39	N/A										N	N	N	Y	Y
323	N11	FALSE	CM exosome	hsa-miR-625-4395542	UNKNOWN	FAM	NFQ	30.931	30.9314					TRUE	0.0742283	TRUE	3	27	N/A										N	N	N	N	N
324	N12	FALSE	CM exosome	hsa-miR-627-4380967	UNKNOWN	FAM	NFQ	Undetermined						TRUE	0.2	TRUE	3	39	N/A										N	N	N	Y	Y
325	N13	FALSE	CM exosome	hsa-miR-628-5p-4395544	UNKNOWN	FAM	NFQ	31.936	31.9356					TRUE	0.232053	TRUE	3	27	N/A										N	N	N	N	N
326	N14	FALSE	CM exosome	hsa-miR-629-4395547	UNKNOWN	FAM	NFQ	31.385	31.385					TRUE	0.161257	TRUE	3	26	N/A										N	N	N	N	N
327	N15	FALSE	CM exosome	hsa-miR-636-4395199	UNKNOWN	FAM	NFQ	30.368	30.3677					TRUE	0.150156	TRUE	3	25	N/A										N	N	N	N	N
328	N16	FALSE	CM exosome	hsa-miR-642-4380995	UNKNOWN	FAM	NFQ	30.899	30.899					TRUE	0.154592	TRUE	3	26	N/A										N	N	N	N	N
329	N17	FALSE	CM exosome	hsa-miR-651-4381007	UNKNOWN	FAM	NFQ	Undetermined						TRUE	0.2	TRUE	3	39	N/A										N	N	N	Y	Y
330	N18	FALSE	CM exosome	hsa-miR-652-4395463	UNKNOWN	FAM	NFQ	30.031	30.0313					TRUE	0.2043	TRUE	3	24	N/A										N	N	N	N	N
331	N19	FALSE	CM exosome	hsa-miR-653-4395403	UNKNOWN	FAM	NFQ	Undetermined						TRUE	0.2	TRUE	3	39	N/A										N	N	N	Y	Y
332	N20	FALSE	CM exosome	hsa-miR-654-3p-4395350	UNKNOWN	FAM	NFQ	Undetermined						TRUE	0.2	TRUE	3	39	N/A										N	N	N	Y	Y
333	N21	FALSE	CM exosome	hsa-miR-654-5p-4381014	UNKNOWN	FAM	NFQ	31.098	31.0985					TRUE	0.04	TRUE	3	24	N/A										N	N	N	N	Y
334	N22	FALSE	CM exosome	hsa-miR-655-4381015	UNKNOWN	FAM	NFQ	Undetermined						TRUE	0.2	TRUE	3	39	N/A										N	N	N	Y	Y
335	N23	FALSE	CM exosome	hsa-miR-660-4380925	UNKNOWN	FAM	NFQ	24.986	24.9865					TRUE	0.231037	TRUE	3	19	N/A										N	N	N	N	N
336	N24	FALSE	CM exosome	hsa-miR-671-3p-4395433	UNKNOWN	FAM	NFQ	29.108	29.1079					TRUE	0.162037	TRUE	3	23	N/A										N	N	N	N	N
337	O1	FALSE	CM exosome	hsa-miR-672-4395438	UNKNOWN	FAM	NFQ	Undetermined						TRUE	0.2	TRUE	3	39	N/A										N	N	N	Y	Y
338	O2	FALSE	CM exosome	hsa-miR-674-4395193	UNKNOWN	FAM	NFQ	Undetermined						TRUE	0.2	TRUE	3	39	N/A										N	N	N	Y	Y
339	O3	FALSE	CM exosome	hsa-miR-708-4395452	UNKNOWN	FAM	NFQ	27.584	27.5844					TRUE	0.293602	TRUE	3	22	N/A										N	N	N	N	N
340	O4	FALSE	CM exosome	hsa-miR-744-4395435	UNKNOWN	FAM	NFQ	26.285	26.2855					TRUE	0.246336	TRUE	3	20	N/A										N	N	N	N	N
341	O5	FALSE	CM exosome	hsa-miR-758-4395180	UNKNOWN	FAM	NFQ	Undetermined						TRUE	0.2	TRUE	3	39	N/A										N	N	N	Y	Y
342	O6	FALSE	CM exosome	hsa-miR-871-4395465	UNKNOWN	FAM	NFQ	Undetermined						TRUE	0.2	TRUE	3	39	N/A										N	N	N	Y	Y
343	O7	FALSE	CM exosome	hsa-miR-872-4395375	UNKNOWN	FAM	NFQ	Undetermined						TRUE	0.2	TRUE	3	39	N/A										N	Y	N	Y	Y
344	O8	FALSE	CM exosome	hsa-miR-873-4395467	UNKNOWN	FAM	NFQ	Undetermined						TRUE	0.2	TRUE	3	39	N/A										N	Y	N	Y	Y
345	O9	FALSE	CM exosome	hsa-miR-874-4395379	UNKNOWN	FAM	NFQ	29.108	29.1083					TRUE	0.101879	TRUE	3	24	N/A										N	N	N	N	N
346	O10	FALSE	CM exosome	hsa-miR-875-3p-4395315	UNKNOWN	FAM	NFQ	Undetermined						TRUE	0.2	TRUE	3	39	N/A										N	N	N	Y	Y
347	O11	FALSE	CM exosome	hsa-miR-876-3p-4395336	UNKNOWN	FAM	NFQ	Undetermined						TRUE	0.2	TRUE	3	39	N/A										N	N	N	Y	Y
348	O12	FALSE	CM exosome	hsa-miR-876-5p-4395316	UNKNOWN	FAM	NFQ	Undetermined						TRUE	0.2	TRUE	3	39	N/A										N	N	N	Y	Y
349	O13	FALSE	CM exosome	hsa-miR-885-3p-4395483	UNKNOWN	FAM	NFQ	Undetermined						TRUE	0.2	TRUE	3	39	N/A										N	N	N	Y	Y
350	O14	FALSE	CM exosome	hsa-miR-885-5p-4395407	UNKNOWN	FAM	NFQ	31.286	31.286					TRUE	0.0821846	TRUE	3	27	N/A										N	N	N	N	N
351	O15	FALSE	CM exosome	hsa-miR-886-3p-4395305	UNKNOWN	FAM	NFQ	26.334	26.3342					TRUE	0.145797	TRUE	3	21	N/A										N	N	N	N	N
352	O16	FALSE	CM exosome	hsa-miR-886-5p-4395304	UNKNOWN	FAM	NFQ	24.075	24.0746					TRUE	0.216875	TRUE	3	18	N/A										N	N	N	N	N
353	O17	FALSE	CM exosome	hsa-miR-887-4395485	UNKNOWN	FAM	NFQ	29.638	29.6384					TRUE	0.047607	TRUE	3	26	N/A										N	N	N	N	N
354	O18	FALSE	CM exosome	hsa-miR-888-4395323	UNKNOWN	FAM	NFQ	Undetermined						TRUE	0.2	TRUE	3	39	N/A										N	N	N	Y	Y
355	O19	FALSE	CM exosome	hsa-miR-889-4395313	UNKNOWN	FAM	NFQ	Undetermined						TRUE	0.2	TRUE	3	39	N/A										N	N	N	Y	Y
356	O20	FALSE	CM exosome	hsa-miR-890-4395320	UNKNOWN	FAM	NFQ	Undetermined						TRUE	0.2	TRUE	3	39	N/A										N	N	N	Y	Y
357	O21	FALSE	CM exosome	hsa-miR-891a-4395302	UNKNOWN	FAM	NFQ	Undetermined						TRUE	0.2	TRUE	3	27	N/A										N	N	N	N	Y
358	O22	FALSE	CM exosome	hsa-miR-891b-4395321	UNKNOWN	FAM	NFQ	Undetermined						TRUE	0.2	TRUE	3	39	N/A										N	N	N	Y	Y
359	O23	FALSE	CM exosome	hsa-miR-892a-4395306	UNKNOWN	FAM	NFQ	Undetermined						TRUE	0.2	TRUE	3	39	N/A										N	N	N	Y	Y
360	O24	FALSE	CM exosome	hsa-miR-147-4373131	UNKNOWN	FAM	NFQ	Undetermined						TRUE	0.2	TRUE	3	39	N/A										N	N	N	Y	Y
361	P1	FALSE	CM exosome	hsa-miR-208-4373091	UNKNOWN	FAM	NFQ	32.636	32.6364					TRUE	0.135525	TRUE	3	28	N/A										N	N	N	N	N
362	P2	FALSE	CM exosome	hsa-miR-211-4373088	UNKNOWN	FAM	NFQ	29.346	29.3459					TRUE	0.0839406	TRUE	3	25	N/A										N	N	N	N	N
363	P3	FALSE	CM exosome	hsa-miR-212-4373087	UNKNOWN	FAM	NFQ	28.237	28.2368					TRUE	0.173642	TRUE	3	23	N/A										N	N	N	N	N
364	P4	FALSE	CM exosome	hsa-miR-219-1-3p-4395206	UNKNOWN	FAM	NFQ	35.087	35.0869					TRUE	0.138753	TRUE	3	29	N/A										N	N	N	N	N
365	P5	FALSE	CM exosome	hsa-miR-219-2-3p-4395501	UNKNOWN	FAM	NFQ	Undetermined						TRUE	0.2	TRUE	3	39	N/A										N	N	N	Y	Y
366	P6	FALSE	CM exosome	hsa-miR-220-4373078	UNKNOWN	FAM	NFQ	Undetermined						TRUE	0.2	TRUE	3	39	N/A										N	Y	N	Y	Y
367	P7	FALSE	CM exosome	hsa-miR-220b-4395317	UNKNOWN	FAM	NFQ	Undetermined						TRUE	0.2	TRUE	3	39	N/A										N	N	N	Y	Y
368	P8	FALSE	CM exosome	hsa-miR-220c-4395322	UNKNOWN	FAM	NFQ	Undetermined						TRUE	0.2	TRUE	3	39	N/A										N	N	N	Y	Y
369	P9	FALSE	CM exosome	hsa-miR-298-4395301	UNKNOWN	FAM	NFQ	Undetermined						TRUE	0.2	TRUE	3	39	N/A										N	N	N	Y	Y
370	P10	FALSE	CM exosome	hsa-miR-325-4373051	UNKNOWN	FAM	NFQ	33.198	33.1981					TRUE	0.04	TRUE	3	25	N/A										N	N	N	N	Y
371	P11	FALSE	CM exosome	hsa-miR-346-4373038	UNKNOWN	FAM	NFQ	33.784	33.784					TRUE	0.04	TRUE	3	30	N/A										N	N	N	N	Y
372	P12	FALSE	CM exosome	hsa-miR-376c-4395233	UNKNOWN	FAM	NFQ	32.647	32.6474					TRUE	0.102387	TRUE	3	28	N/A										N	N	N	N	N
373	P13	FALSE	CM exosome	hsa-miR-384-4373017	UNKNOWN	FAM	NFQ	Undetermined						TRUE	0.2	TRUE	3	39	N/A										N	N	N	Y	Y
374	P14	FALSE	CM exosome	hsa-miR-412-4373199	UNKNOWN	FAM	NFQ	Undetermined						TRUE	0.2	TRUE	3	39	N/A										N	N	N	Y	Y
375	P15	FALSE	CM exosome	hsa-miR-448-4373206	UNKNOWN	FAM	NFQ	Undetermined						TRUE	0.2	TRUE	3	39	N/A										N	Y	N	Y	Y
376	P16	FALSE	CM exosome	hsa-miR-492-4373217	UNKNOWN	FAM	NFQ	33.097	33.0972					TRUE	0.04	TRUE	3	4	N/A										N	N	N	N	Y
377	P17	FALSE	CM exosome	hsa-miR-506-4373231	UNKNOWN	FAM	NFQ	Undetermined						TRUE	0.2	TRUE	3	27	N/A										N	N	N	N	Y
378	P18	FALSE	CM exosome	hsa-miR-509-3-5p-4395266	UNKNOWN	FAM	NFQ	Undetermined						TRUE	0.2	TRUE	3	39	N/A										N	N	N	Y	Y
379	P19	FALSE	CM exosome	hsa-miR-511-4373236	UNKNOWN	FAM	NFQ	32.436	32.4355					TRUE	0.267924	TRUE	3	26	N/A										N	N	N	N	N
380	P20	FALSE	CM exosome	hsa-miR-517b-4373244	UNKNOWN	FAM	NFQ	Undetermined						TRUE	0.2	TRUE	3	39	N/A										N	N	N	Y	Y
381	P21	FALSE	CM exosome	hsa-miR-519c-3p-4373251	UNKNOWN	FAM	NFQ	36.222	36.222					TRUE	0.04	TRUE	3	32	N/A										N	N	N	N	Y
382	P22	FALSE	CM exosome	hsa-miR-520b-4373252	UNKNOWN	FAM	NFQ	Undetermined						TRUE	0.2	TRUE	3	39	N/A										N	N	N	Y	Y
383	P23	FALSE	CM exosome	hsa-miR-520e-4373255	UNKNOWN	FAM	NFQ	37.007	37.0073					TRUE	0.04	TRUE	3	33	N/A										N	N	N	N	Y
384	P24	FALSE	CM exosome	hsa-miR-520f-4373256	UNKNOWN	FAM	NFQ	Undetermined						TRUE	0.2	TRUE	3	39	N/A										N	N	N	Y	Y

## Sheet: CM+SF
Well	Well Position	Omit	Sample Name	microRNA	Task	Reporter	Quencher	CT	Ct Mean	Ct SD	Quantity	Quantity Mean	Quantity SD	Automatic Ct Threshold	Ct Threshold	Automatic Baseline	Baseline Start	Baseline End	Comments	Y-Intercept	R(superscript 2)	Slope	Custom1	Custom2	Custom3	Custom4	Custom5	Custom6	HIGHSD	NOAMP	OUTLIERRG	EXPFAIL	THOLDFAIL
1	A1	FALSE	CM+SF	hsa-let-7a-4373169	UNKNOWN	FAM	NFQ	21.474	21.4736					TRUE	0.069792	TRUE	3	18	N/A										N	N	N	N	N
2	A2	FALSE	CM+SF	hsa-let-7c-4373167	UNKNOWN	FAM	NFQ	23.756	23.7556					TRUE	0.220008	TRUE	3	19	N/A										N	N	N	N	N
3	A3	FALSE	CM+SF	hsa-let-7d-4395394	UNKNOWN	FAM	NFQ	25.157	25.1575					TRUE	0.126048	TRUE	3	20	N/A										N	N	N	N	N
4	A4	FALSE	CM+SF	hsa-let-7e-4395517	UNKNOWN	FAM	NFQ	20.312	20.312					TRUE	0.16955	TRUE	3	16	N/A										N	N	N	N	N
5	A5	FALSE	CM+SF	hsa-let-7f-4373164	UNKNOWN	FAM	NFQ	25.002	25.0025					TRUE	0.04	TRUE	3	22	N/A										N	N	N	N	Y
6	A6	FALSE	CM+SF	hsa-let-7g-4395393	UNKNOWN	FAM	NFQ	24.267	24.2666					TRUE	0.124878	TRUE	3	19	N/A										N	N	N	N	N
7	A7	FALSE	CM+SF	hsa-miR-1-4395333	UNKNOWN	FAM	NFQ	20.513	20.5131					TRUE	0.109121	TRUE	3	16	N/A										N	N	N	N	N
8	A8	FALSE	CM+SF	hsa-miR-9-4373285	UNKNOWN	FAM	NFQ	23.367	23.3668					TRUE	0.0979111	TRUE	3	19	N/A										N	N	N	N	N
9	A9	FALSE	CM+SF	hsa-miR-10a-4373153	UNKNOWN	FAM	NFQ	22.467	22.4675					TRUE	0.191606	TRUE	3	18	N/A										N	N	N	N	N
10	A10	FALSE	CM+SF	hsa-miR-10b-4395329	UNKNOWN	FAM	NFQ	24.217	24.217					TRUE	0.10458	TRUE	3	20	N/A										N	N	N	N	N
11	A11	FALSE	CM+SF	MammU6-4395470	UNKNOWN	FAM	NFQ	13.856	12.7347	2.08547				TRUE	0.0856553	TRUE	3	10											Y	N	N	N	N
12	A12	FALSE	CM+SF	MammU6-4395470	UNKNOWN	FAM	NFQ	9.61	12.7347	2.08547				TRUE	0.0856553	TRUE	3	7											Y	N	Y	N	N
13	A13	FALSE	CM+SF	hsa-miR-15a-4373123	UNKNOWN	FAM	NFQ	25.864	25.8636					TRUE	0.0597814	TRUE	3	22	N/A										N	N	N	N	N
14	A14	FALSE	CM+SF	hsa-miR-15b-4373122	UNKNOWN	FAM	NFQ	22.097	22.0972					TRUE	0.166603	TRUE	3	17	N/A										N	N	N	N	N
15	A15	FALSE	CM+SF	hsa-miR-16-4373121	UNKNOWN	FAM	NFQ	20.347	20.347					TRUE	0.185829	TRUE	3	15	N/A										N	N	N	N	N
16	A16	FALSE	CM+SF	hsa-miR-17-4395419	UNKNOWN	FAM	NFQ	16.837	16.8371					TRUE	0.256488	TRUE	3	11	N/A										N	N	N	N	N
17	A17	FALSE	CM+SF	hsa-miR-18a-4395533	UNKNOWN	FAM	NFQ	22.683	22.6834					TRUE	0.183332	TRUE	3	18	N/A										N	N	N	N	N
18	A18	FALSE	CM+SF	hsa-miR-18b-4395328	UNKNOWN	FAM	NFQ	23.048	23.0485					TRUE	0.068847	TRUE	3	19	N/A										N	N	N	N	N
19	A19	FALSE	CM+SF	hsa-miR-19a-4373099	UNKNOWN	FAM	NFQ	20.108	20.1077					TRUE	0.149289	TRUE	3	12	N/A										N	N	N	N	N
20	A20	FALSE	CM+SF	hsa-miR-19b-4373098	UNKNOWN	FAM	NFQ	16.964	16.9642					TRUE	0.121162	TRUE	3	13	N/A										N	N	N	N	N
21	A21	FALSE	CM+SF	hsa-miR-20a-4373286	UNKNOWN	FAM	NFQ	17.243	17.2426					TRUE	0.0809439	TRUE	3	14	N/A										N	N	N	N	N
22	A22	FALSE	CM+SF	hsa-miR-20b-4373263	UNKNOWN	FAM	NFQ	20.487	20.4871					TRUE	0.199934	TRUE	3	16	N/A										N	N	N	N	N
23	A23	FALSE	CM+SF	hsa-miR-21-4373090	UNKNOWN	FAM	NFQ	17.392	17.3919					TRUE	0.0567819	TRUE	3	14	N/A										N	N	N	N	N
24	A24	FALSE	CM+SF	hsa-miR-22-4373079	UNKNOWN	FAM	NFQ	22.764	22.7642					TRUE	0.0904828	TRUE	3	19	N/A										N	N	N	N	N
25	B1	FALSE	CM+SF	hsa-miR-23a-4373074	UNKNOWN	FAM	NFQ	21.236	21.2357					TRUE	0.0712431	TRUE	3	17	N/A										N	N	N	N	N
26	B2	FALSE	CM+SF	hsa-miR-23b-4373073	UNKNOWN	FAM	NFQ	23.438	23.4384					TRUE	0.115715	TRUE	3	19	N/A										N	N	N	N	N
27	B3	FALSE	CM+SF	hsa-miR-24-4373072	UNKNOWN	FAM	NFQ	15.464	15.4638					TRUE	0.20441	TRUE	3	10	N/A										N	N	N	N	N
28	B4	FALSE	CM+SF	hsa-miR-25-4373071	UNKNOWN	FAM	NFQ	23.985	23.9851					TRUE	0.204312	TRUE	3	19	N/A										N	N	N	N	N
29	B5	FALSE	CM+SF	hsa-miR-26a-4395166	UNKNOWN	FAM	NFQ	19.49	19.4898					TRUE	0.306072	TRUE	3	12	N/A										N	N	N	N	N
30	B6	FALSE	CM+SF	hsa-miR-26b-4395167	UNKNOWN	FAM	NFQ	22.375	22.3755					TRUE	0.258414	TRUE	3	17	N/A										N	N	N	N	N
31	B7	FALSE	CM+SF	hsa-miR-27a-4373287	UNKNOWN	FAM	NFQ	22.169	22.1689					TRUE	0.181792	TRUE	3	17	N/A										N	N	N	N	N
32	B8	FALSE	CM+SF	hsa-miR-27b-4373068	UNKNOWN	FAM	NFQ	21.419	21.4194					TRUE	0.249458	TRUE	3	16	N/A										N	N	N	N	N
33	B9	FALSE	CM+SF	hsa-miR-28-3p-4395557	UNKNOWN	FAM	NFQ	20.492	20.492					TRUE	0.293616	TRUE	3	12	N/A										N	N	N	N	N
34	B10	FALSE	CM+SF	hsa-miR-28-5p-4373067	UNKNOWN	FAM	NFQ	22.012	22.0117					TRUE	0.198835	TRUE	3	17	N/A										N	N	N	N	N
35	B11	FALSE	CM+SF	MammU6-4395470	UNKNOWN	FAM	NFQ	13.649	12.7347	2.08547				TRUE	0.0856553	TRUE	3	10											Y	N	N	N	N
36	B12	FALSE	CM+SF	MammU6-4395470	UNKNOWN	FAM	NFQ	13.825	12.7347	2.08547				TRUE	0.0856553	TRUE	3	10											Y	N	N	N	N
37	B13	FALSE	CM+SF	hsa-miR-29a-4395223	UNKNOWN	FAM	NFQ	21.412	21.4121					TRUE	0.174631	TRUE	3	16	N/A										N	N	N	N	N
38	B14	FALSE	CM+SF	hsa-miR-29b-4373288	UNKNOWN	FAM	NFQ	26.673	26.6732					TRUE	0.180882	TRUE	3	22	N/A										N	N	N	N	N
39	B15	FALSE	CM+SF	hsa-miR-29c-4395171	UNKNOWN	FAM	NFQ	24.229	24.2287					TRUE	0.672586	TRUE	3	12	N/A										N	N	N	N	N
40	B16	FALSE	CM+SF	hsa-miR-30b-4373290	UNKNOWN	FAM	NFQ	17.402	17.4018					TRUE	0.118755	TRUE	3	13	N/A										N	N	N	N	N
41	B17	FALSE	CM+SF	hsa-miR-30c-4373060	UNKNOWN	FAM	NFQ	16.924	16.9237					TRUE	0.195775	TRUE	3	11	N/A										N	N	N	N	N
42	B18	FALSE	CM+SF	hsa-miR-31-4395390	UNKNOWN	FAM	NFQ	18.33	18.3302					TRUE	0.153018	TRUE	3	14	N/A										N	N	N	N	N
43	B19	FALSE	CM+SF	hsa-miR-32-4395220	UNKNOWN	FAM	NFQ	30.42	30.4201					TRUE	0.215017	TRUE	3	24	N/A										N	N	N	N	N
44	B20	FALSE	CM+SF	hsa-miR-33b-4395196	UNKNOWN	FAM	NFQ	Undetermined						TRUE	0.2	TRUE	3	39	N/A										N	N	N	Y	Y
45	B21	FALSE	CM+SF	hsa-miR-34a-4395168	UNKNOWN	FAM	NFQ	21.632	21.6322					TRUE	0.243939	TRUE	3	17	N/A										N	N	N	N	N
46	B22	FALSE	CM+SF	hsa-miR-34c-5p-4373036	UNKNOWN	FAM	NFQ	25.254	25.2542					TRUE	0.246696	TRUE	3	19	N/A										N	N	N	N	N
47	B23	FALSE	CM+SF	hsa-miR-92a-4395169	UNKNOWN	FAM	NFQ	18.545	18.5449					TRUE	0.161887	TRUE	3	14	N/A										N	N	N	N	N
48	B24	FALSE	CM+SF	hsa-miR-93-4373302	UNKNOWN	FAM	NFQ	20.49	20.4904					TRUE	0.272236	TRUE	3	15	N/A										N	N	N	N	N
49	C1	FALSE	CM+SF	hsa-miR-95-4373011	UNKNOWN	FAM	NFQ	25.232	25.232					TRUE	0.122477	TRUE	3	20	N/A										N	N	N	N	N
50	C2	FALSE	CM+SF	hsa-miR-96-4373372	UNKNOWN	FAM	NFQ	32.446	32.4465					TRUE	0.210237	TRUE	3	27	N/A										N	N	N	N	N
51	C3	FALSE	CM+SF	hsa-miR-98-4373009	UNKNOWN	FAM	NFQ	28.386	28.3865					TRUE	0.04	TRUE	3	23	N/A										N	N	N	N	Y
52	C4	FALSE	CM+SF	hsa-miR-99a-4373008	UNKNOWN	FAM	NFQ	19.248	19.2479					TRUE	0.253219	TRUE	3	11	N/A										N	N	N	N	N
53	C5	FALSE	CM+SF	hsa-miR-99b-4373007	UNKNOWN	FAM	NFQ	17.526	17.5262					TRUE	0.163701	TRUE	3	12	N/A										N	N	N	N	N
54	C6	FALSE	CM+SF	hsa-miR-100-4373160	UNKNOWN	FAM	NFQ	19.232	19.2319					TRUE	0.221425	TRUE	3	12	N/A										N	N	N	N	N
55	C7	FALSE	CM+SF	hsa-miR-101-4395364	UNKNOWN	FAM	NFQ	27.292	27.2921					TRUE	0.26872	TRUE	3	20	N/A										N	N	N	N	N
56	C8	FALSE	CM+SF	hsa-miR-103-4373158	UNKNOWN	FAM	NFQ	21.286	21.2864					TRUE	0.197347	TRUE	3	15	N/A										N	N	N	N	N
57	C9	FALSE	CM+SF	hsa-miR-105-4395278	UNKNOWN	FAM	NFQ	31.13	31.1297					TRUE	0.0979225	TRUE	3	26	N/A										N	N	N	N	N
58	C10	FALSE	CM+SF	hsa-miR-106a-4395280	UNKNOWN	FAM	NFQ	16.448	16.448					TRUE	0.201533	TRUE	3	10	N/A										N	N	N	N	N
59	C11	FALSE	CM+SF	RNU44-4373384	UNKNOWN	FAM	NFQ	17.982	17.9823					TRUE	0.204564	TRUE	3	12	N/A										N	N	N	N	N
60	C12	FALSE	CM+SF	hsa-miR-106b-4373155	UNKNOWN	FAM	NFQ	21.346	21.3462					TRUE	0.270898	TRUE	3	13	N/A										N	N	N	N	N
61	C13	FALSE	CM+SF	hsa-miR-107-4373154	UNKNOWN	FAM	NFQ	25.436	25.4356					TRUE	0.142363	TRUE	3	19	N/A										N	N	N	N	N
62	C14	FALSE	CM+SF	hsa-miR-122-4395356	UNKNOWN	FAM	NFQ	23.825	23.8249					TRUE	0.185338	TRUE	3	19	N/A										N	N	N	N	N
63	C15	FALSE	CM+SF	hsa-miR-124-4373295	UNKNOWN	FAM	NFQ	33.136	33.1363					TRUE	0.0585691	TRUE	3	28	N/A										N	N	N	N	N
64	C16	FALSE	CM+SF	hsa-miR-125a-3p-4395310	UNKNOWN	FAM	NFQ	26.469	26.4692					TRUE	0.1981	TRUE	3	20	N/A										N	N	N	N	N
65	C17	FALSE	CM+SF	hsa-miR-125a-5p-4395309	UNKNOWN	FAM	NFQ	21.147	21.1468					TRUE	0.172397	TRUE	3	15	N/A										N	N	N	N	N
66	C18	FALSE	CM+SF	hsa-miR-125b-4373148	UNKNOWN	FAM	NFQ	18.09	18.0896					TRUE	0.138439	TRUE	3	13	N/A										N	N	N	N	N
67	C19	FALSE	CM+SF	hsa-miR-126-4395339	UNKNOWN	FAM	NFQ	20.868	20.8676					TRUE	0.174406	TRUE	3	15	N/A										N	N	N	N	N
68	C20	FALSE	CM+SF	hsa-miR-127-3p-4373147	UNKNOWN	FAM	NFQ	25.873	25.8731					TRUE	0.238773	TRUE	3	21	N/A										N	N	N	N	N
69	C21	FALSE	CM+SF	hsa-miR-127-5p-4395340	UNKNOWN	FAM	NFQ	Undetermined						TRUE	0.2	TRUE	3	39	N/A										N	N	N	Y	Y
70	C22	FALSE	CM+SF	hsa-miR-128-4395327	UNKNOWN	FAM	NFQ	24.159	24.1587					TRUE	0.20372	TRUE	3	18	N/A										N	N	N	N	N
71	C23	FALSE	CM+SF	hsa-miR-129-3p-4373297	UNKNOWN	FAM	NFQ	26.26	26.2599					TRUE	0.227893	TRUE	3	18	N/A										N	N	N	N	N
72	C24	FALSE	CM+SF	hsa-miR-129-5p-4373171	UNKNOWN	FAM	NFQ	30.688	30.6882					TRUE	0.04	TRUE	3	27	N/A										N	N	N	N	Y
73	D1	FALSE	CM+SF	hsa-miR-130a-4373145	UNKNOWN	FAM	NFQ	19.184	19.1844					TRUE	0.256776	TRUE	3	12	N/A										N	N	N	N	N
74	D2	FALSE	CM+SF	hsa-miR-130b-4373144	UNKNOWN	FAM	NFQ	22.115	22.1145					TRUE	0.269261	TRUE	3	14	N/A										N	N	N	N	N
75	D3	FALSE	CM+SF	hsa-miR-132-4373143	UNKNOWN	FAM	NFQ	20.65	20.6503					TRUE	0.326568	TRUE	3	13	N/A										N	N	N	N	N
76	D4	FALSE	CM+SF	hsa-miR-133a-4395357	UNKNOWN	FAM	NFQ	16.146	16.1464					TRUE	0.224825	TRUE	3	9	N/A										N	N	N	N	N
77	D5	FALSE	CM+SF	hsa-miR-133b-4395358	UNKNOWN	FAM	NFQ	20.519	20.5195					TRUE	0.0919151	TRUE	3	16	N/A										N	N	N	N	N
78	D6	FALSE	CM+SF	hsa-miR-134-4373299	UNKNOWN	FAM	NFQ	29.218	29.2177					TRUE	0.238798	TRUE	3	19	N/A										N	N	N	N	N
79	D7	FALSE	CM+SF	hsa-miR-135a-4373140	UNKNOWN	FAM	NFQ	25.691	25.6907					TRUE	0.215999	TRUE	3	19	N/A										N	N	N	N	N
80	D8	FALSE	CM+SF	hsa-miR-135b-4395372	UNKNOWN	FAM	NFQ	22.446	22.4462					TRUE	0.286084	TRUE	3	16	N/A										N	N	N	N	N
81	D9	FALSE	CM+SF	hsa-miR-136-4373173	UNKNOWN	FAM	NFQ	Undetermined						TRUE	0.2	TRUE	3	39	N/A										N	N	N	Y	Y
82	D10	FALSE	CM+SF	hsa-miR-137-4373301	UNKNOWN	FAM	NFQ	28.231	28.2306					TRUE	0.251415	TRUE	3	21	N/A										N	N	N	N	N
83	D11	FALSE	CM+SF	hsa-miR-138-4395395	UNKNOWN	FAM	NFQ	24.171	24.1715					TRUE	0.296473	TRUE	3	17	N/A										N	N	N	N	N
84	D12	FALSE	CM+SF	hsa-miR-139-3p-4395424	UNKNOWN	FAM	NFQ	25.676	25.6758					TRUE	0.04	TRUE	3	23	N/A										N	N	N	N	Y
85	D13	FALSE	CM+SF	hsa-miR-139-5p-4395400	UNKNOWN	FAM	NFQ	25.682	25.6818					TRUE	0.194028	TRUE	3	20	N/A										N	N	N	N	N
86	D14	FALSE	CM+SF	hsa-miR-140-3p-4395345	UNKNOWN	FAM	NFQ	25.327	25.327					TRUE	0.198914	TRUE	3	19	N/A										N	N	N	N	N
87	D15	FALSE	CM+SF	hsa-miR-140-5p-4373374	UNKNOWN	FAM	NFQ	21.94	21.9397					TRUE	0.279916	TRUE	3	13	N/A										N	N	N	N	N
88	D16	FALSE	CM+SF	hsa-miR-141-4373137	UNKNOWN	FAM	NFQ	27.922	27.9224					TRUE	0.188669	TRUE	3	19	N/A										N	N	N	N	N
89	D17	FALSE	CM+SF	hsa-miR-142-3p-4373136	UNKNOWN	FAM	NFQ	20.891	20.8905					TRUE	0.0756204	TRUE	3	16	N/A										N	N	N	N	N
90	D18	FALSE	CM+SF	hsa-miR-142-5p-4395359	UNKNOWN	FAM	NFQ	32.067	32.0668					TRUE	0.208608	TRUE	3	25	N/A										N	N	N	N	N
91	D19	FALSE	CM+SF	hsa-miR-143-4395360	UNKNOWN	FAM	NFQ	19.515	19.5154					TRUE	0.246042	TRUE	3	14	N/A										N	N	N	N	N
92	D20	FALSE	CM+SF	hsa-miR-145-4395389	UNKNOWN	FAM	NFQ	16.153	16.1529					TRUE	0.121805	TRUE	3	10	N/A										N	N	N	N	N
93	D21	FALSE	CM+SF	hsa-miR-146a-4373132	UNKNOWN	FAM	NFQ	18.959	18.9588					TRUE	0.344287	TRUE	3	12	N/A										N	N	N	N	N
94	D22	FALSE	CM+SF	hsa-miR-146b-3p-4395472	UNKNOWN	FAM	NFQ	29.395	29.3952					TRUE	0.141442	TRUE	3	24	N/A										N	N	N	N	N
95	D23	FALSE	CM+SF	hsa-miR-146b-5p-4373178	UNKNOWN	FAM	NFQ	21.842	21.8423					TRUE	0.602078	TRUE	3	11	N/A										N	N	N	N	N
96	D24	FALSE	CM+SF	hsa-miR-147b-4395373	UNKNOWN	FAM	NFQ	18.67	18.6701					TRUE	0.04	TRUE	3	14	N/A										N	N	N	N	Y
97	E1	FALSE	CM+SF	hsa-miR-148a-4373130	UNKNOWN	FAM	NFQ	23.358	23.3583					TRUE	0.106197	TRUE	3	19	N/A										N	N	N	N	N
98	E2	FALSE	CM+SF	hsa-miR-148b-4373129	UNKNOWN	FAM	NFQ	26.378	26.3784					TRUE	0.0980278	TRUE	3	22	N/A										N	N	N	N	N
99	E3	FALSE	CM+SF	hsa-miR-149-4395366	UNKNOWN	FAM	NFQ	20.148	20.1479					TRUE	0.118669	TRUE	3	16	N/A										N	N	N	N	N
100	E4	FALSE	CM+SF	hsa-miR-150-4373127	UNKNOWN	FAM	NFQ	30.455	30.4552					TRUE	0.327556	TRUE	3	22	N/A										N	N	N	N	N
101	E5	FALSE	CM+SF	hsa-miR-152-4395170	UNKNOWN	FAM	NFQ	22.382	22.382					TRUE	0.248682	TRUE	3	17	N/A										N	N	N	N	N
102	E6	FALSE	CM+SF	hsa-miR-153-4373305	UNKNOWN	FAM	NFQ	Undetermined						TRUE	0.2	TRUE	3	39	N/A										N	N	N	Y	Y
103	E7	FALSE	CM+SF	hsa-miR-154-4373270	UNKNOWN	FAM	NFQ	Undetermined						TRUE	0.2	TRUE	3	39	N/A										N	Y	N	Y	Y
104	E8	FALSE	CM+SF	hsa-miR-181a-4373117	UNKNOWN	FAM	NFQ	20.337	20.3372					TRUE	0.127699	TRUE	3	16	N/A										N	N	N	N	N
105	E9	FALSE	CM+SF	hsa-miR-181c-4373115	UNKNOWN	FAM	NFQ	23.451	23.4513					TRUE	0.111668	TRUE	3	19	N/A										N	N	N	N	N
106	E10	FALSE	CM+SF	hsa-miR-182-4395445	UNKNOWN	FAM	NFQ	31.477	31.4766					TRUE	0.123371	TRUE	3	27	N/A										N	N	N	N	N
107	E11	FALSE	CM+SF	RNU48-4373383	UNKNOWN	FAM	NFQ	15.08	15.0797					TRUE	0.161712	TRUE	3	9	N/A										N	N	N	N	N
108	E12	FALSE	CM+SF	hsa-miR-183-4395380	UNKNOWN	FAM	NFQ	29.537	29.537					TRUE	0.106938	TRUE	3	24	N/A										N	N	N	N	N
109	E13	FALSE	CM+SF	hsa-miR-184-4373113	UNKNOWN	FAM	NFQ	23.744	23.7441					TRUE	0.324469	TRUE	3	16	N/A										N	N	N	N	N
110	E14	FALSE	CM+SF	hsa-miR-185-4395382	UNKNOWN	FAM	NFQ	25.285	25.2851					TRUE	0.267686	TRUE	3	18	N/A										N	N	N	N	N
111	E15	FALSE	CM+SF	hsa-miR-186-4395396	UNKNOWN	FAM	NFQ	17.503	17.5027					TRUE	0.234499	TRUE	3	9	N/A										N	N	N	N	N
112	E16	FALSE	CM+SF	hsa-miR-187-4373307	UNKNOWN	FAM	NFQ	27.433	27.433					TRUE	0.172219	TRUE	3	20	N/A										N	N	N	N	N
113	E17	FALSE	CM+SF	hsa-miR-188-3p-4395217	UNKNOWN	FAM	NFQ	29.574	29.5741					TRUE	0.042982	TRUE	3	25	N/A										N	N	N	N	N
114	E18	FALSE	CM+SF	hsa-miR-190-4373110	UNKNOWN	FAM	NFQ	27.102	27.1021					TRUE	0.240965	TRUE	3	20	N/A										N	N	N	N	N
115	E19	FALSE	CM+SF	hsa-miR-191-4395410	UNKNOWN	FAM	NFQ	18.278	18.2783					TRUE	0.202855	TRUE	3	13	N/A										N	N	N	N	N
116	E20	FALSE	CM+SF	hsa-miR-192-4373108	UNKNOWN	FAM	NFQ	25.178	25.1776					TRUE	0.196797	TRUE	3	18	N/A										N	N	N	N	N
117	E21	FALSE	CM+SF	hsa-miR-193a-3p-4395361	UNKNOWN	FAM	NFQ	33.632	33.6323					TRUE	0.135126	TRUE	3	28	N/A										N	N	N	N	N
118	E22	FALSE	CM+SF	hsa-miR-193a-5p-4395392	UNKNOWN	FAM	NFQ	22.827	22.8274					TRUE	0.298274	TRUE	3	15	N/A										N	N	N	N	N
119	E23	FALSE	CM+SF	hsa-miR-193b-4395478	UNKNOWN	FAM	NFQ	19.003	19.0026					TRUE	0.145983	TRUE	3	14	N/A										N	N	N	N	N
120	E24	FALSE	CM+SF	hsa-miR-194-4373106	UNKNOWN	FAM	NFQ	25.74	25.74					TRUE	0.388188	TRUE	3	15	N/A										N	N	N	N	N
121	F1	FALSE	CM+SF	hsa-miR-195-4373105	UNKNOWN	FAM	NFQ	25.949	25.9489					TRUE	0.176474	TRUE	3	20	N/A										N	N	N	N	N
122	F2	FALSE	CM+SF	hsa-miR-196b-4395326	UNKNOWN	FAM	NFQ	26.96	26.9598					TRUE	0.214939	TRUE	3	21	N/A										N	N	N	N	N
123	F3	FALSE	CM+SF	hsa-miR-197-4373102	UNKNOWN	FAM	NFQ	21.948	21.9482					TRUE	0.04	TRUE	3	19	N/A										N	N	N	N	Y
124	F4	FALSE	CM+SF	hsa-miR-198-4395384	UNKNOWN	FAM	NFQ	32.3	32.3002					TRUE	0.173346	TRUE	3	23	N/A										N	N	N	N	N
125	F5	FALSE	CM+SF	hsa-miR-199a-5p-4373272	UNKNOWN	FAM	NFQ	26.396	26.3956					TRUE	0.188346	TRUE	3	20	N/A										N	N	N	N	N
126	F6	FALSE	CM+SF	hsa-miR-199a-3p-4395415	UNKNOWN	FAM	NFQ	20.386	20.3857					TRUE	0.191643	TRUE	3	13	N/A										N	N	N	N	N
127	F7	FALSE	CM+SF	hsa-miR-199b-5p-4373100	UNKNOWN	FAM	NFQ	26.055	26.0552					TRUE	0.0879471	TRUE	3	22	N/A										N	N	N	N	N
128	F8	FALSE	CM+SF	hsa-miR-200a-4378069	UNKNOWN	FAM	NFQ	26.857	26.8566					TRUE	0.125156	TRUE	3	22	N/A										N	N	N	N	N
129	F9	FALSE	CM+SF	hsa-miR-200b-4395362	UNKNOWN	FAM	NFQ	25.375	25.3746					TRUE	0.168875	TRUE	3	19	N/A										N	N	N	N	N
130	F10	FALSE	CM+SF	hsa-miR-200c-4395411	UNKNOWN	FAM	NFQ	24.424	24.4241					TRUE	0.142167	TRUE	3	18	N/A										N	N	N	N	N
131	F11	FALSE	CM+SF	hsa-miR-202-4395474	UNKNOWN	FAM	NFQ	34.366	34.3656					TRUE	0.333005	TRUE	3	24	N/A										N	N	N	N	N
132	F12	FALSE	CM+SF	hsa-miR-203-4373095	UNKNOWN	FAM	NFQ	24.878	24.8782					TRUE	0.265617	TRUE	3	18	N/A										N	N	N	N	N
133	F13	FALSE	CM+SF	hsa-miR-204-4373094	UNKNOWN	FAM	NFQ	24.986	24.9863					TRUE	0.157165	TRUE	3	20	N/A										N	N	N	N	N
134	F14	FALSE	CM+SF	hsa-miR-205-4373093	UNKNOWN	FAM	NFQ	29.44	29.4404					TRUE	0.180264	TRUE	3	24	N/A										N	N	N	N	N
135	F15	FALSE	CM+SF	hsa-miR-208b-4395401	UNKNOWN	FAM	NFQ	29.107	29.1067					TRUE	0.305296	TRUE	3	22	N/A										N	N	N	N	N
136	F16	FALSE	CM+SF	hsa-miR-210-4373089	UNKNOWN	FAM	NFQ	20.442	20.4421					TRUE	0.159937	TRUE	3	14	N/A										N	N	N	N	N
137	F17	FALSE	CM+SF	hsa-miR-214-4395417	UNKNOWN	FAM	NFQ	19.304	19.3043					TRUE	0.16828	TRUE	3	13	N/A										N	N	N	N	N
138	F18	FALSE	CM+SF	hsa-miR-215-4373084	UNKNOWN	FAM	NFQ	25.976	25.9761					TRUE	0.0625002	TRUE	3	22	N/A										N	N	N	N	N
139	F19	FALSE	CM+SF	hsa-miR-216a-4395331	UNKNOWN	FAM	NFQ	28.968	28.9684					TRUE	0.153551	TRUE	3	23	N/A										N	N	N	N	N
140	F20	FALSE	CM+SF	hsa-miR-216b-4395437	UNKNOWN	FAM	NFQ	31.42	31.42					TRUE	0.132133	TRUE	3	26	N/A										N	N	N	N	N
141	F21	FALSE	CM+SF	hsa-miR-217-4395448	UNKNOWN	FAM	NFQ	31.469	31.4686					TRUE	0.211849	TRUE	3	25	N/A										N	N	N	N	N
142	F22	FALSE	CM+SF	hsa-miR-218-4373081	UNKNOWN	FAM	NFQ	20.019	20.0189					TRUE	0.194261	TRUE	3	15	N/A										N	N	N	N	N
143	F23	FALSE	CM+SF	hsa-miR-219-5p-4373080	UNKNOWN	FAM	NFQ	30.985	30.9853					TRUE	0.114694	TRUE	3	26	N/A										N	N	N	N	N
144	F24	FALSE	CM+SF	hsa-miR-221-4373077	UNKNOWN	FAM	NFQ	20.197	20.1974					TRUE	0.223196	TRUE	3	15	N/A										N	N	N	N	N
145	G1	FALSE	CM+SF	hsa-miR-222-4395387	UNKNOWN	FAM	NFQ	17.322	17.322					TRUE	0.366173	TRUE	3	10	N/A										N	N	N	N	N
146	G2	FALSE	CM+SF	hsa-miR-223-4395406	UNKNOWN	FAM	NFQ	21.884	21.8843					TRUE	0.195115	TRUE	3	17	N/A										N	N	N	N	N
147	G3	FALSE	CM+SF	hsa-miR-224-4395210	UNKNOWN	FAM	NFQ	26.669	26.6686					TRUE	0.333048	TRUE	3	18	N/A										N	N	N	N	N
148	G4	FALSE	CM+SF	hsa-miR-296-3p-4395212	UNKNOWN	FAM	NFQ	27.104	27.1036					TRUE	0.222907	TRUE	3	19	N/A										N	N	N	N	N
149	G5	FALSE	CM+SF	hsa-miR-296-5p-4373066	UNKNOWN	FAM	NFQ	21.806	21.8065					TRUE	0.131026	TRUE	3	15	N/A										N	N	N	N	N
150	G6	FALSE	CM+SF	hsa-miR-299-3p-4373189	UNKNOWN	FAM	NFQ	Undetermined						TRUE	0.2	TRUE	3	39	N/A										N	N	N	Y	Y
151	G7	FALSE	CM+SF	hsa-miR-299-5p-4373188	UNKNOWN	FAM	NFQ	33.099	33.0991					TRUE	0.188131	TRUE	3	23	N/A										N	N	N	N	N
152	G8	FALSE	CM+SF	hsa-miR-301a-4373064	UNKNOWN	FAM	NFQ	21.729	21.7295					TRUE	0.120425	TRUE	3	17	N/A										N	N	N	N	N
153	G9	FALSE	CM+SF	hsa-miR-301b-4395503	UNKNOWN	FAM	NFQ	25.038	25.0384					TRUE	0.221789	TRUE	3	19	N/A										N	N	N	N	N
154	G10	FALSE	CM+SF	hsa-miR-302a-4378070	UNKNOWN	FAM	NFQ	26.611	26.6107					TRUE	0.209936	TRUE	3	20	N/A										N	N	N	N	N
155	G11	FALSE	CM+SF	ath-miR159a-4373390	UNKNOWN	FAM	NFQ	Undetermined						TRUE	0.2	TRUE	3	39	N/A										N	N	N	Y	Y
156	G12	FALSE	CM+SF	hsa-miR-302b-4378071	UNKNOWN	FAM	NFQ	24.266	24.2656					TRUE	0.227956	TRUE	3	15	N/A										N	N	N	N	N
157	G13	FALSE	CM+SF	hsa-miR-302c-4378072	UNKNOWN	FAM	NFQ	26.728	26.7285					TRUE	0.159089	TRUE	3	22	N/A										N	N	N	N	N
158	G14	FALSE	CM+SF	hsa-miR-320-4395388	UNKNOWN	FAM	NFQ	19.348	19.3482					TRUE	0.264333	TRUE	3	12	N/A										N	N	N	N	N
159	G15	FALSE	CM+SF	hsa-miR-323-3p-4395338	UNKNOWN	FAM	NFQ	28.734	28.7338					TRUE	0.108466	TRUE	3	22	N/A										N	N	N	N	N
160	G16	FALSE	CM+SF	hsa-miR-324-3p-4395272	UNKNOWN	FAM	NFQ	24.171	24.1713					TRUE	0.184329	TRUE	3	19	N/A										N	N	N	N	N
161	G17	FALSE	CM+SF	hsa-miR-324-5p-4373052	UNKNOWN	FAM	NFQ	22.843	22.8432					TRUE	0.292553	TRUE	3	14	N/A										N	N	N	N	N
162	G18	FALSE	CM+SF	hsa-miR-326-4373050	UNKNOWN	FAM	NFQ	30.439	30.4388					TRUE	0.0441767	TRUE	3	27	N/A										N	N	N	N	N
163	G19	FALSE	CM+SF	hsa-miR-328-4373049	UNKNOWN	FAM	NFQ	22.107	22.1069					TRUE	0.17347	TRUE	3	16	N/A										N	N	N	N	N
164	G20	FALSE	CM+SF	hsa-miR-329-4373191	UNKNOWN	FAM	NFQ	32.303	32.303					TRUE	0.151593	TRUE	3	26	N/A										N	N	N	N	N
165	G21	FALSE	CM+SF	hsa-miR-330-3p-4373047	UNKNOWN	FAM	NFQ	25.197	25.1967					TRUE	0.0838078	TRUE	3	20	N/A										N	N	N	N	N
166	G22	FALSE	CM+SF	hsa-miR-330-5p-4395341	UNKNOWN	FAM	NFQ	32.111	32.1114					TRUE	0.101002	TRUE	3	25	N/A										N	N	N	N	N
167	G23	FALSE	CM+SF	hsa-miR-331-3p-4373046	UNKNOWN	FAM	NFQ	18.325	18.3252					TRUE	0.258684	TRUE	3	12	N/A										N	N	N	N	N
168	G24	FALSE	CM+SF	hsa-miR-331-5p-4395344	UNKNOWN	FAM	NFQ	25.87	25.8698					TRUE	0.259236	TRUE	3	19	N/A										N	N	N	N	N
169	H1	FALSE	CM+SF	hsa-miR-335-4373045	UNKNOWN	FAM	NFQ	20.948	20.9483					TRUE	0.159868	TRUE	3	16	N/A										N	N	N	N	N
170	H2	FALSE	CM+SF	hsa-miR-337-5p-4395267	UNKNOWN	FAM	NFQ	30.352	30.3523					TRUE	0.270653	TRUE	3	21	N/A										N	N	N	N	N
171	H3	FALSE	CM+SF	hsa-miR-338-3p-4395363	UNKNOWN	FAM	NFQ	31.458	31.458					TRUE	0.235069	TRUE	3	22	N/A										N	N	N	N	N
172	H4	FALSE	CM+SF	hsa-miR-339-3p-4395295	UNKNOWN	FAM	NFQ	23.289	23.2891					TRUE	0.196755	TRUE	3	18	N/A										N	N	N	N	N
173	H5	FALSE	CM+SF	hsa-miR-339-5p-4395368	UNKNOWN	FAM	NFQ	23.694	23.6939					TRUE	0.15047	TRUE	3	18	N/A										N	N	N	N	N
174	H6	FALSE	CM+SF	hsa-miR-340-4395369	UNKNOWN	FAM	NFQ	24.287	24.287					TRUE	0.137784	TRUE	3	20	N/A										N	N	N	N	N
175	H7	FALSE	CM+SF	has-miR-155-4395459	UNKNOWN	FAM	NFQ	23.983	23.9835					TRUE	0.418884	TRUE	3	14	N/A										N	N	N	N	N
176	H8	FALSE	CM+SF	hsa-let-7b-4395446	UNKNOWN	FAM	NFQ	23.339	23.3391					TRUE	0.3345	TRUE	3	13	N/A										N	N	N	N	N
177	H9	FALSE	CM+SF	hsa-miR-342-3p-4395371	UNKNOWN	FAM	NFQ	19.718	19.7175					TRUE	0.127263	TRUE	3	14	N/A										N	N	N	N	N
178	H10	FALSE	CM+SF	hsa-miR-342-5p-4395258	UNKNOWN	FAM	NFQ	28.285	28.2847					TRUE	0.04	TRUE	3	24	N/A										N	N	N	N	Y
179	H11	FALSE	CM+SF	hsa-miR-345-4395297	UNKNOWN	FAM	NFQ	21.378	21.3777					TRUE	0.238537	TRUE	3	14	N/A										N	N	N	N	N
180	H12	FALSE	CM+SF	hsa-miR-361-5p-4373035	UNKNOWN	FAM	NFQ	24.287	24.2869					TRUE	0.192454	TRUE	3	19	N/A										N	N	N	N	N
181	H13	FALSE	CM+SF	hsa-miR-362-3p-4395228	UNKNOWN	FAM	NFQ	27.276	27.2757					TRUE	0.251664	TRUE	3	18	N/A										N	N	N	N	N
182	H14	FALSE	CM+SF	hsa-miR-362-5p-4378092	UNKNOWN	FAM	NFQ	21.519	21.5193					TRUE	0.164445	TRUE	3	15	N/A										N	N	N	N	N
183	H15	FALSE	CM+SF	hsa-miR-363-4378090	UNKNOWN	FAM	NFQ	26.359	26.3585					TRUE	0.14566	TRUE	3	21	N/A										N	N	N	N	N
184	H16	FALSE	CM+SF	hsa-miR-365-4373194	UNKNOWN	FAM	NFQ	21.961	21.9607					TRUE	0.103805	TRUE	3	17	N/A										N	N	N	N	N
185	H17	FALSE	CM+SF	hsa-miR-367-4373034	UNKNOWN	FAM	NFQ	27.044	27.0443					TRUE	0.145021	TRUE	3	22	N/A										N	N	N	N	N
186	H18	FALSE	CM+SF	hsa-miR-369-3p-4373032	UNKNOWN	FAM	NFQ	34.478	34.4782					TRUE	0.242574	TRUE	3	28	N/A										N	N	N	N	N
187	H19	FALSE	CM+SF	hsa-miR-369-5p-4373195	UNKNOWN	FAM	NFQ	Undetermined						TRUE	0.2	TRUE	3	39	N/A										N	Y	N	Y	Y
188	H20	FALSE	CM+SF	hsa-miR-370-4395386	UNKNOWN	FAM	NFQ	26.705	26.705					TRUE	0.0758667	TRUE	3	23	N/A										N	N	N	N	N
189	H21	FALSE	CM+SF	hsa-miR-371-3p-4395235	UNKNOWN	FAM	NFQ	32.301	32.3007					TRUE	0.0455162	TRUE	3	29	N/A										N	N	N	N	N
190	H22	FALSE	CM+SF	hsa-miR-372-4373029	UNKNOWN	FAM	NFQ	25.951	25.9514					TRUE	0.112727	TRUE	3	21	N/A										N	N	N	N	N
191	H23	FALSE	CM+SF	hsa-miR-373-4378073	UNKNOWN	FAM	NFQ	31.266	31.2664					TRUE	0.214828	TRUE	3	25	N/A										N	N	N	N	N
192	H24	FALSE	CM+SF	hsa-miR-374a-4373028	UNKNOWN	FAM	NFQ	19.77	19.7705					TRUE	0.331835	TRUE	3	13	N/A										N	N	N	N	N
193	I1	FALSE	CM+SF	hsa-miR-374b-4381045	UNKNOWN	FAM	NFQ	18.946	18.9457					TRUE	0.312353	TRUE	3	12	N/A										N	N	N	N	N
194	I2	FALSE	CM+SF	hsa-miR-375-4373027	UNKNOWN	FAM	NFQ	26.458	26.4581					TRUE	0.30134	TRUE	3	19	N/A										N	N	N	N	N
195	I3	FALSE	CM+SF	hsa-miR-376a-4373026	UNKNOWN	FAM	NFQ	27.327	27.3273					TRUE	0.287536	TRUE	3	20	N/A										N	N	N	N	N
196	I4	FALSE	CM+SF	hsa-miR-376b-4373196	UNKNOWN	FAM	NFQ	33.432	33.4318					TRUE	0.0846487	TRUE	3	29	N/A										N	N	N	N	N
197	I5	FALSE	CM+SF	hsa-miR-377-4373025	UNKNOWN	FAM	NFQ	Undetermined						TRUE	0.2	TRUE	3	39	N/A										N	N	N	Y	Y
198	I6	FALSE	CM+SF	hsa-miR-379-4373349	UNKNOWN	FAM	NFQ	27.704	27.7038					TRUE	0.215214	TRUE	3	21	N/A										N	N	N	N	N
199	I7	FALSE	CM+SF	hsa-miR-380-4373022	UNKNOWN	FAM	NFQ	Undetermined						TRUE	0.2	TRUE	3	39	N/A										N	Y	N	Y	Y
200	I8	FALSE	CM+SF	hsa-miR-381-4373020	UNKNOWN	FAM	NFQ	34.881	34.8809					TRUE	0.263567	TRUE	3	25	N/A										N	N	N	N	N
201	I9	FALSE	CM+SF	hsa-miR-382-4373019	UNKNOWN	FAM	NFQ	28.642	28.6423					TRUE	0.047245	TRUE	3	24	N/A										N	N	N	N	N
202	I10	FALSE	CM+SF	hsa-miR-383-4373018	UNKNOWN	FAM	NFQ	32.803	32.8028					TRUE	0.19189	TRUE	3	24	N/A										N	N	N	N	N
203	I11	FALSE	CM+SF	hsa-miR-409-5p-4395442	UNKNOWN	FAM	NFQ	36.604	36.6035					TRUE	0.04	TRUE	3	32	N/A										N	N	N	N	Y
204	I12	FALSE	CM+SF	hsa-miR-410-4378093	UNKNOWN	FAM	NFQ	28.491	28.4909					TRUE	0.303483	TRUE	3	17	N/A										N	N	N	N	N
205	I13	FALSE	CM+SF	hsa-miR-411-4381013	UNKNOWN	FAM	NFQ	28.501	28.5006					TRUE	0.251418	TRUE	3	21	N/A										N	N	N	N	N
206	I14	FALSE	CM+SF	hsa-miR-422a-4395408	UNKNOWN	FAM	NFQ	28.517	28.5175					TRUE	0.17353	TRUE	3	23	N/A										N	N	N	N	N
207	I15	FALSE	CM+SF	hsa-miR-423-5p-4395451	UNKNOWN	FAM	NFQ	26.326	26.3258					TRUE	0.190741	TRUE	3	19	N/A										N	N	N	N	N
208	I16	FALSE	CM+SF	hsa-miR-424-4373201	UNKNOWN	FAM	NFQ	23.43	23.43					TRUE	0.110711	TRUE	3	19	N/A										N	N	N	N	N
209	I17	FALSE	CM+SF	hsa-miR-425-4380926	UNKNOWN	FAM	NFQ	22.878	22.8782					TRUE	0.0624038	TRUE	3	20	N/A										N	N	N	N	N
210	I18	FALSE	CM+SF	hsa-miR-429-4373203	UNKNOWN	FAM	NFQ	29.203	29.2032					TRUE	0.220906	TRUE	3	20	N/A										N	N	N	N	N
211	I19	FALSE	CM+SF	hsa-miR-431-4395173	UNKNOWN	FAM	NFQ	32.463	32.4626					TRUE	0.117475	TRUE	3	25	N/A										N	N	N	N	N
212	I20	FALSE	CM+SF	hsa-miR-433-4373205	UNKNOWN	FAM	NFQ	27.463	27.4626					TRUE	0.10365	TRUE	3	22	N/A										N	N	N	N	N
213	I21	FALSE	CM+SF	hsa-miR-449a-4373207	UNKNOWN	FAM	NFQ	32.836	32.836					TRUE	0.242996	TRUE	3	24	N/A										N	N	N	N	N
214	I22	FALSE	CM+SF	hsa-miR-449b-4381011	UNKNOWN	FAM	NFQ	31.404	31.4041					TRUE	0.190407	TRUE	3	26	N/A										N	N	N	N	N
215	I23	FALSE	CM+SF	hsa-miR-450a-4395414	UNKNOWN	FAM	NFQ	27.184	27.1839					TRUE	0.20478	TRUE	3	22	N/A										N	N	N	N	N
216	I24	FALSE	CM+SF	hsa-miR-450b-3p-4395319	UNKNOWN	FAM	NFQ	34.986	34.9856					TRUE	0.128425	TRUE	3	29	N/A										N	N	N	N	N
217	J1	FALSE	CM+SF	hsa-miR-450b-5p-4395318	UNKNOWN	FAM	NFQ	27.19	27.1904					TRUE	0.350268	TRUE	3	20	N/A										N	N	N	N	N
218	J2	FALSE	CM+SF	hsa-miR-451-4373360	UNKNOWN	FAM	NFQ	25.244	25.2443					TRUE	0.203144	TRUE	3	16	N/A										N	N	N	N	N
219	J3	FALSE	CM+SF	hsa-miR-452-4395440	UNKNOWN	FAM	NFQ	28.373	28.3731					TRUE	0.424501	TRUE	3	18	N/A										N	N	N	N	N
220	J4	FALSE	CM+SF	hsa-miR-453-4395429	UNKNOWN	FAM	NFQ	Undetermined						TRUE	0.2	TRUE	3	39	N/A										N	N	N	Y	Y
221	J5	FALSE	CM+SF	hsa-miR-454-4395434	UNKNOWN	FAM	NFQ	22.2	22.1998					TRUE	0.370194	TRUE	3	14	N/A										N	N	N	N	N
222	J6	FALSE	CM+SF	hsa-miR-455-3p-4395355	UNKNOWN	FAM	NFQ	23.255	23.2546					TRUE	0.128795	TRUE	3	19	N/A										N	N	N	N	N
223	J7	FALSE	CM+SF	hsa-miR-455-5p-4378098	UNKNOWN	FAM	NFQ	25.19	25.1902					TRUE	0.201344	TRUE	3	20	N/A										N	N	N	N	N
224	J8	FALSE	CM+SF	hsa-miR-483-5p-4395449	UNKNOWN	FAM	NFQ	18.681	18.681					TRUE	0.254645	TRUE	3	12	N/A										N	N	N	N	N
225	J9	FALSE	CM+SF	hsa-miR-484-4381032	UNKNOWN	FAM	NFQ	18.43	18.43					TRUE	0.139934	TRUE	3	14	N/A										N	N	N	N	N
226	J10	FALSE	CM+SF	hsa-miR-485-3p-4378095	UNKNOWN	FAM	NFQ	29.122	29.1217					TRUE	0.115169	TRUE	3	24	N/A										N	N	N	N	N
227	J11	FALSE	CM+SF	hsa-miR-485-5p-4373212	UNKNOWN	FAM	NFQ	Undetermined						TRUE	0.2	TRUE	3	11	N/A										N	Y	N	N	Y
228	J12	FALSE	CM+SF	hsa-miR-486-3p-4395204	UNKNOWN	FAM	NFQ	29.403	29.4029					TRUE	0.04	TRUE	3	26	N/A										N	N	N	N	Y
229	J13	FALSE	CM+SF	hsa-miR-486-5p-4378096	UNKNOWN	FAM	NFQ	28.414	28.4138					TRUE	0.091231	TRUE	3	23	N/A										N	N	N	N	N
230	J14	FALSE	CM+SF	hsa-miR-487a-4378097	UNKNOWN	FAM	NFQ	33.443	33.4427					TRUE	0.184964	TRUE	3	28	N/A										N	N	N	N	N
231	J15	FALSE	CM+SF	hsa-miR-487b-4378102	UNKNOWN	FAM	NFQ	30.839	30.839					TRUE	0.143438	TRUE	3	26	N/A										N	N	N	N	N
232	J16	FALSE	CM+SF	hsa-miR-488-4395468	UNKNOWN	FAM	NFQ	34.665	34.6647					TRUE	0.159655	TRUE	3	29	N/A										N	N	N	N	N
233	J17	FALSE	CM+SF	hsa-miR-489-4395469	UNKNOWN	FAM	NFQ	27.998	27.9979					TRUE	0.246722	TRUE	3	22	N/A										N	N	N	N	N
234	J18	FALSE	CM+SF	hsa-miR-490-3p-4373215	UNKNOWN	FAM	NFQ	26.097	26.0972					TRUE	0.219611	TRUE	3	19	N/A										N	N	N	N	N
235	J19	FALSE	CM+SF	hsa-miR-491-3p-4395471	UNKNOWN	FAM	NFQ	31.33	31.3298					TRUE	0.198043	TRUE	3	23	N/A										N	N	N	N	N
236	J20	FALSE	CM+SF	hsa-miR-491-5p-4381053	UNKNOWN	FAM	NFQ	24.408	24.4079					TRUE	0.235088	TRUE	3	19	N/A										N	N	N	N	N
237	J21	FALSE	CM+SF	hsa-miR-493-4395475	UNKNOWN	FAM	NFQ	32.193	32.1929					TRUE	0.174191	TRUE	3	24	N/A										N	N	N	N	N
238	J22	FALSE	CM+SF	hsa-miR-494-4395476	UNKNOWN	FAM	NFQ	29.147	29.1468					TRUE	0.276807	TRUE	3	19	N/A										N	N	N	N	N
239	J23	FALSE	CM+SF	hsa-miR-495-4381078	UNKNOWN	FAM	NFQ	17.357	17.3574					TRUE	0.142891	TRUE	3	10	N/A										N	N	N	N	N
240	J24	FALSE	CM+SF	hsa-miR-496-4386771	UNKNOWN	FAM	NFQ	36.988	36.9875					TRUE	0.04	TRUE	3	34	N/A										N	N	N	N	Y
241	K1	FALSE	CM+SF	hsa-miR-499-3p-4395538	UNKNOWN	FAM	NFQ	24.706	24.7058					TRUE	0.0502075	TRUE	3	20	N/A										N	N	N	N	N
242	K2	FALSE	CM+SF	hsa-miR-499-5p-4381047	UNKNOWN	FAM	NFQ	28.445	28.4449					TRUE	0.248245	TRUE	3	21	N/A										N	N	N	N	N
243	K3	FALSE	CM+SF	hsa-miR-500-4395539	UNKNOWN	FAM	NFQ	22.399	22.3994					TRUE	0.242411	TRUE	3	16	N/A										N	N	N	N	N
244	K4	FALSE	CM+SF	hsa-miR-501-3p-4395546	UNKNOWN	FAM	NFQ	25.012	25.0122					TRUE	0.185381	TRUE	3	17	N/A										N	N	N	N	N
245	K5	FALSE	CM+SF	hsa-miR-501-5p-4373226	UNKNOWN	FAM	NFQ	21.729	21.7288					TRUE	0.153182	TRUE	3	16	N/A										N	N	N	N	N
246	K6	FALSE	CM+SF	hsa-miR-502-3p-4395194	UNKNOWN	FAM	NFQ	26.815	26.8146					TRUE	0.294321	TRUE	3	18	N/A										N	N	N	N	N
247	K7	FALSE	CM+SF	hsa-miR-502-5p-4373227	UNKNOWN	FAM	NFQ	25.27	25.2701					TRUE	0.298049	TRUE	3	17	N/A										N	N	N	N	N
248	K8	FALSE	CM+SF	hsa-miR-503-4373228	UNKNOWN	FAM	NFQ	23.878	23.8784					TRUE	0.173872	TRUE	3	18	N/A										N	N	N	N	N
249	K9	FALSE	CM+SF	hsa-miR-504-4395195	UNKNOWN	FAM	NFQ	25.918	25.9184					TRUE	0.116309	TRUE	3	20	N/A										N	N	N	N	N
250	K10	FALSE	CM+SF	hsa-miR-505-4395200	UNKNOWN	FAM	NFQ	26.634	26.6342					TRUE	0.186026	TRUE	3	19	N/A										N	N	N	N	N
251	K11	FALSE	CM+SF	hsa-miR-507-4373232	UNKNOWN	FAM	NFQ	Undetermined						TRUE	0.2	TRUE	3	39	N/A										N	N	N	Y	Y
252	K12	FALSE	CM+SF	hsa-miR-508-3p-4373233	UNKNOWN	FAM	NFQ	30.065	30.0655					TRUE	0.251957	TRUE	3	22	N/A										N	N	N	N	N
253	K13	FALSE	CM+SF	hsa-miR-508-5p-4395203	UNKNOWN	FAM	NFQ	Undetermined						TRUE	0.2	TRUE	3	39	N/A										N	N	N	Y	Y
254	K14	FALSE	CM+SF	hsa-miR-509-5p-4395346	UNKNOWN	FAM	NFQ	30.751	30.751					TRUE	0.0527372	TRUE	3	26	N/A										N	N	N	N	N
255	K15	FALSE	CM+SF	hsa-miR-510-4395352	UNKNOWN	FAM	NFQ	Undetermined						TRUE	0.2	TRUE	3	39	N/A										N	N	N	Y	Y
256	K16	FALSE	CM+SF	hsa-miR-512-3p-4381034	UNKNOWN	FAM	NFQ	30.846	30.8457					TRUE	0.283031	TRUE	3	19	N/A										N	N	N	N	N
257	K17	FALSE	CM+SF	hsa-miR-512-5p-4373238	UNKNOWN	FAM	NFQ	Undetermined						TRUE	0.2	TRUE	3	39	N/A										N	Y	N	Y	Y
258	K18	FALSE	CM+SF	hsa-miR-513-5p-4395201	UNKNOWN	FAM	NFQ	Undetermined						TRUE	0.2	TRUE	3	39	N/A										N	N	N	Y	Y
259	K19	FALSE	CM+SF	hsa-miR-515-3p-4395480	UNKNOWN	FAM	NFQ	Undetermined						TRUE	0.2	TRUE	3	39	N/A										N	N	N	Y	Y
260	K20	FALSE	CM+SF	hsa-miR-515-5p-4373242	UNKNOWN	FAM	NFQ	Undetermined						TRUE	0.2	TRUE	3	39	N/A										N	N	N	Y	Y
261	K21	FALSE	CM+SF	hsa-miR-516a-5p-4395527	UNKNOWN	FAM	NFQ	Undetermined						TRUE	0.2	TRUE	3	39	N/A										N	Y	N	Y	Y
262	K22	FALSE	CM+SF	hsa-miR-516b-4395172	UNKNOWN	FAM	NFQ	Undetermined						TRUE	0.2	TRUE	3	39	N/A										N	N	N	Y	Y
263	K23	FALSE	CM+SF	hsa-miR-517a-4395513	UNKNOWN	FAM	NFQ	31.41	31.4097					TRUE	0.172526	TRUE	3	23	N/A										N	N	N	N	N
264	K24	FALSE	CM+SF	hsa-miR-517c-4373264	UNKNOWN	FAM	NFQ	32.212	32.2124					TRUE	0.18053	TRUE	3	27	N/A										N	N	N	N	N
265	L1	FALSE	CM+SF	hsa-miR-518a-3p-4395508	UNKNOWN	FAM	NFQ	39.601	39.6008					TRUE	0.2	TRUE	3	26	N/A										N	N	N	N	Y
266	L2	FALSE	CM+SF	hsa-miR-518a-5p-4395507	UNKNOWN	FAM	NFQ	34.946	34.9465					TRUE	0.04	TRUE	3	31	N/A										N	N	N	N	Y
267	L3	FALSE	CM+SF	hsa-miR-518b-4373246	UNKNOWN	FAM	NFQ	34.28	34.28					TRUE	0.2	TRUE	3	29	N/A										N	N	N	N	Y
268	L4	FALSE	CM+SF	hsa-miR-518c-4395512	UNKNOWN	FAM	NFQ	Undetermined						TRUE	0.2	TRUE	3	39	N/A										N	N	N	Y	Y
269	L5	FALSE	CM+SF	hsa-miR-518d-3p-4373248	UNKNOWN	FAM	NFQ	30.739	30.7395					TRUE	0.0839266	TRUE	3	25	N/A										N	N	N	N	N
270	L6	FALSE	CM+SF	hsa-miR-518d-5p-4395500	UNKNOWN	FAM	NFQ	Undetermined						TRUE	0.2	TRUE	3	39	N/A										N	N	N	Y	Y
271	L7	FALSE	CM+SF	hsa-miR-518e-4395506	UNKNOWN	FAM	NFQ	35.298	35.2982					TRUE	0.557759	TRUE	3	21	N/A										N	N	N	N	N
272	L8	FALSE	CM+SF	hsa-miR-518f-4395499	UNKNOWN	FAM	NFQ	35.258	35.258					TRUE	0.0800886	TRUE	3	29	N/A										N	N	N	N	N
273	L9	FALSE	CM+SF	hsa-miR-519a-4395526	UNKNOWN	FAM	NFQ	33.491	33.4915					TRUE	0.27428	TRUE	3	21	N/A										N	N	N	N	N
274	L10	FALSE	CM+SF	hsa-miR-519d-4395514	UNKNOWN	FAM	NFQ	35.219	35.2189					TRUE	0.205942	TRUE	3	27	N/A										N	N	N	N	N
275	L11	FALSE	CM+SF	hsa-miR-519e-4395481	UNKNOWN	FAM	NFQ	33.476	33.476					TRUE	0.04	TRUE	3	29	N/A										N	N	N	N	Y
276	L12	FALSE	CM+SF	hsa-miR-520a-3p-4373268	UNKNOWN	FAM	NFQ	Undetermined						TRUE	0.2	TRUE	3	27	N/A										N	N	N	N	Y
277	L13	FALSE	CM+SF	hsa-miR-520a-5p-4378085	UNKNOWN	FAM	NFQ	Undetermined						TRUE	0.2	TRUE	3	39	N/A										N	N	N	Y	Y
278	L14	FALSE	CM+SF	hsa-miR-520d-5p-4395504	UNKNOWN	FAM	NFQ	Undetermined						TRUE	0.2	TRUE	3	39	N/A										N	N	N	Y	Y
279	L15	FALSE	CM+SF	hsa-miR-520g-4373257	UNKNOWN	FAM	NFQ	34.842	34.8416					TRUE	0.133902	TRUE	3	26	N/A										N	N	N	N	N
280	L16	FALSE	CM+SF	hsa-miR-521-4373259	UNKNOWN	FAM	NFQ	Undetermined						TRUE	0.2	TRUE	3	28	N/A										N	N	N	N	Y
281	L17	FALSE	CM+SF	hsa-miR-522-4395524	UNKNOWN	FAM	NFQ	32.285	32.2853					TRUE	0.107675	TRUE	3	27	N/A										N	N	N	N	N
282	L18	FALSE	CM+SF	hsa-miR-523-4395497	UNKNOWN	FAM	NFQ	12.11	12.11					TRUE	0.04	TRUE	3	9	N/A										N	N	N	N	Y
283	L19	FALSE	CM+SF	hsa-miR-524-5p-4395174	UNKNOWN	FAM	NFQ	Undetermined						TRUE	0.2	TRUE	3	39	N/A										N	N	N	Y	Y
284	L20	FALSE	CM+SF	hsa-miR-525-3p-4395496	UNKNOWN	FAM	NFQ	Undetermined						TRUE	0.2	TRUE	3	39	N/A										N	N	N	Y	Y
285	L21	FALSE	CM+SF	hsa-miR-525-5p-4378088	UNKNOWN	FAM	NFQ	Undetermined						TRUE	0.2	TRUE	3	39	N/A										N	N	N	Y	Y
286	L22	FALSE	CM+SF	hsa-miR-526b-4395493	UNKNOWN	FAM	NFQ	Undetermined						TRUE	0.2	TRUE	3	39	N/A										N	N	N	Y	Y
287	L23	FALSE	CM+SF	hsa-miR-532-3p-4395466	UNKNOWN	FAM	NFQ	19.453	19.453					TRUE	0.275618	TRUE	3	12	N/A										N	N	N	N	N
288	L24	FALSE	CM+SF	hsa-miR-532-5p-4380928	UNKNOWN	FAM	NFQ	19.522	19.5217					TRUE	0.254808	TRUE	3	14	N/A										N	N	N	N	N
289	M1	FALSE	CM+SF	hsa-miR-539-4378103	UNKNOWN	FAM	NFQ	28.22	28.2202					TRUE	0.279686	TRUE	3	20	N/A										N	N	N	N	N
290	M2	FALSE	CM+SF	hsa-miR-541-4395312	UNKNOWN	FAM	NFQ	Undetermined						TRUE	0.2	TRUE	3	39	N/A										N	N	N	Y	Y
291	M3	FALSE	CM+SF	hsa-miR-542-3p-4378101	UNKNOWN	FAM	NFQ	26.68	26.6798					TRUE	0.143979	TRUE	3	22	N/A										N	N	N	N	N
292	M4	FALSE	CM+SF	hsa-miR-542-5p-4395351	UNKNOWN	FAM	NFQ	28.772	28.7723					TRUE	0.09994	TRUE	3	24	N/A										N	N	N	N	N
293	M5	FALSE	CM+SF	hsa-miR-544-4395376	UNKNOWN	FAM	NFQ	Undetermined						TRUE	0.2	TRUE	3	39	N/A										N	N	N	Y	Y
294	M6	FALSE	CM+SF	hsa-miR-545-4395378	UNKNOWN	FAM	NFQ	29.635	29.6348					TRUE	0.191629	TRUE	3	24	N/A										N	N	N	N	N
295	M7	FALSE	CM+SF	hsa-miR-548a-3p-4380948	UNKNOWN	FAM	NFQ	33.587	33.5865					TRUE	0.14906	TRUE	3	28	N/A										N	N	N	N	N
296	M8	FALSE	CM+SF	hsa-miR-548a-5p-4395523	UNKNOWN	FAM	NFQ	Undetermined						TRUE	0.2	TRUE	3	39	N/A										N	N	N	Y	Y
297	M9	FALSE	CM+SF	hsa-miR-548b-3p-4380951	UNKNOWN	FAM	NFQ	Undetermined						TRUE	0.2	TRUE	3	39	N/A										N	N	N	Y	Y
298	M10	FALSE	CM+SF	hsa-miR-548b-5p-4395519	UNKNOWN	FAM	NFQ	31.369	31.3695					TRUE	0.145276	TRUE	3	26	N/A										N	N	N	N	N
299	M11	FALSE	CM+SF	hsa-miR-548c-3p-4380993	UNKNOWN	FAM	NFQ	39.725	39.7253					TRUE	0.04	TRUE	3	34	N/A										N	N	N	N	Y
300	M12	FALSE	CM+SF	hsa-miR-548c-5p-4395540	UNKNOWN	FAM	NFQ	32.881	32.8809					TRUE	0.169958	TRUE	3	28	N/A										N	N	N	N	N
301	M13	FALSE	CM+SF	hsa-miR-548d-3p-4381008	UNKNOWN	FAM	NFQ	32.46	32.4602					TRUE	0.152809	TRUE	3	27	N/A										N	N	N	N	N
302	M14	FALSE	CM+SF	hsa-miR-548d-5p-4395348	UNKNOWN	FAM	NFQ	32.532	32.5321					TRUE	0.070157	TRUE	3	29	N/A										N	N	N	N	N
303	M15	FALSE	CM+SF	hsa-miR-551b-4380945	UNKNOWN	FAM	NFQ	28.34	28.3399					TRUE	0.25917	TRUE	3	20	N/A										N	N	N	N	N
304	M16	FALSE	CM+SF	hsa-miR-556-3p-4395456	UNKNOWN	FAM	NFQ	Undetermined						TRUE	0.2	TRUE	3	39	N/A										N	N	N	Y	Y
305	M17	FALSE	CM+SF	hsa-miR-556-5p-4395455	UNKNOWN	FAM	NFQ	Undetermined						TRUE	0.2	TRUE	3	39	N/A										N	N	N	Y	Y
306	M18	FALSE	CM+SF	hsa-miR-561-4380938	UNKNOWN	FAM	NFQ	37.84	37.8403					TRUE	0.04	TRUE	3	34	N/A										N	N	N	N	Y
307	M19	FALSE	CM+SF	hsa-miR-570-4395458	UNKNOWN	FAM	NFQ	35.234	35.2338					TRUE	0.105162	TRUE	3	29	N/A										N	N	N	N	N
308	M20	FALSE	CM+SF	hsa-miR-574-3p-4395460	UNKNOWN	FAM	NFQ	21.412	21.4124					TRUE	0.165293	TRUE	3	16	N/A										N	N	N	N	N
309	M21	FALSE	CM+SF	hsa-miR-576-3p-4395462	UNKNOWN	FAM	NFQ	28.052	28.0519					TRUE	0.30544	TRUE	3	19	N/A										N	N	N	N	N
310	M22	FALSE	CM+SF	hsa-miR-576-5p-4395461	UNKNOWN	FAM	NFQ	29.45	29.4504					TRUE	0.0439503	TRUE	3	26	N/A										N	N	N	N	N
311	M23	FALSE	CM+SF	hsa-miR-579-4395509	UNKNOWN	FAM	NFQ	28.257	28.2569					TRUE	0.241375	TRUE	3	23	N/A										N	N	N	N	N
312	M24	FALSE	CM+SF	hsa-miR-582-3p-4395510	UNKNOWN	FAM	NFQ	33.603	33.6027					TRUE	0.11243	TRUE	3	28	N/A										N	N	N	N	N
313	N1	FALSE	CM+SF	hsa-miR-582-5p-4395175	UNKNOWN	FAM	NFQ	Undetermined						TRUE	0.2	TRUE	3	34	N/A										N	N	N	N	Y
314	N2	FALSE	CM+SF	hsa-miR-589-4395520	UNKNOWN	FAM	NFQ	31.038	31.0378					TRUE	0.131987	TRUE	3	25	N/A										N	N	N	N	N
315	N3	FALSE	CM+SF	hsa-miR-590-5p-4395176	UNKNOWN	FAM	NFQ	23.418	23.4184					TRUE	0.27006	TRUE	3	17	N/A										N	N	N	N	N
316	N4	FALSE	CM+SF	hsa-miR-597-4380960	UNKNOWN	FAM	NFQ	28.886	28.8858					TRUE	0.127613	TRUE	3	25	N/A										N	N	N	N	N
317	N5	FALSE	CM+SF	hsa-miR-598-4395179	UNKNOWN	FAM	NFQ	25.264	25.2637					TRUE	0.24393	TRUE	3	18	N/A										N	N	N	N	N
318	N6	FALSE	CM+SF	hsa-miR-615-3p-4386777	UNKNOWN	FAM	NFQ	30.143	30.1434					TRUE	0.04	TRUE	3	26	N/A										N	N	N	N	Y
319	N7	FALSE	CM+SF	hsa-miR-615-5p-4395464	UNKNOWN	FAM	NFQ	32.204	32.2041					TRUE	0.04	TRUE	3	29	N/A										N	N	N	N	Y
320	N8	FALSE	CM+SF	hsa-miR-616-4395525	UNKNOWN	FAM	NFQ	32.501	32.5005					TRUE	0.0530992	TRUE	3	28	N/A										N	N	N	N	N
321	N9	FALSE	CM+SF	hsa-miR-618-4380996	UNKNOWN	FAM	NFQ	37.006	37.0064					TRUE	0.2	TRUE	3	30	N/A										N	N	N	N	Y
322	N10	FALSE	CM+SF	hsa-miR-624-4395541	UNKNOWN	FAM	NFQ	Undetermined						TRUE	0.2	TRUE	3	39	N/A										N	N	N	Y	Y
323	N11	FALSE	CM+SF	hsa-miR-625-4395542	UNKNOWN	FAM	NFQ	27.059	27.0595					TRUE	0.0719133	TRUE	3	23	N/A										N	N	N	N	N
324	N12	FALSE	CM+SF	hsa-miR-627-4380967	UNKNOWN	FAM	NFQ	33.703	33.7032					TRUE	0.283708	TRUE	3	26	N/A										N	N	N	N	N
325	N13	FALSE	CM+SF	hsa-miR-628-5p-4395544	UNKNOWN	FAM	NFQ	27.418	27.4176					TRUE	0.233083	TRUE	3	22	N/A										N	N	N	N	N
326	N14	FALSE	CM+SF	hsa-miR-629-4395547	UNKNOWN	FAM	NFQ	27.76	27.7603					TRUE	0.144329	TRUE	3	23	N/A										N	N	N	N	N
327	N15	FALSE	CM+SF	hsa-miR-636-4395199	UNKNOWN	FAM	NFQ	28.29	28.2896					TRUE	0.110252	TRUE	3	24	N/A										N	N	N	N	N
328	N16	FALSE	CM+SF	hsa-miR-642-4380995	UNKNOWN	FAM	NFQ	25.494	25.4944					TRUE	0.142063	TRUE	3	19	N/A										N	N	N	N	N
329	N17	FALSE	CM+SF	hsa-miR-651-4381007	UNKNOWN	FAM	NFQ	34.297	34.2973					TRUE	0.288401	TRUE	3	27	N/A										N	N	N	N	N
330	N18	FALSE	CM+SF	hsa-miR-652-4395463	UNKNOWN	FAM	NFQ	23.368	23.3683					TRUE	0.199506	TRUE	3	18	N/A										N	N	N	N	N
331	N19	FALSE	CM+SF	hsa-miR-653-4395403	UNKNOWN	FAM	NFQ	Undetermined						TRUE	0.2	TRUE	3	39	N/A										N	Y	N	Y	Y
332	N20	FALSE	CM+SF	hsa-miR-654-3p-4395350	UNKNOWN	FAM	NFQ	Undetermined						TRUE	0.2	TRUE	3	34	N/A										N	N	N	N	Y
333	N21	FALSE	CM+SF	hsa-miR-654-5p-4381014	UNKNOWN	FAM	NFQ	30.349	30.349					TRUE	0.177143	TRUE	3	20	N/A										N	N	N	N	N
334	N22	FALSE	CM+SF	hsa-miR-655-4381015	UNKNOWN	FAM	NFQ	30.803	30.8031					TRUE	0.105026	TRUE	3	26	N/A										N	N	N	N	N
335	N23	FALSE	CM+SF	hsa-miR-660-4380925	UNKNOWN	FAM	NFQ	21.051	21.051					TRUE	0.284167	TRUE	3	15	N/A										N	N	N	N	N
336	N24	FALSE	CM+SF	hsa-miR-671-3p-4395433	UNKNOWN	FAM	NFQ	24.645	24.6451					TRUE	0.198413	TRUE	3	18	N/A										N	N	N	N	N
337	O1	FALSE	CM+SF	hsa-miR-672-4395438	UNKNOWN	FAM	NFQ	Undetermined						TRUE	0.2	TRUE	3	39	N/A										N	N	N	Y	Y
338	O2	FALSE	CM+SF	hsa-miR-674-4395193	UNKNOWN	FAM	NFQ	Undetermined						TRUE	0.2	TRUE	3	39	N/A										N	N	N	Y	Y
339	O3	FALSE	CM+SF	hsa-miR-708-4395452	UNKNOWN	FAM	NFQ	22.594	22.5939					TRUE	0.354704	TRUE	3	16	N/A										N	N	N	N	N
340	O4	FALSE	CM+SF	hsa-miR-744-4395435	UNKNOWN	FAM	NFQ	21.685	21.6855					TRUE	0.314949	TRUE	3	14	N/A										N	N	N	N	N
341	O5	FALSE	CM+SF	hsa-miR-758-4395180	UNKNOWN	FAM	NFQ	30.643	30.6426					TRUE	0.155081	TRUE	3	25	N/A										N	N	N	N	N
342	O6	FALSE	CM+SF	hsa-miR-871-4395465	UNKNOWN	FAM	NFQ	Undetermined						TRUE	0.2	TRUE	3	39	N/A										N	N	N	Y	Y
343	O7	FALSE	CM+SF	hsa-miR-872-4395375	UNKNOWN	FAM	NFQ	Undetermined						TRUE	0.2	TRUE	3	39	N/A										N	N	N	Y	Y
344	O8	FALSE	CM+SF	hsa-miR-873-4395467	UNKNOWN	FAM	NFQ	34.811	34.8115					TRUE	0.246751	TRUE	3	27	N/A										N	N	N	N	N
345	O9	FALSE	CM+SF	hsa-miR-874-4395379	UNKNOWN	FAM	NFQ	24.991	24.9914					TRUE	0.10472	TRUE	3	20	N/A										N	N	N	N	N
346	O10	FALSE	CM+SF	hsa-miR-875-3p-4395315	UNKNOWN	FAM	NFQ	Undetermined						TRUE	0.2	TRUE	3	39	N/A										N	N	N	Y	Y
347	O11	FALSE	CM+SF	hsa-miR-876-3p-4395336	UNKNOWN	FAM	NFQ	32.267	32.2668					TRUE	0.241563	TRUE	3	25	N/A										N	N	N	N	N
348	O12	FALSE	CM+SF	hsa-miR-876-5p-4395316	UNKNOWN	FAM	NFQ	31.232	31.2321					TRUE	0.102391	TRUE	3	24	N/A										N	N	N	N	N
349	O13	FALSE	CM+SF	hsa-miR-885-3p-4395483	UNKNOWN	FAM	NFQ	Undetermined						TRUE	0.2	TRUE	3	39	N/A										N	N	N	Y	Y
350	O14	FALSE	CM+SF	hsa-miR-885-5p-4395407	UNKNOWN	FAM	NFQ	27.454	27.4542					TRUE	0.176396	TRUE	3	22	N/A										N	N	N	N	N
351	O15	FALSE	CM+SF	hsa-miR-886-3p-4395305	UNKNOWN	FAM	NFQ	22.425	22.425					TRUE	0.169845	TRUE	3	16	N/A										N	N	N	N	N
352	O16	FALSE	CM+SF	hsa-miR-886-5p-4395304	UNKNOWN	FAM	NFQ	20.988	20.9878					TRUE	0.197918	TRUE	3	16	N/A										N	N	N	N	N
353	O17	FALSE	CM+SF	hsa-miR-887-4395485	UNKNOWN	FAM	NFQ	26.477	26.4771					TRUE	0.072579	TRUE	3	22	N/A										N	N	N	N	N
354	O18	FALSE	CM+SF	hsa-miR-888-4395323	UNKNOWN	FAM	NFQ	10.705	10.7046					TRUE	0.04	TRUE	3	4	N/A										N	Y	N	N	Y
355	O19	FALSE	CM+SF	hsa-miR-889-4395313	UNKNOWN	FAM	NFQ	30.249	30.2489					TRUE	0.175008	TRUE	3	24	N/A										N	N	N	N	N
356	O20	FALSE	CM+SF	hsa-miR-890-4395320	UNKNOWN	FAM	NFQ	34.788	34.7878					TRUE	0.0684722	TRUE	3	29	N/A										N	N	N	N	N
357	O21	FALSE	CM+SF	hsa-miR-891a-4395302	UNKNOWN	FAM	NFQ	32.596	32.5962					TRUE	0.140293	TRUE	3	23	N/A										N	N	N	N	N
358	O22	FALSE	CM+SF	hsa-miR-891b-4395321	UNKNOWN	FAM	NFQ	Undetermined						TRUE	0.2	TRUE	3	39	N/A										N	N	N	Y	Y
359	O23	FALSE	CM+SF	hsa-miR-892a-4395306	UNKNOWN	FAM	NFQ	Undetermined						TRUE	0.2	TRUE	3	39	N/A										N	N	N	Y	Y
360	O24	FALSE	CM+SF	hsa-miR-147-4373131	UNKNOWN	FAM	NFQ	Undetermined						TRUE	0.2	TRUE	3	28	N/A										N	N	N	N	Y
361	P1	FALSE	CM+SF	hsa-miR-208-4373091	UNKNOWN	FAM	NFQ	27.425	27.4255					TRUE	0.247072	TRUE	3	18	N/A										N	N	N	N	N
362	P2	FALSE	CM+SF	hsa-miR-211-4373088	UNKNOWN	FAM	NFQ	28.029	28.0293					TRUE	0.129313	TRUE	3	18	N/A										N	N	N	N	N
363	P3	FALSE	CM+SF	hsa-miR-212-4373087	UNKNOWN	FAM	NFQ	25.22	25.2204					TRUE	0.211428	TRUE	3	19	N/A										N	N	N	N	N
364	P4	FALSE	CM+SF	hsa-miR-219-1-3p-4395206	UNKNOWN	FAM	NFQ	31.274	31.2741					TRUE	0.178907	TRUE	3	25	N/A										N	N	N	N	N
365	P5	FALSE	CM+SF	hsa-miR-219-2-3p-4395501	UNKNOWN	FAM	NFQ	31.159	31.1592					TRUE	0.189833	TRUE	3	24	N/A										N	N	N	N	N
366	P6	FALSE	CM+SF	hsa-miR-220-4373078	UNKNOWN	FAM	NFQ	Undetermined						TRUE	0.2	TRUE	3	39	N/A										N	N	N	Y	Y
367	P7	FALSE	CM+SF	hsa-miR-220b-4395317	UNKNOWN	FAM	NFQ	26.604	26.6045					TRUE	0.0716693	TRUE	3	20	N/A										N	N	N	N	N
368	P8	FALSE	CM+SF	hsa-miR-220c-4395322	UNKNOWN	FAM	NFQ	Undetermined						TRUE	0.2	TRUE	3	39	N/A										N	N	N	Y	Y
369	P9	FALSE	CM+SF	hsa-miR-298-4395301	UNKNOWN	FAM	NFQ	Undetermined						TRUE	0.2	TRUE	3	39	N/A										N	N	N	Y	Y
370	P10	FALSE	CM+SF	hsa-miR-325-4373051	UNKNOWN	FAM	NFQ	Undetermined						TRUE	0.2	TRUE	3	39	N/A										N	N	N	Y	Y
371	P11	FALSE	CM+SF	hsa-miR-346-4373038	UNKNOWN	FAM	NFQ	26.172	26.1719					TRUE	0.0615977	TRUE	3	22	N/A										N	N	N	N	N
372	P12	FALSE	CM+SF	hsa-miR-376c-4395233	UNKNOWN	FAM	NFQ	26.464	26.4637					TRUE	0.166026	TRUE	3	21	N/A										N	N	N	N	N
373	P13	FALSE	CM+SF	hsa-miR-384-4373017	UNKNOWN	FAM	NFQ	Undetermined						TRUE	0.2	TRUE	3	39	N/A										N	N	N	Y	Y
374	P14	FALSE	CM+SF	hsa-miR-412-4373199	UNKNOWN	FAM	NFQ	Undetermined						TRUE	0.2	TRUE	3	39	N/A										N	N	N	Y	Y
375	P15	FALSE	CM+SF	hsa-miR-448-4373206	UNKNOWN	FAM	NFQ	Undetermined						TRUE	0.2	TRUE	3	39	N/A										N	N	N	Y	Y
376	P16	FALSE	CM+SF	hsa-miR-492-4373217	UNKNOWN	FAM	NFQ	27.519	27.5191					TRUE	0.04	TRUE	3	24	N/A										N	N	N	N	Y
377	P17	FALSE	CM+SF	hsa-miR-506-4373231	UNKNOWN	FAM	NFQ	29.48	29.4799					TRUE	0.241997	TRUE	3	19	N/A										N	N	N	N	N
378	P18	FALSE	CM+SF	hsa-miR-509-3-5p-4395266	UNKNOWN	FAM	NFQ	Undetermined						TRUE	0.2	TRUE	3	39	N/A										N	N	N	Y	Y
379	P19	FALSE	CM+SF	hsa-miR-511-4373236	UNKNOWN	FAM	NFQ	31.635	31.6347					TRUE	0.221406	TRUE	3	26	N/A										N	N	N	N	N
380	P20	FALSE	CM+SF	hsa-miR-517b-4373244	UNKNOWN	FAM	NFQ	32.476	32.476					TRUE	0.04	TRUE	3	29	N/A										N	N	N	N	Y
381	P21	FALSE	CM+SF	hsa-miR-519c-3p-4373251	UNKNOWN	FAM	NFQ	36.365	36.3649					TRUE	0.04	TRUE	3	31	N/A										N	N	N	N	Y
382	P22	FALSE	CM+SF	hsa-miR-520b-4373252	UNKNOWN	FAM	NFQ	33.27	33.2703					TRUE	0.0906791	TRUE	3	29	N/A										N	N	N	N	N
383	P23	FALSE	CM+SF	hsa-miR-520e-4373255	UNKNOWN	FAM	NFQ	28.002	28.0017					TRUE	0.058555	TRUE	3	22	N/A										N	N	N	N	N
384	P24	FALSE	CM+SF	hsa-miR-520f-4373256	UNKNOWN	FAM	NFQ	Undetermined						TRUE	0.2	TRUE	3	39	N/A										N	N	N	Y	Y

## Sheet: CM
Well	Well Position	Omit	Sample Name	microRNA	Task	Reporter	Quencher	CT	Ct Mean	Ct SD	Quantity	Quantity Mean	Quantity SD	Automatic Ct Threshold	Ct Threshold	Automatic Baseline	Baseline Start	Baseline End	Comments	Y-Intercept	R(superscript 2)	Slope	Custom1	Custom2	Custom3	Custom4	Custom5	Custom6	NOAMP	EXPFAIL	THOLDFAIL
1	A1	FALSE	CM	hsa-let-7a-4373169	UNKNOWN	FAM	NFQ	21.988	21.9878					TRUE	0.08992	TRUE	3	18	N/A										N	N	N
2	A2	FALSE	CM	hsa-let-7c-4373167	UNKNOWN	FAM	NFQ	24.512	24.5121					TRUE	0.275137	TRUE	3	18	N/A										N	N	N
3	A3	FALSE	CM	hsa-let-7d-4395394	UNKNOWN	FAM	NFQ	25.313	25.3129					TRUE	0.139055	TRUE	3	21	N/A										N	N	N
4	A4	FALSE	CM	hsa-let-7e-4395517	UNKNOWN	FAM	NFQ	20.448	20.4476					TRUE	0.331585	TRUE	3	12	N/A										N	N	N
5	A5	FALSE	CM	hsa-let-7f-4373164	UNKNOWN	FAM	NFQ	26.272	26.2724					TRUE	0.0610631	TRUE	3	23	N/A										N	N	N
6	A6	FALSE	CM	hsa-let-7g-4395393	UNKNOWN	FAM	NFQ	24.899	24.8988					TRUE	0.139836	TRUE	3	20	N/A										N	N	N
7	A7	FALSE	CM	hsa-miR-1-4395333	UNKNOWN	FAM	NFQ	21.741	21.7408					TRUE	0.139638	TRUE	3	17	N/A										N	N	N
8	A8	FALSE	CM	hsa-miR-9-4373285	UNKNOWN	FAM	NFQ	25.232	25.2323					TRUE	0.11288	TRUE	3	21	N/A										N	N	N
9	A9	FALSE	CM	hsa-miR-10a-4373153	UNKNOWN	FAM	NFQ	23.115	23.1151					TRUE	0.139443	TRUE	3	19	N/A										N	N	N
10	A10	FALSE	CM	hsa-miR-10b-4395329	UNKNOWN	FAM	NFQ	25.298	25.2978					TRUE	0.122562	TRUE	3	20	N/A										N	N	N
11	A11	FALSE	CM	MammU6-4395470	UNKNOWN	FAM	NFQ	13.286	13.1902	0.473758				TRUE	0.0917637	TRUE	3	9											N	N	N
12	A12	FALSE	CM	MammU6-4395470	UNKNOWN	FAM	NFQ	12.52	13.1902	0.473758				TRUE	0.0917637	TRUE	3	8											N	N	N
13	A13	FALSE	CM	hsa-miR-15a-4373123	UNKNOWN	FAM	NFQ	26.927	26.9266					TRUE	0.124587	TRUE	3	20	N/A										N	N	N
14	A14	FALSE	CM	hsa-miR-15b-4373122	UNKNOWN	FAM	NFQ	22.882	22.882					TRUE	0.192542	TRUE	3	18	N/A										N	N	N
15	A15	FALSE	CM	hsa-miR-16-4373121	UNKNOWN	FAM	NFQ	20.371	20.3711					TRUE	0.189553	TRUE	3	15	N/A										N	N	N
16	A16	FALSE	CM	hsa-miR-17-4395419	UNKNOWN	FAM	NFQ	17.138	17.1376					TRUE	0.288964	TRUE	3	12	N/A										N	N	N
17	A17	FALSE	CM	hsa-miR-18a-4395533	UNKNOWN	FAM	NFQ	23.392	23.392					TRUE	0.20696	TRUE	3	18	N/A										N	N	N
18	A18	FALSE	CM	hsa-miR-18b-4395328	UNKNOWN	FAM	NFQ	23.644	23.644					TRUE	0.0935791	TRUE	3	18	N/A										N	N	N
19	A19	FALSE	CM	hsa-miR-19a-4373099	UNKNOWN	FAM	NFQ	18.934	18.9338					TRUE	0.188652	TRUE	3	10	N/A										N	N	N
20	A20	FALSE	CM	hsa-miR-19b-4373098	UNKNOWN	FAM	NFQ	17.647	17.6468					TRUE	0.173796	TRUE	3	11	N/A										N	N	N
21	A21	FALSE	CM	hsa-miR-20a-4373286	UNKNOWN	FAM	NFQ	18.238	18.2378					TRUE	0.135252	TRUE	3	12	N/A										N	N	N
22	A22	FALSE	CM	hsa-miR-20b-4373263	UNKNOWN	FAM	NFQ	20.579	20.5793					TRUE	0.2526	TRUE	3	15	N/A										N	N	N
23	A23	FALSE	CM	hsa-miR-21-4373090	UNKNOWN	FAM	NFQ	19.504	19.5038					TRUE	0.0810399	TRUE	3	16	N/A										N	N	N
24	A24	FALSE	CM	hsa-miR-22-4373079	UNKNOWN	FAM	NFQ	23.314	23.3141					TRUE	0.104374	TRUE	3	19	N/A										N	N	N
25	B1	FALSE	CM	hsa-miR-23a-4373074	UNKNOWN	FAM	NFQ	21.524	21.5238					TRUE	0.04	TRUE	3	19	N/A										N	N	Y
26	B2	FALSE	CM	hsa-miR-23b-4373073	UNKNOWN	FAM	NFQ	25.147	25.1473					TRUE	0.149068	TRUE	3	19	N/A										N	N	N
27	B3	FALSE	CM	hsa-miR-24-4373072	UNKNOWN	FAM	NFQ	16.508	16.5076					TRUE	0.214772	TRUE	3	11	N/A										N	N	N
28	B4	FALSE	CM	hsa-miR-25-4373071	UNKNOWN	FAM	NFQ	25.069	25.0689					TRUE	0.263213	TRUE	3	19	N/A										N	N	N
29	B5	FALSE	CM	hsa-miR-26a-4395166	UNKNOWN	FAM	NFQ	20.483	20.4828					TRUE	0.317933	TRUE	3	13	N/A										N	N	N
30	B6	FALSE	CM	hsa-miR-26b-4395167	UNKNOWN	FAM	NFQ	23.625	23.6251					TRUE	0.276111	TRUE	3	17	N/A										N	N	N
31	B7	FALSE	CM	hsa-miR-27a-4373287	UNKNOWN	FAM	NFQ	23.36	23.3602					TRUE	0.178756	TRUE	3	18	N/A										N	N	N
32	B8	FALSE	CM	hsa-miR-27b-4373068	UNKNOWN	FAM	NFQ	22.733	22.7331					TRUE	0.302564	TRUE	3	17	N/A										N	N	N
33	B9	FALSE	CM	hsa-miR-28-3p-4395557	UNKNOWN	FAM	NFQ	20.818	20.818					TRUE	0.254438	TRUE	3	15	N/A										N	N	N
34	B10	FALSE	CM	hsa-miR-28-5p-4373067	UNKNOWN	FAM	NFQ	23.271	23.2706					TRUE	0.278425	TRUE	3	17	N/A										N	N	N
35	B11	FALSE	CM	MammU6-4395470	UNKNOWN	FAM	NFQ	13.318	13.1902	0.473758				TRUE	0.0917637	TRUE	3	9											N	N	N
36	B12	FALSE	CM	MammU6-4395470	UNKNOWN	FAM	NFQ	13.636	13.1902	0.473758				TRUE	0.0917637	TRUE	3	10											N	N	N
37	B13	FALSE	CM	hsa-miR-29a-4395223	UNKNOWN	FAM	NFQ	22.252	22.2523					TRUE	0.170763	TRUE	3	17	N/A										N	N	N
38	B14	FALSE	CM	hsa-miR-29b-4373288	UNKNOWN	FAM	NFQ	27.985	27.9851					TRUE	0.298594	TRUE	3	20	N/A										N	N	N
39	B15	FALSE	CM	hsa-miR-29c-4395171	UNKNOWN	FAM	NFQ	25.437	25.4373					TRUE	0.740873	TRUE	3	12	N/A										N	N	N
40	B16	FALSE	CM	hsa-miR-30b-4373290	UNKNOWN	FAM	NFQ	18.269	18.2688					TRUE	0.196961	TRUE	3	13	N/A										N	N	N
41	B17	FALSE	CM	hsa-miR-30c-4373060	UNKNOWN	FAM	NFQ	17.921	17.9211					TRUE	0.18694	TRUE	3	12	N/A										N	N	N
42	B18	FALSE	CM	hsa-miR-31-4395390	UNKNOWN	FAM	NFQ	19.949	19.9493					TRUE	0.1863	TRUE	3	15	N/A										N	N	N
43	B19	FALSE	CM	hsa-miR-32-4395220	UNKNOWN	FAM	NFQ	31.857	31.8573					TRUE	0.178204	TRUE	3	26	N/A										N	N	N
44	B20	FALSE	CM	hsa-miR-33b-4395196	UNKNOWN	FAM	NFQ	Undetermined						TRUE	0.2	TRUE	3	39	N/A										N	Y	Y
45	B21	FALSE	CM	hsa-miR-34a-4395168	UNKNOWN	FAM	NFQ	23.149	23.1492					TRUE	0.271236	TRUE	3	18	N/A										N	N	N
46	B22	FALSE	CM	hsa-miR-34c-5p-4373036	UNKNOWN	FAM	NFQ	26.776	26.7757					TRUE	0.329154	TRUE	3	19	N/A										N	N	N
47	B23	FALSE	CM	hsa-miR-92a-4395169	UNKNOWN	FAM	NFQ	19.045	19.0452					TRUE	0.26315	TRUE	3	13	N/A										N	N	N
48	B24	FALSE	CM	hsa-miR-93-4373302	UNKNOWN	FAM	NFQ	21.151	21.1507					TRUE	0.339655	TRUE	3	15	N/A										N	N	N
49	C1	FALSE	CM	hsa-miR-95-4373011	UNKNOWN	FAM	NFQ	26.237	26.2371					TRUE	0.2706	TRUE	3	16	N/A										N	N	N
50	C2	FALSE	CM	hsa-miR-96-4373372	UNKNOWN	FAM	NFQ	31.941	31.9411					TRUE	0.194605	TRUE	3	27	N/A										N	N	N
51	C3	FALSE	CM	hsa-miR-98-4373009	UNKNOWN	FAM	NFQ	28.208	28.2084					TRUE	0.04	TRUE	3	25	N/A										N	N	Y
52	C4	FALSE	CM	hsa-miR-99a-4373008	UNKNOWN	FAM	NFQ	20.301	20.3014					TRUE	0.161629	TRUE	3	14	N/A										N	N	N
53	C5	FALSE	CM	hsa-miR-99b-4373007	UNKNOWN	FAM	NFQ	18.309	18.3093					TRUE	0.225495	TRUE	3	11	N/A										N	N	N
54	C6	FALSE	CM	hsa-miR-100-4373160	UNKNOWN	FAM	NFQ	20.222	20.2216					TRUE	0.223692	TRUE	3	13	N/A										N	N	N
55	C7	FALSE	CM	hsa-miR-101-4395364	UNKNOWN	FAM	NFQ	28.829	28.8286					TRUE	0.402779	TRUE	3	20	N/A										N	N	N
56	C8	FALSE	CM	hsa-miR-103-4373158	UNKNOWN	FAM	NFQ	21.772	21.772					TRUE	0.1979	TRUE	3	15	N/A										N	N	N
57	C9	FALSE	CM	hsa-miR-105-4395278	UNKNOWN	FAM	NFQ	31.476	31.4756					TRUE	0.147126	TRUE	3	25	N/A										N	N	N
58	C10	FALSE	CM	hsa-miR-106a-4395280	UNKNOWN	FAM	NFQ	16.849	16.8491					TRUE	0.25204	TRUE	3	10	N/A										N	N	N
59	C11	FALSE	CM	RNU44-4373384	UNKNOWN	FAM	NFQ	18.029	18.0291					TRUE	0.0842838	TRUE	3	14	N/A										N	N	N
60	C12	FALSE	CM	hsa-miR-106b-4373155	UNKNOWN	FAM	NFQ	22.429	22.4286					TRUE	0.272714	TRUE	3	15	N/A										N	N	N
61	C13	FALSE	CM	hsa-miR-107-4373154	UNKNOWN	FAM	NFQ	25.987	25.9868					TRUE	0.178841	TRUE	3	19	N/A										N	N	N
62	C14	FALSE	CM	hsa-miR-122-4395356	UNKNOWN	FAM	NFQ	24.75	24.7497					TRUE	0.256504	TRUE	3	18	N/A										N	N	N
63	C15	FALSE	CM	hsa-miR-124-4373295	UNKNOWN	FAM	NFQ	35.143	35.1427					TRUE	0.0539608	TRUE	3	31	N/A										N	N	N
64	C16	FALSE	CM	hsa-miR-125a-3p-4395310	UNKNOWN	FAM	NFQ	27.05	27.0505					TRUE	0.226972	TRUE	3	19	N/A										N	N	N
65	C17	FALSE	CM	hsa-miR-125a-5p-4395309	UNKNOWN	FAM	NFQ	21.268	21.2678					TRUE	0.195336	TRUE	3	14	N/A										N	N	N
66	C18	FALSE	CM	hsa-miR-125b-4373148	UNKNOWN	FAM	NFQ	18.803	18.8032					TRUE	0.209232	TRUE	3	13	N/A										N	N	N
67	C19	FALSE	CM	hsa-miR-126-4395339	UNKNOWN	FAM	NFQ	23.669	23.6691					TRUE	0.20318	TRUE	3	17	N/A										N	N	N
68	C20	FALSE	CM	hsa-miR-127-3p-4373147	UNKNOWN	FAM	NFQ	27.309	27.309					TRUE	0.286834	TRUE	3	21	N/A										N	N	N
69	C21	FALSE	CM	hsa-miR-127-5p-4395340	UNKNOWN	FAM	NFQ	Undetermined						TRUE	0.2	TRUE	3	39	N/A										N	Y	Y
70	C22	FALSE	CM	hsa-miR-128-4395327	UNKNOWN	FAM	NFQ	25.293	25.2926					TRUE	0.257796	TRUE	3	18	N/A										N	N	N
71	C23	FALSE	CM	hsa-miR-129-3p-4373297	UNKNOWN	FAM	NFQ	26.643	26.6431					TRUE	0.177027	TRUE	3	21	N/A										N	N	N
72	C24	FALSE	CM	hsa-miR-129-5p-4373171	UNKNOWN	FAM	NFQ	32.025	32.0249					TRUE	0.04	TRUE	3	28	N/A										N	N	Y
73	D1	FALSE	CM	hsa-miR-130a-4373145	UNKNOWN	FAM	NFQ	19.863	19.8629					TRUE	0.251434	TRUE	3	13	N/A										N	N	N
74	D2	FALSE	CM	hsa-miR-130b-4373144	UNKNOWN	FAM	NFQ	22.421	22.4208					TRUE	0.264144	TRUE	3	15	N/A										N	N	N
75	D3	FALSE	CM	hsa-miR-132-4373143	UNKNOWN	FAM	NFQ	21.379	21.3788					TRUE	0.313099	TRUE	3	14	N/A										N	N	N
76	D4	FALSE	CM	hsa-miR-133a-4395357	UNKNOWN	FAM	NFQ	16.307	16.3068					TRUE	0.183771	TRUE	3	9	N/A										N	N	N
77	D5	FALSE	CM	hsa-miR-133b-4395358	UNKNOWN	FAM	NFQ	20.857	20.8566					TRUE	0.111242	TRUE	3	16	N/A										N	N	N
78	D6	FALSE	CM	hsa-miR-134-4373299	UNKNOWN	FAM	NFQ	29.853	29.8532					TRUE	0.224734	TRUE	3	22	N/A										N	N	N
79	D7	FALSE	CM	hsa-miR-135a-4373140	UNKNOWN	FAM	NFQ	27.458	27.4582					TRUE	0.221742	TRUE	3	22	N/A										N	N	N
80	D8	FALSE	CM	hsa-miR-135b-4395372	UNKNOWN	FAM	NFQ	23.505	23.5052					TRUE	0.246131	TRUE	3	17	N/A										N	N	N
81	D9	FALSE	CM	hsa-miR-136-4373173	UNKNOWN	FAM	NFQ	34.94	34.9399					TRUE	0.0598778	TRUE	3	30	N/A										N	N	N
82	D10	FALSE	CM	hsa-miR-137-4373301	UNKNOWN	FAM	NFQ	30.382	30.3817					TRUE	0.303512	TRUE	3	22	N/A										N	N	N
83	D11	FALSE	CM	hsa-miR-138-4395395	UNKNOWN	FAM	NFQ	25.268	25.2684					TRUE	0.347663	TRUE	3	18	N/A										N	N	N
84	D12	FALSE	CM	hsa-miR-139-3p-4395424	UNKNOWN	FAM	NFQ	27.922	27.9222					TRUE	0.114205	TRUE	3	20	N/A										N	N	N
85	D13	FALSE	CM	hsa-miR-139-5p-4395400	UNKNOWN	FAM	NFQ	26.727	26.7267					TRUE	0.2152	TRUE	3	21	N/A										N	N	N
86	D14	FALSE	CM	hsa-miR-140-3p-4395345	UNKNOWN	FAM	NFQ	26.069	26.0689					TRUE	0.18198	TRUE	3	20	N/A										N	N	N
87	D15	FALSE	CM	hsa-miR-140-5p-4373374	UNKNOWN	FAM	NFQ	22.65	22.6502					TRUE	0.268417	TRUE	3	16	N/A										N	N	N
88	D16	FALSE	CM	hsa-miR-141-4373137	UNKNOWN	FAM	NFQ	29.222	29.2216					TRUE	0.171861	TRUE	3	24	N/A										N	N	N
89	D17	FALSE	CM	hsa-miR-142-3p-4373136	UNKNOWN	FAM	NFQ	20.325	20.3253					TRUE	0.077052	TRUE	3	16	N/A										N	N	N
90	D18	FALSE	CM	hsa-miR-142-5p-4395359	UNKNOWN	FAM	NFQ	32.409	32.4094					TRUE	0.211218	TRUE	3	26	N/A										N	N	N
91	D19	FALSE	CM	hsa-miR-143-4395360	UNKNOWN	FAM	NFQ	20.899	20.8991					TRUE	0.273094	TRUE	3	15	N/A										N	N	N
92	D20	FALSE	CM	hsa-miR-145-4395389	UNKNOWN	FAM	NFQ	16.913	16.9127					TRUE	0.119028	TRUE	3	11	N/A										N	N	N
93	D21	FALSE	CM	hsa-miR-146a-4373132	UNKNOWN	FAM	NFQ	19.331	19.3306					TRUE	0.327737	TRUE	3	14	N/A										N	N	N
94	D22	FALSE	CM	hsa-miR-146b-3p-4395472	UNKNOWN	FAM	NFQ	30.584	30.5838					TRUE	0.217594	TRUE	3	23	N/A										N	N	N
95	D23	FALSE	CM	hsa-miR-146b-5p-4373178	UNKNOWN	FAM	NFQ	22.253	22.2534					TRUE	0.660402	TRUE	3	12	N/A										N	N	N
96	D24	FALSE	CM	hsa-miR-147b-4395373	UNKNOWN	FAM	NFQ	34.616	34.6164					TRUE	0.174715	TRUE	3	30	N/A										N	N	N
97	E1	FALSE	CM	hsa-miR-148a-4373130	UNKNOWN	FAM	NFQ	24.949	24.9493					TRUE	0.131868	TRUE	3	20	N/A										N	N	N
98	E2	FALSE	CM	hsa-miR-148b-4373129	UNKNOWN	FAM	NFQ	28.511	28.5106					TRUE	0.140728	TRUE	3	23	N/A										N	N	N
99	E3	FALSE	CM	hsa-miR-149-4395366	UNKNOWN	FAM	NFQ	20.216	20.2158					TRUE	0.150756	TRUE	3	15	N/A										N	N	N
100	E4	FALSE	CM	hsa-miR-150-4373127	UNKNOWN	FAM	NFQ	31.327	31.3271					TRUE	0.254683	TRUE	3	25	N/A										N	N	N
101	E5	FALSE	CM	hsa-miR-152-4395170	UNKNOWN	FAM	NFQ	23.729	23.7291					TRUE	0.251125	TRUE	3	19	N/A										N	N	N
102	E6	FALSE	CM	hsa-miR-153-4373305	UNKNOWN	FAM	NFQ	Undetermined						TRUE	0.2	TRUE	3	39	N/A										N	Y	Y
103	E7	FALSE	CM	hsa-miR-154-4373270	UNKNOWN	FAM	NFQ	Undetermined						TRUE	0.2	TRUE	3	39	N/A										N	Y	Y
104	E8	FALSE	CM	hsa-miR-181a-4373117	UNKNOWN	FAM	NFQ	21.181	21.1813					TRUE	0.107606	TRUE	3	16	N/A										N	N	N
105	E9	FALSE	CM	hsa-miR-181c-4373115	UNKNOWN	FAM	NFQ	24.413	24.4132					TRUE	0.204669	TRUE	3	16	N/A										N	N	N
106	E10	FALSE	CM	hsa-miR-182-4395445	UNKNOWN	FAM	NFQ	29.849	29.8485					TRUE	0.159318	TRUE	3	24	N/A										N	N	N
107	E11	FALSE	CM	RNU48-4373383	UNKNOWN	FAM	NFQ	15.36	15.3599					TRUE	0.198992	TRUE	3	10	N/A										N	N	N
108	E12	FALSE	CM	hsa-miR-183-4395380	UNKNOWN	FAM	NFQ	28.822	28.8215					TRUE	0.105847	TRUE	3	24	N/A										N	N	N
109	E13	FALSE	CM	hsa-miR-184-4373113	UNKNOWN	FAM	NFQ	23.256	23.2555					TRUE	0.272937	TRUE	3	16	N/A										N	N	N
110	E14	FALSE	CM	hsa-miR-185-4395382	UNKNOWN	FAM	NFQ	26.232	26.2322					TRUE	0.323719	TRUE	3	19	N/A										N	N	N
111	E15	FALSE	CM	hsa-miR-186-4395396	UNKNOWN	FAM	NFQ	17.652	17.652					TRUE	0.230087	TRUE	3	10	N/A										N	N	N
112	E16	FALSE	CM	hsa-miR-187-4373307	UNKNOWN	FAM	NFQ	26.814	26.8139					TRUE	0.167516	TRUE	3	21	N/A										N	N	N
113	E17	FALSE	CM	hsa-miR-188-3p-4395217	UNKNOWN	FAM	NFQ	29.902	29.9023					TRUE	0.04	TRUE	3	26	N/A										N	N	Y
114	E18	FALSE	CM	hsa-miR-190-4373110	UNKNOWN	FAM	NFQ	28.439	28.4386					TRUE	0.263155	TRUE	3	22	N/A										N	N	N
115	E19	FALSE	CM	hsa-miR-191-4395410	UNKNOWN	FAM	NFQ	18.332	18.3315					TRUE	0.187664	TRUE	3	12	N/A										N	N	N
116	E20	FALSE	CM	hsa-miR-192-4373108	UNKNOWN	FAM	NFQ	25.843	25.8428					TRUE	0.239505	TRUE	3	21	N/A										N	N	N
117	E21	FALSE	CM	hsa-miR-193a-3p-4395361	UNKNOWN	FAM	NFQ	32.361	32.3609					TRUE	0.242271	TRUE	3	22	N/A										N	N	N
118	E22	FALSE	CM	hsa-miR-193a-5p-4395392	UNKNOWN	FAM	NFQ	23.291	23.2909					TRUE	0.298586	TRUE	3	17	N/A										N	N	N
119	E23	FALSE	CM	hsa-miR-193b-4395478	UNKNOWN	FAM	NFQ	19.288	19.2878					TRUE	0.164123	TRUE	3	15	N/A										N	N	N
120	E24	FALSE	CM	hsa-miR-194-4373106	UNKNOWN	FAM	NFQ	26.716	26.716					TRUE	0.456878	TRUE	3	14	N/A										N	N	N
121	F1	FALSE	CM	hsa-miR-195-4373105	UNKNOWN	FAM	NFQ	26.4	26.3995					TRUE	0.193992	TRUE	3	21	N/A										N	N	N
122	F2	FALSE	CM	hsa-miR-196b-4395326	UNKNOWN	FAM	NFQ	27.56	27.5602					TRUE	0.201957	TRUE	3	22	N/A										N	N	N
123	F3	FALSE	CM	hsa-miR-197-4373102	UNKNOWN	FAM	NFQ	21.642	21.6416					TRUE	0.0443407	TRUE	3	19	N/A										N	N	N
124	F4	FALSE	CM	hsa-miR-198-4395384	UNKNOWN	FAM	NFQ	37.022	37.0222					TRUE	0.274447	TRUE	3	25	N/A										N	N	N
125	F5	FALSE	CM	hsa-miR-199a-5p-4373272	UNKNOWN	FAM	NFQ	28.204	28.2037					TRUE	0.172383	TRUE	3	22	N/A										N	N	N
126	F6	FALSE	CM	hsa-miR-199a-3p-4395415	UNKNOWN	FAM	NFQ	21.304	21.3042					TRUE	0.173953	TRUE	3	15	N/A										N	N	N
127	F7	FALSE	CM	hsa-miR-199b-5p-4373100	UNKNOWN	FAM	NFQ	27.708	27.7076					TRUE	0.107143	TRUE	3	23	N/A										N	N	N
128	F8	FALSE	CM	hsa-miR-200a-4378069	UNKNOWN	FAM	NFQ	28.072	28.0717					TRUE	0.137945	TRUE	3	23	N/A										N	N	N
129	F9	FALSE	CM	hsa-miR-200b-4395362	UNKNOWN	FAM	NFQ	26.238	26.2383					TRUE	0.182616	TRUE	3	19	N/A										N	N	N
130	F10	FALSE	CM	hsa-miR-200c-4395411	UNKNOWN	FAM	NFQ	24.233	24.2328					TRUE	0.0931235	TRUE	3	20	N/A										N	N	N
131	F11	FALSE	CM	hsa-miR-202-4395474	UNKNOWN	FAM	NFQ	34.861	34.8609					TRUE	0.272627	TRUE	3	27	N/A										N	N	N
132	F12	FALSE	CM	hsa-miR-203-4373095	UNKNOWN	FAM	NFQ	26.364	26.3636					TRUE	0.27238	TRUE	3	19	N/A										N	N	N
133	F13	FALSE	CM	hsa-miR-204-4373094	UNKNOWN	FAM	NFQ	25.849	25.8492					TRUE	0.173617	TRUE	3	20	N/A										N	N	N
134	F14	FALSE	CM	hsa-miR-205-4373093	UNKNOWN	FAM	NFQ	31.4	31.4002					TRUE	0.178955	TRUE	3	26	N/A										N	N	N
135	F15	FALSE	CM	hsa-miR-208b-4395401	UNKNOWN	FAM	NFQ	31.069	31.0685					TRUE	0.315157	TRUE	3	25	N/A										N	N	N
136	F16	FALSE	CM	hsa-miR-210-4373089	UNKNOWN	FAM	NFQ	21.472	21.472					TRUE	0.167525	TRUE	3	15	N/A										N	N	N
137	F17	FALSE	CM	hsa-miR-214-4395417	UNKNOWN	FAM	NFQ	19.483	19.4828					TRUE	0.169984	TRUE	3	14	N/A										N	N	N
138	F18	FALSE	CM	hsa-miR-215-4373084	UNKNOWN	FAM	NFQ	26.01	26.0095					TRUE	0.0526598	TRUE	3	22	N/A										N	N	N
139	F19	FALSE	CM	hsa-miR-216a-4395331	UNKNOWN	FAM	NFQ	29.023	29.0229					TRUE	0.185188	TRUE	3	22	N/A										N	N	N
140	F20	FALSE	CM	hsa-miR-216b-4395437	UNKNOWN	FAM	NFQ	32.339	32.339					TRUE	0.160483	TRUE	3	27	N/A										N	N	N
141	F21	FALSE	CM	hsa-miR-217-4395448	UNKNOWN	FAM	NFQ	33.932	33.9323					TRUE	0.232568	TRUE	3	23	N/A										N	N	N
142	F22	FALSE	CM	hsa-miR-218-4373081	UNKNOWN	FAM	NFQ	21.315	21.3154					TRUE	0.178825	TRUE	3	17	N/A										N	N	N
143	F23	FALSE	CM	hsa-miR-219-5p-4373080	UNKNOWN	FAM	NFQ	32.235	32.2354					TRUE	0.102945	TRUE	3	28	N/A										N	N	N
144	F24	FALSE	CM	hsa-miR-221-4373077	UNKNOWN	FAM	NFQ	21.16	21.1604					TRUE	0.262578	TRUE	3	16	N/A										N	N	N
145	G1	FALSE	CM	hsa-miR-222-4395387	UNKNOWN	FAM	NFQ	17.559	17.5587					TRUE	0.362083	TRUE	3	11	N/A										N	N	N
146	G2	FALSE	CM	hsa-miR-223-4395406	UNKNOWN	FAM	NFQ	22.95	22.9499					TRUE	0.208661	TRUE	3	18	N/A										N	N	N
147	G3	FALSE	CM	hsa-miR-224-4395210	UNKNOWN	FAM	NFQ	28.247	28.2471					TRUE	0.425529	TRUE	3	17	N/A										N	N	N
148	G4	FALSE	CM	hsa-miR-296-3p-4395212	UNKNOWN	FAM	NFQ	27.921	27.9208					TRUE	0.215092	TRUE	3	21	N/A										N	N	N
149	G5	FALSE	CM	hsa-miR-296-5p-4373066	UNKNOWN	FAM	NFQ	22.147	22.1467					TRUE	0.0850301	TRUE	3	17	N/A										N	N	N
150	G6	FALSE	CM	hsa-miR-299-3p-4373189	UNKNOWN	FAM	NFQ	28.197	28.1965					TRUE	0.04	TRUE	3	23	N/A										N	N	Y
151	G7	FALSE	CM	hsa-miR-299-5p-4373188	UNKNOWN	FAM	NFQ	30.03	30.0296					TRUE	0.0833985	TRUE	3	24	N/A										N	N	N
152	G8	FALSE	CM	hsa-miR-301a-4373064	UNKNOWN	FAM	NFQ	22.481	22.4808					TRUE	0.138408	TRUE	3	18	N/A										N	N	N
153	G9	FALSE	CM	hsa-miR-301b-4395503	UNKNOWN	FAM	NFQ	26.005	26.0046					TRUE	0.222642	TRUE	3	19	N/A										N	N	N
154	G10	FALSE	CM	hsa-miR-302a-4378070	UNKNOWN	FAM	NFQ	28.551	28.5506					TRUE	0.141568	TRUE	3	24	N/A										N	N	N
155	G11	FALSE	CM	ath-miR159a-4373390	UNKNOWN	FAM	NFQ	Undetermined						TRUE	0.2	TRUE	3	27	N/A										N	N	Y
156	G12	FALSE	CM	hsa-miR-302b-4378071	UNKNOWN	FAM	NFQ	25.65	25.6497					TRUE	0.281668	TRUE	3	18	N/A										N	N	N
157	G13	FALSE	CM	hsa-miR-302c-4378072	UNKNOWN	FAM	NFQ	27.548	27.5483					TRUE	0.1871	TRUE	3	22	N/A										N	N	N
158	G14	FALSE	CM	hsa-miR-320-4395388	UNKNOWN	FAM	NFQ	19.195	19.1948					TRUE	0.284806	TRUE	3	12	N/A										N	N	N
159	G15	FALSE	CM	hsa-miR-323-3p-4395338	UNKNOWN	FAM	NFQ	28.333	28.3332					TRUE	0.146545	TRUE	3	20	N/A										N	N	N
160	G16	FALSE	CM	hsa-miR-324-3p-4395272	UNKNOWN	FAM	NFQ	24.818	24.8185					TRUE	0.238186	TRUE	3	19	N/A										N	N	N
161	G17	FALSE	CM	hsa-miR-324-5p-4373052	UNKNOWN	FAM	NFQ	23.801	23.801					TRUE	0.255314	TRUE	3	17	N/A										N	N	N
162	G18	FALSE	CM	hsa-miR-326-4373050	UNKNOWN	FAM	NFQ	29.834	29.8338					TRUE	0.053207	TRUE	3	26	N/A										N	N	N
163	G19	FALSE	CM	hsa-miR-328-4373049	UNKNOWN	FAM	NFQ	23.166	23.1665					TRUE	0.270489	TRUE	3	16	N/A										N	N	N
164	G20	FALSE	CM	hsa-miR-329-4373191	UNKNOWN	FAM	NFQ	33.708	33.7085					TRUE	0.0537603	TRUE	3	30	N/A										N	N	N
165	G21	FALSE	CM	hsa-miR-330-3p-4373047	UNKNOWN	FAM	NFQ	25.3	25.2995					TRUE	0.0421615	TRUE	3	22	N/A										N	N	N
166	G22	FALSE	CM	hsa-miR-330-5p-4395341	UNKNOWN	FAM	NFQ	32.548	32.5477					TRUE	0.0566114	TRUE	3	29	N/A										N	N	N
167	G23	FALSE	CM	hsa-miR-331-3p-4373046	UNKNOWN	FAM	NFQ	18.233	18.2333					TRUE	0.219252	TRUE	3	11	N/A										N	N	N
168	G24	FALSE	CM	hsa-miR-331-5p-4395344	UNKNOWN	FAM	NFQ	27.439	27.4385					TRUE	0.190341	TRUE	3	22	N/A										N	N	N
169	H1	FALSE	CM	hsa-miR-335-4373045	UNKNOWN	FAM	NFQ	22.268	22.2676					TRUE	0.188819	TRUE	3	17	N/A										N	N	N
170	H2	FALSE	CM	hsa-miR-337-5p-4395267	UNKNOWN	FAM	NFQ	30.848	30.8481					TRUE	0.0454553	TRUE	3	27	N/A										N	N	N
171	H3	FALSE	CM	hsa-miR-338-3p-4395363	UNKNOWN	FAM	NFQ	Undetermined						TRUE	0.2	TRUE	3	39	N/A										N	Y	Y
172	H4	FALSE	CM	hsa-miR-339-3p-4395295	UNKNOWN	FAM	NFQ	23.849	23.8489					TRUE	0.307021	TRUE	3	16	N/A										N	N	N
173	H5	FALSE	CM	hsa-miR-339-5p-4395368	UNKNOWN	FAM	NFQ	24.355	24.3551					TRUE	0.152662	TRUE	3	18	N/A										N	N	N
174	H6	FALSE	CM	hsa-miR-340-4395369	UNKNOWN	FAM	NFQ	25.063	25.0629					TRUE	0.177869	TRUE	3	20	N/A										N	N	N
175	H7	FALSE	CM	has-miR-155-4395459	UNKNOWN	FAM	NFQ	23.991	23.9906					TRUE	0.484909	TRUE	3	13	N/A										N	N	N
176	H8	FALSE	CM	hsa-let-7b-4395446	UNKNOWN	FAM	NFQ	22.804	22.8041					TRUE	0.304728	TRUE	3	14	N/A										N	N	N
177	H9	FALSE	CM	hsa-miR-342-3p-4395371	UNKNOWN	FAM	NFQ	19.953	19.9527					TRUE	0.0970635	TRUE	3	16	N/A										N	N	N
178	H10	FALSE	CM	hsa-miR-342-5p-4395258	UNKNOWN	FAM	NFQ	28.256	28.2557					TRUE	0.04	TRUE	3	25	N/A										N	N	Y
179	H11	FALSE	CM	hsa-miR-345-4395297	UNKNOWN	FAM	NFQ	22.028	22.0275					TRUE	0.229267	TRUE	3	16	N/A										N	N	N
180	H12	FALSE	CM	hsa-miR-361-5p-4373035	UNKNOWN	FAM	NFQ	24.977	24.9773					TRUE	0.190422	TRUE	3	20	N/A										N	N	N
181	H13	FALSE	CM	hsa-miR-362-3p-4395228	UNKNOWN	FAM	NFQ	28.533	28.5326					TRUE	0.279665	TRUE	3	20	N/A										N	N	N
182	H14	FALSE	CM	hsa-miR-362-5p-4378092	UNKNOWN	FAM	NFQ	21.973	21.9727					TRUE	0.197416	TRUE	3	16	N/A										N	N	N
183	H15	FALSE	CM	hsa-miR-363-4378090	UNKNOWN	FAM	NFQ	27.448	27.4482					TRUE	0.174637	TRUE	3	22	N/A										N	N	N
184	H16	FALSE	CM	hsa-miR-365-4373194	UNKNOWN	FAM	NFQ	22.297	22.2971					TRUE	0.158655	TRUE	3	17	N/A										N	N	N
185	H17	FALSE	CM	hsa-miR-367-4373034	UNKNOWN	FAM	NFQ	29.235	29.2346					TRUE	0.282046	TRUE	3	21	N/A										N	N	N
186	H18	FALSE	CM	hsa-miR-369-3p-4373032	UNKNOWN	FAM	NFQ	34.64	34.6402					TRUE	0.310789	TRUE	3	26	N/A										N	N	N
187	H19	FALSE	CM	hsa-miR-369-5p-4373195	UNKNOWN	FAM	NFQ	Undetermined						TRUE	0.2	TRUE	3	39	N/A										Y	Y	Y
188	H20	FALSE	CM	hsa-miR-370-4395386	UNKNOWN	FAM	NFQ	27.341	27.3411					TRUE	0.0851288	TRUE	3	23	N/A										N	N	N
189	H21	FALSE	CM	hsa-miR-371-3p-4395235	UNKNOWN	FAM	NFQ	32.284	32.2844					TRUE	0.111701	TRUE	3	26	N/A										N	N	N
190	H22	FALSE	CM	hsa-miR-372-4373029	UNKNOWN	FAM	NFQ	27.51	27.5095					TRUE	0.149021	TRUE	3	23	N/A										N	N	N
191	H23	FALSE	CM	hsa-miR-373-4378073	UNKNOWN	FAM	NFQ	33.901	33.9005					TRUE	0.181678	TRUE	3	28	N/A										N	N	N
192	H24	FALSE	CM	hsa-miR-374a-4373028	UNKNOWN	FAM	NFQ	20.277	20.2766					TRUE	0.352914	TRUE	3	13	N/A										N	N	N
193	I1	FALSE	CM	hsa-miR-374b-4381045	UNKNOWN	FAM	NFQ	19.532	19.5319					TRUE	0.306667	TRUE	3	14	N/A										N	N	N
194	I2	FALSE	CM	hsa-miR-375-4373027	UNKNOWN	FAM	NFQ	27.784	27.7845					TRUE	0.318188	TRUE	3	20	N/A										N	N	N
195	I3	FALSE	CM	hsa-miR-376a-4373026	UNKNOWN	FAM	NFQ	28.696	28.6964					TRUE	0.287421	TRUE	3	21	N/A										N	N	N
196	I4	FALSE	CM	hsa-miR-376b-4373196	UNKNOWN	FAM	NFQ	33.558	33.5583					TRUE	0.228381	TRUE	3	26	N/A										N	N	N
197	I5	FALSE	CM	hsa-miR-377-4373025	UNKNOWN	FAM	NFQ	Undetermined						TRUE	0.2	TRUE	3	39	N/A										N	Y	Y
198	I6	FALSE	CM	hsa-miR-379-4373349	UNKNOWN	FAM	NFQ	29.238	29.2381					TRUE	0.214632	TRUE	3	22	N/A										N	N	N
199	I7	FALSE	CM	hsa-miR-380-4373022	UNKNOWN	FAM	NFQ	Undetermined						TRUE	0.2	TRUE	3	39	N/A										N	Y	Y
200	I8	FALSE	CM	hsa-miR-381-4373020	UNKNOWN	FAM	NFQ	Undetermined						TRUE	0.2	TRUE	3	39	N/A										N	Y	Y
201	I9	FALSE	CM	hsa-miR-382-4373019	UNKNOWN	FAM	NFQ	34.784	34.7843					TRUE	0.26597	TRUE	3	23	N/A										N	N	N
202	I10	FALSE	CM	hsa-miR-383-4373018	UNKNOWN	FAM	NFQ	34.066	34.066					TRUE	0.224676	TRUE	3	24	N/A										N	N	N
203	I11	FALSE	CM	hsa-miR-409-5p-4395442	UNKNOWN	FAM	NFQ	32.804	32.8039					TRUE	0.04	TRUE	3	30	N/A										N	N	Y
204	I12	FALSE	CM	hsa-miR-410-4378093	UNKNOWN	FAM	NFQ	29.761	29.7615					TRUE	0.345624	TRUE	3	18	N/A										N	N	N
205	I13	FALSE	CM	hsa-miR-411-4381013	UNKNOWN	FAM	NFQ	30.548	30.5482					TRUE	0.33063	TRUE	3	23	N/A										N	N	N
206	I14	FALSE	CM	hsa-miR-422a-4395408	UNKNOWN	FAM	NFQ	29.7	29.6996					TRUE	0.282688	TRUE	3	21	N/A										N	N	N
207	I15	FALSE	CM	hsa-miR-423-5p-4395451	UNKNOWN	FAM	NFQ	25.795	25.7952					TRUE	0.331698	TRUE	3	15	N/A										N	N	N
208	I16	FALSE	CM	hsa-miR-424-4373201	UNKNOWN	FAM	NFQ	24.437	24.4366					TRUE	0.126689	TRUE	3	20	N/A										N	N	N
209	I17	FALSE	CM	hsa-miR-425-4380926	UNKNOWN	FAM	NFQ	23.295	23.2951					TRUE	0.143514	TRUE	3	18	N/A										N	N	N
210	I18	FALSE	CM	hsa-miR-429-4373203	UNKNOWN	FAM	NFQ	30.966	30.9657					TRUE	0.242987	TRUE	3	24	N/A										N	N	N
211	I19	FALSE	CM	hsa-miR-431-4395173	UNKNOWN	FAM	NFQ	32.967	32.9674					TRUE	0.133303	TRUE	3	26	N/A										N	N	N
212	I20	FALSE	CM	hsa-miR-433-4373205	UNKNOWN	FAM	NFQ	28.359	28.3594					TRUE	0.105717	TRUE	3	23	N/A										N	N	N
213	I21	FALSE	CM	hsa-miR-449a-4373207	UNKNOWN	FAM	NFQ	34.874	34.8744					TRUE	0.11521	TRUE	3	27	N/A										N	N	N
214	I22	FALSE	CM	hsa-miR-449b-4381011	UNKNOWN	FAM	NFQ	32.909	32.9094					TRUE	0.195564	TRUE	3	27	N/A										N	N	N
215	I23	FALSE	CM	hsa-miR-450a-4395414	UNKNOWN	FAM	NFQ	27.959	27.9588					TRUE	0.347975	TRUE	3	20	N/A										N	N	N
216	I24	FALSE	CM	hsa-miR-450b-3p-4395319	UNKNOWN	FAM	NFQ	Undetermined						TRUE	0.2	TRUE	3	39	N/A										N	Y	Y
217	J1	FALSE	CM	hsa-miR-450b-5p-4395318	UNKNOWN	FAM	NFQ	28.052	28.0519					TRUE	0.343924	TRUE	3	20	N/A										N	N	N
218	J2	FALSE	CM	hsa-miR-451-4373360	UNKNOWN	FAM	NFQ	26.113	26.1133					TRUE	0.243978	TRUE	3	17	N/A										N	N	N
219	J3	FALSE	CM	hsa-miR-452-4395440	UNKNOWN	FAM	NFQ	29.707	29.7071					TRUE	0.480278	TRUE	3	20	N/A										N	N	N
220	J4	FALSE	CM	hsa-miR-453-4395429	UNKNOWN	FAM	NFQ	Undetermined						TRUE	0.2	TRUE	3	39	N/A										N	Y	Y
221	J5	FALSE	CM	hsa-miR-454-4395434	UNKNOWN	FAM	NFQ	22.15	22.1499					TRUE	0.262464	TRUE	3	16	N/A										N	N	N
222	J6	FALSE	CM	hsa-miR-455-3p-4395355	UNKNOWN	FAM	NFQ	24.437	24.4367					TRUE	0.12868	TRUE	3	20	N/A										N	N	N
223	J7	FALSE	CM	hsa-miR-455-5p-4378098	UNKNOWN	FAM	NFQ	26.169	26.1688					TRUE	0.205538	TRUE	3	21	N/A										N	N	N
224	J8	FALSE	CM	hsa-miR-483-5p-4395449	UNKNOWN	FAM	NFQ	19.153	19.1526					TRUE	0.220504	TRUE	3	13	N/A										N	N	N
225	J9	FALSE	CM	hsa-miR-484-4381032	UNKNOWN	FAM	NFQ	18.358	18.3581					TRUE	0.14899	TRUE	3	14	N/A										N	N	N
226	J10	FALSE	CM	hsa-miR-485-3p-4378095	UNKNOWN	FAM	NFQ	30.331	30.3314					TRUE	0.101105	TRUE	3	25	N/A										N	N	N
227	J11	FALSE	CM	hsa-miR-485-5p-4373212	UNKNOWN	FAM	NFQ	Undetermined						TRUE	0.2	TRUE	3	39	N/A										N	Y	Y
228	J12	FALSE	CM	hsa-miR-486-3p-4395204	UNKNOWN	FAM	NFQ	30.325	30.3247					TRUE	0.04	TRUE	3	27	N/A										N	N	Y
229	J13	FALSE	CM	hsa-miR-486-5p-4378096	UNKNOWN	FAM	NFQ	28.08	28.0799					TRUE	0.116221	TRUE	3	23	N/A										N	N	N
230	J14	FALSE	CM	hsa-miR-487a-4378097	UNKNOWN	FAM	NFQ	34.54	34.5405					TRUE	0.0996047	TRUE	3	30	N/A										N	N	N
231	J15	FALSE	CM	hsa-miR-487b-4378102	UNKNOWN	FAM	NFQ	32.227	32.2275					TRUE	0.206795	TRUE	3	25	N/A										N	N	N
232	J16	FALSE	CM	hsa-miR-488-4395468	UNKNOWN	FAM	NFQ	34.004	34.0041					TRUE	0.203955	TRUE	3	27	N/A										N	N	N
233	J17	FALSE	CM	hsa-miR-489-4395469	UNKNOWN	FAM	NFQ	29.145	29.1448					TRUE	0.218289	TRUE	3	24	N/A										N	N	N
234	J18	FALSE	CM	hsa-miR-490-3p-4373215	UNKNOWN	FAM	NFQ	26.648	26.6481					TRUE	0.195725	TRUE	3	21	N/A										N	N	N
235	J19	FALSE	CM	hsa-miR-491-3p-4395471	UNKNOWN	FAM	NFQ	34.239	34.2391					TRUE	0.193579	TRUE	3	28	N/A										N	N	N
236	J20	FALSE	CM	hsa-miR-491-5p-4381053	UNKNOWN	FAM	NFQ	25.257	25.2568					TRUE	0.274393	TRUE	3	19	N/A										N	N	N
237	J21	FALSE	CM	hsa-miR-493-4395475	UNKNOWN	FAM	NFQ	33.314	33.3138					TRUE	0.1849	TRUE	3	27	N/A										N	N	N
238	J22	FALSE	CM	hsa-miR-494-4395476	UNKNOWN	FAM	NFQ	30.121	30.1207					TRUE	0.185861	TRUE	3	23	N/A										N	N	N
239	J23	FALSE	CM	hsa-miR-495-4381078	UNKNOWN	FAM	NFQ	17.953	17.9526					TRUE	0.0821906	TRUE	3	13	N/A										N	N	N
240	J24	FALSE	CM	hsa-miR-496-4386771	UNKNOWN	FAM	NFQ	Undetermined						TRUE	0.2	TRUE	3	39	N/A										N	Y	Y
241	K1	FALSE	CM	hsa-miR-499-3p-4395538	UNKNOWN	FAM	NFQ	28.56	28.5599					TRUE	0.04	TRUE	3	24	N/A										N	N	Y
242	K2	FALSE	CM	hsa-miR-499-5p-4381047	UNKNOWN	FAM	NFQ	29.688	29.6877					TRUE	0.252896	TRUE	3	21	N/A										N	N	N
243	K3	FALSE	CM	hsa-miR-500-4395539	UNKNOWN	FAM	NFQ	22.955	22.9545					TRUE	0.275867	TRUE	3	13	N/A										N	N	N
244	K4	FALSE	CM	hsa-miR-501-3p-4395546	UNKNOWN	FAM	NFQ	25.758	25.758					TRUE	0.182558	TRUE	3	20	N/A										N	N	N
245	K5	FALSE	CM	hsa-miR-501-5p-4373226	UNKNOWN	FAM	NFQ	21.979	21.9792					TRUE	0.132087	TRUE	3	16	N/A										N	N	N
246	K6	FALSE	CM	hsa-miR-502-3p-4395194	UNKNOWN	FAM	NFQ	27.394	27.3935					TRUE	0.223767	TRUE	3	21	N/A										N	N	N
247	K7	FALSE	CM	hsa-miR-502-5p-4373227	UNKNOWN	FAM	NFQ	26.316	26.3164					TRUE	0.296289	TRUE	3	17	N/A										N	N	N
248	K8	FALSE	CM	hsa-miR-503-4373228	UNKNOWN	FAM	NFQ	24.451	24.4505					TRUE	0.217816	TRUE	3	17	N/A										N	N	N
249	K9	FALSE	CM	hsa-miR-504-4395195	UNKNOWN	FAM	NFQ	26.544	26.5441					TRUE	0.10315	TRUE	3	20	N/A										N	N	N
250	K10	FALSE	CM	hsa-miR-505-4395200	UNKNOWN	FAM	NFQ	27.445	27.4452					TRUE	0.169573	TRUE	3	20	N/A										N	N	N
251	K11	FALSE	CM	hsa-miR-507-4373232	UNKNOWN	FAM	NFQ	Undetermined						TRUE	0.2	TRUE	3	39	N/A										N	Y	Y
252	K12	FALSE	CM	hsa-miR-508-3p-4373233	UNKNOWN	FAM	NFQ	31.467	31.4674					TRUE	0.236125	TRUE	3	24	N/A										N	N	N
253	K13	FALSE	CM	hsa-miR-508-5p-4395203	UNKNOWN	FAM	NFQ	Undetermined						TRUE	0.2	TRUE	3	39	N/A										N	Y	Y
254	K14	FALSE	CM	hsa-miR-509-5p-4395346	UNKNOWN	FAM	NFQ	29.849	29.8494					TRUE	0.135598	TRUE	3	23	N/A										N	N	N
255	K15	FALSE	CM	hsa-miR-510-4395352	UNKNOWN	FAM	NFQ	Undetermined						TRUE	0.2	TRUE	3	39	N/A										N	Y	Y
256	K16	FALSE	CM	hsa-miR-512-3p-4381034	UNKNOWN	FAM	NFQ	30.995	30.9948					TRUE	0.312793	TRUE	3	20	N/A										N	N	N
257	K17	FALSE	CM	hsa-miR-512-5p-4373238	UNKNOWN	FAM	NFQ	Undetermined						TRUE	0.2	TRUE	3	39	N/A										N	Y	Y
258	K18	FALSE	CM	hsa-miR-513-5p-4395201	UNKNOWN	FAM	NFQ	Undetermined						TRUE	0.2	TRUE	3	39	N/A										N	Y	Y
259	K19	FALSE	CM	hsa-miR-515-3p-4395480	UNKNOWN	FAM	NFQ	Undetermined						TRUE	0.2	TRUE	3	39	N/A										N	Y	Y
260	K20	FALSE	CM	hsa-miR-515-5p-4373242	UNKNOWN	FAM	NFQ	Undetermined						TRUE	0.2	TRUE	3	39	N/A										N	Y	Y
261	K21	FALSE	CM	hsa-miR-516a-5p-4395527	UNKNOWN	FAM	NFQ	Undetermined						TRUE	0.2	TRUE	3	39	N/A										Y	Y	Y
262	K22	FALSE	CM	hsa-miR-516b-4395172	UNKNOWN	FAM	NFQ	Undetermined						TRUE	0.2	TRUE	3	39	N/A										Y	Y	Y
263	K23	FALSE	CM	hsa-miR-517a-4395513	UNKNOWN	FAM	NFQ	31.42	31.42					TRUE	0.167359	TRUE	3	23	N/A										N	N	N
264	K24	FALSE	CM	hsa-miR-517c-4373264	UNKNOWN	FAM	NFQ	33.142	33.1423					TRUE	0.184363	TRUE	3	27	N/A										N	N	N
265	L1	FALSE	CM	hsa-miR-518a-3p-4395508	UNKNOWN	FAM	NFQ	Undetermined						TRUE	0.2	TRUE	3	34	N/A										N	N	Y
266	L2	FALSE	CM	hsa-miR-518a-5p-4395507	UNKNOWN	FAM	NFQ	Undetermined						TRUE	0.2	TRUE	3	39	N/A										N	Y	Y
267	L3	FALSE	CM	hsa-miR-518b-4373246	UNKNOWN	FAM	NFQ	35.807	35.8074					TRUE	0.2	TRUE	3	30	N/A										N	N	Y
268	L4	FALSE	CM	hsa-miR-518c-4395512	UNKNOWN	FAM	NFQ	Undetermined						TRUE	0.2	TRUE	3	39	N/A										N	Y	Y
269	L5	FALSE	CM	hsa-miR-518d-3p-4373248	UNKNOWN	FAM	NFQ	31.165	31.1653					TRUE	0.062741	TRUE	3	25	N/A										N	N	N
270	L6	FALSE	CM	hsa-miR-518d-5p-4395500	UNKNOWN	FAM	NFQ	Undetermined						TRUE	0.2	TRUE	3	39	N/A										N	Y	Y
271	L7	FALSE	CM	hsa-miR-518e-4395506	UNKNOWN	FAM	NFQ	27.024	27.024					TRUE	0.0538101	TRUE	3	23	N/A										N	N	N
272	L8	FALSE	CM	hsa-miR-518f-4395499	UNKNOWN	FAM	NFQ	36.338	36.3375					TRUE	0.04	TRUE	3	33	N/A										N	N	Y
273	L9	FALSE	CM	hsa-miR-519a-4395526	UNKNOWN	FAM	NFQ	35.068	35.0677					TRUE	0.121452	TRUE	3	28	N/A										N	N	N
274	L10	FALSE	CM	hsa-miR-519d-4395514	UNKNOWN	FAM	NFQ	Undetermined						TRUE	0.2	TRUE	3	30	N/A										N	N	Y
275	L11	FALSE	CM	hsa-miR-519e-4395481	UNKNOWN	FAM	NFQ	31.167	31.1671					TRUE	0.0424293	TRUE	3	26	N/A										N	N	N
276	L12	FALSE	CM	hsa-miR-520a-3p-4373268	UNKNOWN	FAM	NFQ	Undetermined						TRUE	0.2	TRUE	3	39	N/A										N	Y	Y
277	L13	FALSE	CM	hsa-miR-520a-5p-4378085	UNKNOWN	FAM	NFQ	Undetermined						TRUE	0.2	TRUE	3	39	N/A										N	Y	Y
278	L14	FALSE	CM	hsa-miR-520d-5p-4395504	UNKNOWN	FAM	NFQ	Undetermined						TRUE	0.2	TRUE	3	39	N/A										N	Y	Y
279	L15	FALSE	CM	hsa-miR-520g-4373257	UNKNOWN	FAM	NFQ	34.967	34.9666					TRUE	0.102668	TRUE	3	29	N/A										N	N	N
280	L16	FALSE	CM	hsa-miR-521-4373259	UNKNOWN	FAM	NFQ	34.876	34.8762					TRUE	0.134566	TRUE	3	25	N/A										N	N	N
281	L17	FALSE	CM	hsa-miR-522-4395524	UNKNOWN	FAM	NFQ	32.408	32.4083					TRUE	0.245421	TRUE	3	25	N/A										N	N	N
282	L18	FALSE	CM	hsa-miR-523-4395497	UNKNOWN	FAM	NFQ	12.865	12.8646					TRUE	0.0751701	TRUE	3	8	N/A										N	N	N
283	L19	FALSE	CM	hsa-miR-524-5p-4395174	UNKNOWN	FAM	NFQ	Undetermined						TRUE	0.2	TRUE	3	39	N/A										N	Y	Y
284	L20	FALSE	CM	hsa-miR-525-3p-4395496	UNKNOWN	FAM	NFQ	Undetermined						TRUE	0.2	TRUE	3	39	N/A										N	Y	Y
285	L21	FALSE	CM	hsa-miR-525-5p-4378088	UNKNOWN	FAM	NFQ	Undetermined						TRUE	0.2	TRUE	3	39	N/A										N	Y	Y
286	L22	FALSE	CM	hsa-miR-526b-4395493	UNKNOWN	FAM	NFQ	Undetermined						TRUE	0.2	TRUE	3	39	N/A										N	Y	Y
287	L23	FALSE	CM	hsa-miR-532-3p-4395466	UNKNOWN	FAM	NFQ	20.453	20.4529					TRUE	0.268252	TRUE	3	14	N/A										N	N	N
288	L24	FALSE	CM	hsa-miR-532-5p-4380928	UNKNOWN	FAM	NFQ	20.205	20.2048					TRUE	0.286204	TRUE	3	14	N/A										N	N	N
289	M1	FALSE	CM	hsa-miR-539-4378103	UNKNOWN	FAM	NFQ	29.231	29.2311					TRUE	0.216099	TRUE	3	23	N/A										N	N	N
290	M2	FALSE	CM	hsa-miR-541-4395312	UNKNOWN	FAM	NFQ	Undetermined						TRUE	0.2	TRUE	3	39	N/A										Y	Y	Y
291	M3	FALSE	CM	hsa-miR-542-3p-4378101	UNKNOWN	FAM	NFQ	28.221	28.2208					TRUE	0.203049	TRUE	3	22	N/A										N	N	N
292	M4	FALSE	CM	hsa-miR-542-5p-4395351	UNKNOWN	FAM	NFQ	28.068	28.068					TRUE	0.156087	TRUE	3	19	N/A										N	N	N
293	M5	FALSE	CM	hsa-miR-544-4395376	UNKNOWN	FAM	NFQ	Undetermined						TRUE	0.2	TRUE	3	39	N/A										Y	Y	Y
294	M6	FALSE	CM	hsa-miR-545-4395378	UNKNOWN	FAM	NFQ	31.056	31.0558					TRUE	0.200647	TRUE	3	25	N/A										N	N	N
295	M7	FALSE	CM	hsa-miR-548a-3p-4380948	UNKNOWN	FAM	NFQ	35.453	35.4531					TRUE	0.13984	TRUE	3	30	N/A										N	N	N
296	M8	FALSE	CM	hsa-miR-548a-5p-4395523	UNKNOWN	FAM	NFQ	Undetermined						TRUE	0.2	TRUE	3	39	N/A										N	Y	Y
297	M9	FALSE	CM	hsa-miR-548b-3p-4380951	UNKNOWN	FAM	NFQ	Undetermined						TRUE	0.2	TRUE	3	39	N/A										N	Y	Y
298	M10	FALSE	CM	hsa-miR-548b-5p-4395519	UNKNOWN	FAM	NFQ	33.138	33.1381					TRUE	0.109805	TRUE	3	26	N/A										N	N	N
299	M11	FALSE	CM	hsa-miR-548c-3p-4380993	UNKNOWN	FAM	NFQ	35.092	35.0916					TRUE	0.172082	TRUE	3	30	N/A										N	N	N
300	M12	FALSE	CM	hsa-miR-548c-5p-4395540	UNKNOWN	FAM	NFQ	34.132	34.1318					TRUE	0.146457	TRUE	3	29	N/A										N	N	N
301	M13	FALSE	CM	hsa-miR-548d-3p-4381008	UNKNOWN	FAM	NFQ	33.866	33.8656					TRUE	0.170638	TRUE	3	29	N/A										N	N	N
302	M14	FALSE	CM	hsa-miR-548d-5p-4395348	UNKNOWN	FAM	NFQ	32.845	32.8446					TRUE	0.162323	TRUE	3	27	N/A										N	N	N
303	M15	FALSE	CM	hsa-miR-551b-4380945	UNKNOWN	FAM	NFQ	30.272	30.2716					TRUE	0.222822	TRUE	3	25	N/A										N	N	N
304	M16	FALSE	CM	hsa-miR-556-3p-4395456	UNKNOWN	FAM	NFQ	Undetermined						TRUE	0.2	TRUE	3	39	N/A										N	Y	Y
305	M17	FALSE	CM	hsa-miR-556-5p-4395455	UNKNOWN	FAM	NFQ	Undetermined						TRUE	0.2	TRUE	3	39	N/A										Y	Y	Y
306	M18	FALSE	CM	hsa-miR-561-4380938	UNKNOWN	FAM	NFQ	Undetermined						TRUE	0.2	TRUE	3	35	N/A										N	N	Y
307	M19	FALSE	CM	hsa-miR-570-4395458	UNKNOWN	FAM	NFQ	Undetermined						TRUE	0.2	TRUE	3	39	N/A										N	Y	Y
308	M20	FALSE	CM	hsa-miR-574-3p-4395460	UNKNOWN	FAM	NFQ	21.272	21.2716					TRUE	0.175976	TRUE	3	15	N/A										N	N	N
309	M21	FALSE	CM	hsa-miR-576-3p-4395462	UNKNOWN	FAM	NFQ	30.257	30.2566					TRUE	0.316454	TRUE	3	21	N/A										N	N	N
310	M22	FALSE	CM	hsa-miR-576-5p-4395461	UNKNOWN	FAM	NFQ	33.964	33.9644					TRUE	0.120461	TRUE	3	27	N/A										N	N	N
311	M23	FALSE	CM	hsa-miR-579-4395509	UNKNOWN	FAM	NFQ	29.628	29.6284					TRUE	0.240619	TRUE	3	24	N/A										N	N	N
312	M24	FALSE	CM	hsa-miR-582-3p-4395510	UNKNOWN	FAM	NFQ	36.33	36.3296					TRUE	0.04	TRUE	3	33	N/A										N	N	Y
313	N1	FALSE	CM	hsa-miR-582-5p-4395175	UNKNOWN	FAM	NFQ	34.791	34.7905					TRUE	0.136947	TRUE	3	30	N/A										N	N	N
314	N2	FALSE	CM	hsa-miR-589-4395520	UNKNOWN	FAM	NFQ	31.288	31.2884					TRUE	0.164416	TRUE	3	25	N/A										N	N	N
315	N3	FALSE	CM	hsa-miR-590-5p-4395176	UNKNOWN	FAM	NFQ	24.476	24.4761					TRUE	0.305895	TRUE	3	18	N/A										N	N	N
316	N4	FALSE	CM	hsa-miR-597-4380960	UNKNOWN	FAM	NFQ	29.669	29.669					TRUE	0.166322	TRUE	3	25	N/A										N	N	N
317	N5	FALSE	CM	hsa-miR-598-4395179	UNKNOWN	FAM	NFQ	25.915	25.915					TRUE	0.188889	TRUE	3	19	N/A										N	N	N
318	N6	FALSE	CM	hsa-miR-615-3p-4386777	UNKNOWN	FAM	NFQ	28.052	28.0516					TRUE	0.04	TRUE	3	24	N/A										N	N	Y
319	N7	FALSE	CM	hsa-miR-615-5p-4395464	UNKNOWN	FAM	NFQ	8.968	8.96816					TRUE	0.04	TRUE	3	4	N/A										N	N	Y
320	N8	FALSE	CM	hsa-miR-616-4395525	UNKNOWN	FAM	NFQ	31.67	31.6696					TRUE	0.104285	TRUE	3	27	N/A										N	N	N
321	N9	FALSE	CM	hsa-miR-618-4380996	UNKNOWN	FAM	NFQ	38.701	38.7006					TRUE	0.2	TRUE	3	32	N/A										N	N	Y
322	N10	FALSE	CM	hsa-miR-624-4395541	UNKNOWN	FAM	NFQ	Undetermined						TRUE	0.2	TRUE	3	39	N/A										Y	Y	Y
323	N11	FALSE	CM	hsa-miR-625-4395542	UNKNOWN	FAM	NFQ	28.159	28.1595					TRUE	0.0869132	TRUE	3	24	N/A										N	N	N
324	N12	FALSE	CM	hsa-miR-627-4380967	UNKNOWN	FAM	NFQ	32.972	32.9725					TRUE	0.292277	TRUE	3	24	N/A										N	N	N
325	N13	FALSE	CM	hsa-miR-628-5p-4395544	UNKNOWN	FAM	NFQ	28.138	28.1385					TRUE	0.2705	TRUE	3	23	N/A										N	N	N
326	N14	FALSE	CM	hsa-miR-629-4395547	UNKNOWN	FAM	NFQ	28.947	28.9468					TRUE	0.216879	TRUE	3	22	N/A										N	N	N
327	N15	FALSE	CM	hsa-miR-636-4395199	UNKNOWN	FAM	NFQ	28.406	28.4064					TRUE	0.157216	TRUE	3	23	N/A										N	N	N
328	N16	FALSE	CM	hsa-miR-642-4380995	UNKNOWN	FAM	NFQ	25.889	25.8891					TRUE	0.188103	TRUE	3	20	N/A										N	N	N
329	N17	FALSE	CM	hsa-miR-651-4381007	UNKNOWN	FAM	NFQ	35.395	35.3951					TRUE	0.1829	TRUE	3	29	N/A										N	N	N
330	N18	FALSE	CM	hsa-miR-652-4395463	UNKNOWN	FAM	NFQ	24.34	24.3399					TRUE	0.188859	TRUE	3	18	N/A										N	N	N
331	N19	FALSE	CM	hsa-miR-653-4395403	UNKNOWN	FAM	NFQ	Undetermined						TRUE	0.2	TRUE	3	39	N/A										N	Y	Y
332	N20	FALSE	CM	hsa-miR-654-3p-4395350	UNKNOWN	FAM	NFQ	Undetermined						TRUE	0.2	TRUE	3	39	N/A										N	Y	Y
333	N21	FALSE	CM	hsa-miR-654-5p-4381014	UNKNOWN	FAM	NFQ	32.126	32.1258					TRUE	0.0996803	TRUE	3	26	N/A										N	N	N
334	N22	FALSE	CM	hsa-miR-655-4381015	UNKNOWN	FAM	NFQ	32.334	32.3344					TRUE	0.124285	TRUE	3	28	N/A										N	N	N
335	N23	FALSE	CM	hsa-miR-660-4380925	UNKNOWN	FAM	NFQ	22.232	22.2317					TRUE	0.39183	TRUE	3	14	N/A										N	N	N
336	N24	FALSE	CM	hsa-miR-671-3p-4395433	UNKNOWN	FAM	NFQ	25.42	25.4203					TRUE	0.226684	TRUE	3	19	N/A										N	N	N
337	O1	FALSE	CM	hsa-miR-672-4395438	UNKNOWN	FAM	NFQ	Undetermined						TRUE	0.2	TRUE	3	39	N/A										N	Y	Y
338	O2	FALSE	CM	hsa-miR-674-4395193	UNKNOWN	FAM	NFQ	Undetermined						TRUE	0.2	TRUE	3	39	N/A										N	Y	Y
339	O3	FALSE	CM	hsa-miR-708-4395452	UNKNOWN	FAM	NFQ	23.612	23.6117					TRUE	0.336042	TRUE	3	16	N/A										N	N	N
340	O4	FALSE	CM	hsa-miR-744-4395435	UNKNOWN	FAM	NFQ	22.025	22.0251					TRUE	0.319653	TRUE	3	16	N/A										N	N	N
341	O5	FALSE	CM	hsa-miR-758-4395180	UNKNOWN	FAM	NFQ	32.732	32.7321					TRUE	0.149936	TRUE	3	24	N/A										N	N	N
342	O6	FALSE	CM	hsa-miR-871-4395465	UNKNOWN	FAM	NFQ	Undetermined						TRUE	0.2	TRUE	3	39	N/A										N	Y	Y
343	O7	FALSE	CM	hsa-miR-872-4395375	UNKNOWN	FAM	NFQ	Undetermined						TRUE	0.2	TRUE	3	39	N/A										N	Y	Y
344	O8	FALSE	CM	hsa-miR-873-4395467	UNKNOWN	FAM	NFQ	Undetermined						TRUE	0.2	TRUE	3	39	N/A										Y	Y	Y
345	O9	FALSE	CM	hsa-miR-874-4395379	UNKNOWN	FAM	NFQ	25.972	25.9718					TRUE	0.134207	TRUE	3	21	N/A										N	N	N
346	O10	FALSE	CM	hsa-miR-875-3p-4395315	UNKNOWN	FAM	NFQ	Undetermined						TRUE	0.2	TRUE	3	39	N/A										N	Y	Y
347	O11	FALSE	CM	hsa-miR-876-3p-4395336	UNKNOWN	FAM	NFQ	33.561	33.5607					TRUE	0.171906	TRUE	3	29	N/A										N	N	N
348	O12	FALSE	CM	hsa-miR-876-5p-4395316	UNKNOWN	FAM	NFQ	34.731	34.7308					TRUE	0.110775	TRUE	3	30	N/A										N	N	N
349	O13	FALSE	CM	hsa-miR-885-3p-4395483	UNKNOWN	FAM	NFQ	Undetermined						TRUE	0.2	TRUE	3	39	N/A										Y	Y	Y
350	O14	FALSE	CM	hsa-miR-885-5p-4395407	UNKNOWN	FAM	NFQ	27.844	27.8438					TRUE	0.156178	TRUE	3	22	N/A										N	N	N
351	O15	FALSE	CM	hsa-miR-886-3p-4395305	UNKNOWN	FAM	NFQ	22.847	22.8469					TRUE	0.224294	TRUE	3	15	N/A										N	N	N
352	O16	FALSE	CM	hsa-miR-886-5p-4395304	UNKNOWN	FAM	NFQ	20.81	20.81					TRUE	0.227254	TRUE	3	15	N/A										N	N	N
353	O17	FALSE	CM	hsa-miR-887-4395485	UNKNOWN	FAM	NFQ	26.338	26.3377					TRUE	0.0754215	TRUE	3	22	N/A										N	N	N
354	O18	FALSE	CM	hsa-miR-888-4395323	UNKNOWN	FAM	NFQ	Undetermined						TRUE	0.2	TRUE	3	30	N/A										N	N	Y
355	O19	FALSE	CM	hsa-miR-889-4395313	UNKNOWN	FAM	NFQ	31.81	31.8099					TRUE	0.129558	TRUE	3	27	N/A										N	N	N
356	O20	FALSE	CM	hsa-miR-890-4395320	UNKNOWN	FAM	NFQ	Undetermined						TRUE	0.2	TRUE	3	39	N/A										N	Y	Y
357	O21	FALSE	CM	hsa-miR-891a-4395302	UNKNOWN	FAM	NFQ	34.902	34.9016					TRUE	0.1455	TRUE	3	24	N/A										N	N	N
358	O22	FALSE	CM	hsa-miR-891b-4395321	UNKNOWN	FAM	NFQ	Undetermined						TRUE	0.2	TRUE	3	39	N/A										N	Y	Y
359	O23	FALSE	CM	hsa-miR-892a-4395306	UNKNOWN	FAM	NFQ	Undetermined						TRUE	0.2	TRUE	3	39	N/A										N	Y	Y
360	O24	FALSE	CM	hsa-miR-147-4373131	UNKNOWN	FAM	NFQ	Undetermined						TRUE	0.2	TRUE	3	39	N/A										N	Y	Y
361	P1	FALSE	CM	hsa-miR-208-4373091	UNKNOWN	FAM	NFQ	28.783	28.783					TRUE	0.199826	TRUE	3	23	N/A										N	N	N
362	P2	FALSE	CM	hsa-miR-211-4373088	UNKNOWN	FAM	NFQ	27.917	27.9171					TRUE	0.0478392	TRUE	3	24	N/A										N	N	N
363	P3	FALSE	CM	hsa-miR-212-4373087	UNKNOWN	FAM	NFQ	25.655	25.6547					TRUE	0.209378	TRUE	3	20	N/A										N	N	N
364	P4	FALSE	CM	hsa-miR-219-1-3p-4395206	UNKNOWN	FAM	NFQ	33.424	33.4237					TRUE	0.166619	TRUE	3	27	N/A										N	N	N
365	P5	FALSE	CM	hsa-miR-219-2-3p-4395501	UNKNOWN	FAM	NFQ	30.09	30.0895					TRUE	0.224058	TRUE	3	23	N/A										N	N	N
366	P6	FALSE	CM	hsa-miR-220-4373078	UNKNOWN	FAM	NFQ	Undetermined						TRUE	0.2	TRUE	3	39	N/A										N	Y	Y
367	P7	FALSE	CM	hsa-miR-220b-4395317	UNKNOWN	FAM	NFQ	26.566	26.5664					TRUE	0.121008	TRUE	3	16	N/A										N	N	N
368	P8	FALSE	CM	hsa-miR-220c-4395322	UNKNOWN	FAM	NFQ	Undetermined						TRUE	0.2	TRUE	3	39	N/A										N	Y	Y
369	P9	FALSE	CM	hsa-miR-298-4395301	UNKNOWN	FAM	NFQ	Undetermined						TRUE	0.2	TRUE	3	39	N/A										N	Y	Y
370	P10	FALSE	CM	hsa-miR-325-4373051	UNKNOWN	FAM	NFQ	24.906	24.9057					TRUE	0.04	TRUE	3	20	N/A										N	N	Y
371	P11	FALSE	CM	hsa-miR-346-4373038	UNKNOWN	FAM	NFQ	27.154	27.1537					TRUE	0.0529361	TRUE	3	23	N/A										N	N	N
372	P12	FALSE	CM	hsa-miR-376c-4395233	UNKNOWN	FAM	NFQ	28.039	28.0391					TRUE	0.13554	TRUE	3	23	N/A										N	N	N
373	P13	FALSE	CM	hsa-miR-384-4373017	UNKNOWN	FAM	NFQ	Undetermined						TRUE	0.2	TRUE	3	39	N/A										N	Y	Y
374	P14	FALSE	CM	hsa-miR-412-4373199	UNKNOWN	FAM	NFQ	Undetermined						TRUE	0.2	TRUE	3	39	N/A										N	Y	Y
375	P15	FALSE	CM	hsa-miR-448-4373206	UNKNOWN	FAM	NFQ	Undetermined						TRUE	0.2	TRUE	3	39	N/A										N	Y	Y
376	P16	FALSE	CM	hsa-miR-492-4373217	UNKNOWN	FAM	NFQ	29.198	29.1982					TRUE	0.0905414	TRUE	3	22	N/A										N	N	N
377	P17	FALSE	CM	hsa-miR-506-4373231	UNKNOWN	FAM	NFQ	27.329	27.3288					TRUE	0.120835	TRUE	3	20	N/A										N	N	N
378	P18	FALSE	CM	hsa-miR-509-3-5p-4395266	UNKNOWN	FAM	NFQ	Undetermined						TRUE	0.2	TRUE	3	39	N/A										N	Y	Y
379	P19	FALSE	CM	hsa-miR-511-4373236	UNKNOWN	FAM	NFQ	31.327	31.3266					TRUE	0.226408	TRUE	3	25	N/A										N	N	N
380	P20	FALSE	CM	hsa-miR-517b-4373244	UNKNOWN	FAM	NFQ	32.836	32.8362					TRUE	0.0776392	TRUE	3	27	N/A										N	N	N
381	P21	FALSE	CM	hsa-miR-519c-3p-4373251	UNKNOWN	FAM	NFQ	Undetermined						TRUE	0.2	TRUE	3	39	N/A										N	Y	Y
382	P22	FALSE	CM	hsa-miR-520b-4373252	UNKNOWN	FAM	NFQ	35.215	35.2154					TRUE	0.149769	TRUE	3	28	N/A										N	N	N
383	P23	FALSE	CM	hsa-miR-520e-4373255	UNKNOWN	FAM	NFQ	34.727	34.7265					TRUE	0.129464	TRUE	3	27	N/A										N	N	N
384	P24	FALSE	CM	hsa-miR-520f-4373256	UNKNOWN	FAM	NFQ	20.772	20.7715					TRUE	0.04	TRUE	3	16	N/A										N	N	Y
