# Supplementary material for: Maturation of Human Induced Pluripotent Stem Cell-Derived Cardiomyocytes by Soluble Factors from Human Mesenchymal Stem Cells
Source: Mol Ther. 2018 Aug 16;26(11):2681–95. doi: 10.1016/j.ymthe.2018.08.012 (PMC6224789; doi:10.1016/j.ymthe.2018.08.012)
Supplement: Table S4. Target Prediction with Gene Expression from Identified MicroRNAs in Exosomes [file mmc3.xls]

## Sheet: Predicted target genes 
microRNA	#	Gene Name	Gene Ensembl id	Score	Experimentally Supported
hsa-let-7a-2-3p	1	COL4A3BP	ENSG00000113163	0.96	No
hsa-let-7a-2-3p	2	FZD7	ENSG00000155760	0.82	No
hsa-let-7a-2-3p	3	CAMTA1	ENSG00000171735	0.954	No
hsa-let-7a-2-3p	4	IRS2	ENSG00000185950	0.892	No
hsa-let-7a-2-3p	5	POU2F1	ENSG00000143190	0.993	No
hsa-let-7a-2-3p	6	TANC1	ENSG00000115183	0.835	No
hsa-let-7a-2-3p	7	MAGI2	ENSG00000187391	0.904	No
hsa-let-7a-2-3p	8	TENM3	ENSG00000218336	0.888	No
hsa-let-7a-2-3p	9	ZEB2	ENSG00000169554	0.917	No
hsa-let-7a-2-3p	10	KSR2	ENSG00000171435	0.924	No
hsa-let-7a-2-3p	11	NFKBIZ	ENSG00000144802	0.851	No
hsa-let-7a-2-3p	12	MYBL1	ENSG00000185697	0.815	No
hsa-let-7a-2-3p	13	RBM27	ENSG00000091009	0.822	No
hsa-let-7a-2-3p	14	ERBB2IP	ENSG00000112851	0.968	No
hsa-let-7a-2-3p	15	SWAP70	ENSG00000133789	0.886	No
hsa-let-7a-2-3p	16	TOB2	ENSG00000183864	0.951	No
hsa-let-7a-2-3p	17	CDH2	ENSG00000170558	0.882	No
hsa-let-7a-2-3p	18	MMS19	ENSG00000155229	0.819	No
hsa-let-7a-2-3p	19	ADAM10	ENSG00000137845	0.802	No
hsa-let-7a-2-3p	20	EXT1	ENSG00000182197	0.896	No
hsa-let-7a-2-3p	21	LRP6	ENSG00000070018	0.939	No
hsa-let-7a-2-3p	22	MFSD1	ENSG00000118855	0.883	No
hsa-let-7a-2-3p	23	GRB10	ENSG00000106070	0.88	No
hsa-let-7a-2-3p	24	B3GNT9	ENSG00000237172	0.954	No
hsa-let-7a-2-3p	25	SLC30A5	ENSG00000145740	0.829	No
hsa-let-7a-2-3p	26	PHF20L1	ENSG00000129292	0.921	No
hsa-let-7a-2-3p	27	ARL8A	ENSG00000143862	0.882	No
hsa-let-7a-2-3p	28	HOXC9	ENSG00000180806	0.888	No
hsa-let-7a-2-3p	29	MED13L	ENSG00000123066	0.982	No
hsa-let-7a-2-3p	30	ZFAND5	ENSG00000107372	0.876	Yes
hsa-let-7a-2-3p	31	LRRTM3	ENSG00000198739	0.95	No
hsa-let-7a-2-3p	32	ROCK1	ENSG00000067900	0.821	No
hsa-let-7a-2-3p	33	ATXN7L3	ENSG00000087152	0.88	No
hsa-let-7a-2-3p	34	KAT6A	ENSG00000083168	0.967	No
hsa-let-7a-2-3p	35	STXBP5L	ENSG00000145087	0.984	No
hsa-let-7a-2-3p	36	RNF38	ENSG00000137075	0.968	No
hsa-let-7a-2-3p	37	ZNF827	ENSG00000151612	0.877	No
hsa-let-7a-2-3p	38	PGAP1	ENSG00000197121	0.84	No
hsa-let-7a-2-3p	39	CADM2	ENSG00000175161	0.965	No
hsa-let-7a-2-3p	40	FAM126B	ENSG00000155744	0.804	No
hsa-let-7a-2-3p	41	GPHN	ENSG00000171723	0.873	No
hsa-let-7a-2-3p	42	PCDHA10	ENSG00000250120	0.898	No
hsa-let-7a-2-3p	43	ELAVL2	ENSG00000107105	0.981	No
hsa-let-7a-2-3p	44	SH2B3	ENSG00000111252	0.907	No
hsa-let-7a-2-3p	45	SDC3	ENSG00000162512	0.838	No
hsa-let-7a-2-3p	46	NDNF	ENSG00000173376	0.897	No
hsa-let-7a-2-3p	47	ARHGAP11A	ENSG00000198826	0.877	No
hsa-let-7a-2-3p	48	PAM	ENSG00000145730	0.813	No
hsa-let-7a-2-3p	49	TCFL5	ENSG00000101190	0.816	No
hsa-let-7a-2-3p	50	ADRBK2	ENSG00000100077	0.846	No
hsa-let-7a-2-3p	51	LPHN2	ENSG00000117114	0.826	No
hsa-let-7a-2-3p	52	IP6K1	ENSG00000176095	0.898	No
hsa-let-7a-2-3p	53	RFX4	ENSG00000111783	0.984	No
hsa-let-7a-2-3p	54	TENM1	ENSG00000009694	0.912	No
hsa-let-7a-2-3p	55	STK4	ENSG00000101109	0.956	No
hsa-let-7a-2-3p	56	ATP2B2	ENSG00000157087	0.818	No
hsa-let-7a-2-3p	57	DGKA	ENSG00000065357	0.842	No
hsa-let-7a-2-3p	58	ZNF605	ENSG00000196458	0.84	No
hsa-let-7a-2-3p	59	TTBK2	ENSG00000128881	0.94	No
hsa-let-7a-2-3p	60	UCK2	ENSG00000143179	0.834	No
hsa-let-7a-2-3p	61	HOXA1	ENSG00000105991	0.858	No
hsa-let-7a-2-3p	62	MEA1	ENSG00000124733	0.839	No
hsa-let-7a-2-3p	63	PCDHA7	ENSG00000204963	0.898	No
hsa-let-7a-2-3p	64	TCF4	ENSG00000196628	0.941	No
hsa-let-7a-2-3p	65	ARL10	ENSG00000175414	0.84	No
hsa-let-7a-2-3p	66	SETBP1	ENSG00000152217	0.889	No
hsa-let-7a-2-3p	67	ZNF10	ENSG00000256223	0.949	No
hsa-let-7a-2-3p	68	SOX11	ENSG00000176887	0.974	No
hsa-let-7a-2-3p	69	SLC25A12	ENSG00000115840	0.951	No
hsa-let-7a-2-3p	70	WWP1	ENSG00000123124	0.925	No
hsa-let-7a-2-3p	71	HOXA4	ENSG00000197576	0.881	No
hsa-let-7a-2-3p	72	VANGL1	ENSG00000173218	0.827	No
hsa-let-7a-2-3p	73	GTF3C4	ENSG00000125484	0.905	No
hsa-let-7a-2-3p	74	PTCH1	ENSG00000185920	0.833	No
hsa-let-7a-2-3p	75	MSH3	ENSG00000113318	0.848	No
hsa-let-7a-2-3p	76	HVCN1	ENSG00000122986	0.976	No
hsa-let-7a-2-3p	77	LMX1A	ENSG00000162761	0.921	No
hsa-let-7a-2-3p	78	PCDHA13	ENSG00000239389	0.892	No
hsa-let-7a-2-3p	79	FLRT3	ENSG00000125848	0.917	No
hsa-let-7a-2-3p	80	HOOK3	ENSG00000168172	0.954	No
hsa-let-7a-2-3p	81	CACNB4	ENSG00000182389	0.908	No
hsa-let-7a-2-3p	82	USP31	ENSG00000103404	0.879	No
hsa-let-7a-2-3p	83	TCF7L2	ENSG00000148737	0.989	No
hsa-let-7a-2-3p	84	ZYG11B	ENSG00000162378	0.857	No
hsa-let-7a-2-3p	85	ACVR1B	ENSG00000135503	0.981	No
hsa-let-7a-2-3p	86	HCG27	ENSG00000206344	0.811	No
hsa-let-7a-2-3p	87	ANTXR1	ENSG00000169604	0.91	No
hsa-let-7a-2-3p	88	PCDHA1	ENSG00000204970	0.895	No
hsa-let-7a-2-3p	89	TSC22D1	ENSG00000102804	0.86	No
hsa-let-7a-2-3p	90	ATG2B	ENSG00000066739	0.851	No
hsa-let-7a-2-3p	91	HHIP	ENSG00000164161	0.982	No
hsa-let-7a-2-3p	92	C19orf73	ENSG00000221916	0.936	No
hsa-let-7a-2-3p	93	RSF1	ENSG00000048649	0.832	No
hsa-let-7a-2-3p	94	OGT	ENSG00000147162	0.903	No
hsa-let-7a-2-3p	95	FLI1	ENSG00000151702	0.874	No
hsa-let-7a-2-3p	96	PPP1CC	ENSG00000186298	0.975	No
hsa-let-7a-2-3p	97	RAB7A	ENSG00000075785	0.9	No
hsa-let-7a-2-3p	98	TSPAN3	ENSG00000140391	0.948	No
hsa-let-7a-2-3p	99	MKL2	ENSG00000186260	0.887	No
hsa-let-7a-2-3p	100	CNTN1	ENSG00000018236	0.807	No
hsa-let-7a-2-3p	101	EEA1	ENSG00000102189	0.883	No
hsa-let-7a-2-3p	102	ZNF341	ENSG00000131061	0.898	No
hsa-let-7a-2-3p	103	FKBP14	ENSG00000106080	0.879	No
hsa-let-7a-2-3p	104	TM9SF3	ENSG00000077147	0.904	No
hsa-let-7a-2-3p	105	RC3H2	ENSG00000056586	0.995	No
hsa-let-7a-2-3p	106	AUTS2	ENSG00000158321	0.829	No
hsa-let-7a-2-3p	107	SPOCK1	ENSG00000152377	0.823	No
hsa-let-7a-2-3p	108	KAT6B	ENSG00000156650	0.996	No
hsa-let-7a-2-3p	109	ZNF148	ENSG00000163848	0.998	No
hsa-let-7a-2-3p	110	KLF9	ENSG00000119138	0.91	No
hsa-let-7a-2-3p	111	SLITRK5	ENSG00000165300	0.895	No
hsa-let-7a-2-3p	112	NPAS3	ENSG00000151322	0.865	No
hsa-let-7a-2-3p	113	C1orf95	ENSG00000203685	0.842	No
hsa-let-7a-2-3p	114	TMSB4Y	ENSG00000154620	0.898	No
hsa-let-7a-2-3p	115	ZNF117	ENSG00000152926	0.894	No
hsa-let-7a-2-3p	116	PCDH11X	ENSG00000102290	0.917	No
hsa-let-7a-2-3p	117	DACH1	ENSG00000165659	0.992	No
hsa-let-7a-2-3p	118	KDM3A	ENSG00000115548	0.847	No
hsa-let-7a-2-3p	119	ORC4	ENSG00000115947	0.809	No
hsa-let-7a-2-3p	120	NET1	ENSG00000173848	0.915	No
hsa-let-7a-2-3p	121	BACH2	ENSG00000112182	0.973	No
hsa-let-7a-2-3p	122	EBF1	ENSG00000164330	0.936	No
hsa-let-7a-2-3p	123	GINS3	ENSG00000181938	0.857	No
hsa-let-7a-2-3p	124	CCDC93	ENSG00000125633	0.806	No
hsa-let-7a-2-3p	125	NEUROD6	ENSG00000164600	0.9	No
hsa-let-7a-2-3p	126	CIT	ENSG00000122966	0.823	No
hsa-let-7a-2-3p	127	SLC24A2	ENSG00000155886	0.84	No
hsa-let-7a-2-3p	128	MAP4K3	ENSG00000011566	0.997	No
hsa-let-7a-2-3p	129	KCNMA1	ENSG00000156113	0.905	No
hsa-let-7a-2-3p	130	RRM2B	ENSG00000048392	0.903	No
hsa-let-7a-2-3p	131	BCL11A	ENSG00000119866	0.856	No
hsa-let-7a-2-3p	132	RARB	ENSG00000077092	0.886	No
hsa-let-7a-2-3p	133	GOLGA5	ENSG00000066455	0.823	No
hsa-let-7a-2-3p	134	AKAP1	ENSG00000121057	0.951	No
hsa-let-7a-2-3p	135	BCL2	ENSG00000171791	0.952	No
hsa-let-7a-2-3p	136	SRGAP1	ENSG00000196935	0.904	No
hsa-let-7a-2-3p	137	SYNJ1	ENSG00000159082	0.911	No
hsa-let-7a-2-3p	138	MED13	ENSG00000108510	0.878	No
hsa-let-7a-2-3p	139	CUL1	ENSG00000055130	0.968	No
hsa-let-7a-2-3p	140	INHBA	ENSG00000122641	0.813	No
hsa-let-7a-2-3p	141	SNX9	ENSG00000130340	0.853	No
hsa-let-7a-2-3p	142	PTPN1	ENSG00000196396	0.848	No
hsa-let-7a-2-3p	143	CASD1	ENSG00000127995	0.828	No
hsa-let-7a-2-3p	144	STAG2	ENSG00000101972	0.905	No
hsa-let-7a-2-3p	145	EPG5	ENSG00000152223	0.824	No
hsa-let-7a-2-3p	146	AGAP1	ENSG00000157985	0.932	No
hsa-let-7a-2-3p	147	PPEF1	ENSG00000086717	0.808	No
hsa-let-7a-2-3p	148	NAMPTL	ENSG00000229644	0.913	No
hsa-let-7a-2-3p	149	PHF2	ENSG00000197724	0.961	No
hsa-let-7a-2-3p	150	DGCR2	ENSG00000070413	0.838	No
hsa-let-7a-2-3p	151	LPPR1	ENSG00000148123	0.901	No
hsa-let-7a-2-3p	152	BHLHE41	ENSG00000123095	0.811	No
hsa-let-7a-2-3p	153	HMGB2	ENSG00000164104	0.962	No
hsa-let-7a-2-3p	154	ACAP2	ENSG00000114331	0.841	No
hsa-let-7a-2-3p	155	HS3ST1	ENSG00000002587	0.961	No
hsa-let-7a-2-3p	156	AGFG1	ENSG00000173744	0.889	No
hsa-let-7a-2-3p	157	IGF1R	ENSG00000140443	0.827	No
hsa-let-7a-2-3p	158	DAB1	ENSG00000173406	0.844	No
hsa-let-7a-2-3p	159	FMR1	ENSG00000102081	0.928	No
hsa-let-7a-2-3p	160	EGFR	ENSG00000146648	0.912	No
hsa-let-7a-2-3p	161	KCNAB1	ENSG00000169282	0.916	No
hsa-let-7a-2-3p	162	TSHZ3	ENSG00000121297	0.886	No
hsa-let-7a-2-3p	163	KLF7	ENSG00000118263	0.896	No
hsa-let-7a-2-3p	164	ZFHX3	ENSG00000140836	0.825	No
hsa-let-7a-2-3p	165	COX7A2L	ENSG00000115944	0.831	No
hsa-let-7a-2-3p	166	SERAC1	ENSG00000122335	0.808	No
hsa-let-7a-2-3p	167	ID4	ENSG00000172201	0.945	No
hsa-let-7a-2-3p	168	NHLRC2	ENSG00000196865	0.854	No
hsa-let-7a-2-3p	169	PPP2R5C	ENSG00000078304	0.93	No
hsa-let-7a-2-3p	170	CRISPLD1	ENSG00000121005	0.91	No
hsa-let-7a-2-3p	171	ATAD5	ENSG00000176208	0.86	No
hsa-let-7a-2-3p	172	LRIG1	ENSG00000144749	0.979	No
hsa-let-7a-2-3p	173	PLEKHG7	ENSG00000187510	0.8	No
hsa-let-7a-2-3p	174	FAM91A1	ENSG00000176853	0.883	No
hsa-let-7a-2-3p	175	ZNF510	ENSG00000081386	0.819	No
hsa-let-7a-2-3p	176	ITGA1	ENSG00000213949	0.872	No
hsa-let-7a-2-3p	177	QSER1	ENSG00000060749	0.838	No
hsa-let-7a-2-3p	178	PCDHA11	ENSG00000249158	0.898	No
hsa-let-7a-2-3p	179	VLDLR	ENSG00000147852	0.985	No
hsa-let-7a-2-3p	180	EOMES	ENSG00000163508	0.89	No
hsa-let-7a-2-3p	181	KIF23	ENSG00000137807	0.822	No
hsa-let-7a-2-3p	182	SORBS1	ENSG00000095637	0.937	No
hsa-let-7a-2-3p	183	C1QL4	ENSG00000186897	0.869	No
hsa-let-7a-2-3p	184	LPHN3	ENSG00000150471	0.967	No
hsa-let-7a-2-3p	185	HACE1	ENSG00000085382	0.803	No
hsa-let-7a-2-3p	186	SHC3	ENSG00000148082	0.877	No
hsa-let-7a-2-3p	187	TNFSF11	ENSG00000120659	0.961	No
hsa-let-7a-2-3p	188	NID1	ENSG00000116962	0.83	No
hsa-let-7a-2-3p	189	CALM2	ENSG00000143933	0.888	No
hsa-let-7a-2-3p	190	SNIP1	ENSG00000163877	0.809	No
hsa-let-7a-2-3p	191	BARHL1	ENSG00000125492	0.802	No
hsa-let-7a-2-3p	192	TPM3	ENSG00000143549	0.857	No
hsa-let-7a-2-3p	193	EPC1	ENSG00000120616	0.927	No
hsa-let-7a-2-3p	194	GPR153	ENSG00000158292	0.843	No
hsa-let-7a-2-3p	195	CCDC132	ENSG00000004766	0.814	No
hsa-let-7a-2-3p	196	CNKSR2	ENSG00000149970	0.978	No
hsa-let-7a-2-3p	197	CELF1	ENSG00000149187	0.889	No
hsa-let-7a-2-3p	198	APP	ENSG00000142192	0.896	No
hsa-let-7a-2-3p	199	RALYL	ENSG00000184672	0.811	No
hsa-let-7a-2-3p	200	CSPG5	ENSG00000114646	0.879	No
hsa-let-7a-2-3p	201	SLC9A6	ENSG00000198689	0.832	No
hsa-let-7a-2-3p	202	TAOK1	ENSG00000160551	0.992	No
hsa-let-7a-2-3p	203	C4orf46	ENSG00000205208	0.806	No
hsa-let-7a-2-3p	204	EFNA5	ENSG00000184349	0.82	No
hsa-let-7a-2-3p	205	EPHA7	ENSG00000135333	0.847	No
hsa-let-7a-2-3p	206	PDS5A	ENSG00000121892	0.936	No
hsa-let-7a-2-3p	207	IER5	ENSG00000162783	0.834	No
hsa-let-7a-2-3p	208	CAMKK2	ENSG00000110931	0.866	No
hsa-let-7a-2-3p	209	RFX7	ENSG00000181827	0.859	No
hsa-let-7a-2-3p	210	ABI2	ENSG00000138443	0.919	No
hsa-let-7a-2-3p	211	NCOA3	ENSG00000124151	0.813	No
hsa-let-7a-2-3p	212	ANK2	ENSG00000145362	0.867	No
hsa-let-7a-2-3p	213	LOR	ENSG00000203782	0.881	No
hsa-let-7a-2-3p	214	MYCBP2	ENSG00000005810	0.98	No
hsa-let-7a-2-3p	215	CSRNP2	ENSG00000110925	0.924	No
hsa-let-7a-2-3p	216	USP12	ENSG00000152484	0.838	No
hsa-let-7a-2-3p	217	TAL1	ENSG00000162367	0.835	No
hsa-let-7a-2-3p	218	MAML3	ENSG00000196782	0.895	No
hsa-let-7a-2-3p	219	TNRC6B	ENSG00000100354	0.814	No
hsa-let-7a-2-3p	220	NDUFS8	ENSG00000110717	0.942	No
hsa-let-7a-2-3p	221	PDE4D	ENSG00000113448	0.862	No
hsa-let-7a-2-3p	222	HMGN2	ENSG00000198830	0.974	No
hsa-let-7a-2-3p	223	PRRC2C	ENSG00000117523	0.88	No
hsa-let-7a-2-3p	224	CADM3	ENSG00000162706	0.841	No
hsa-let-7a-2-3p	225	TYW3	ENSG00000162623	0.885	No
hsa-let-7a-2-3p	226	PANK3	ENSG00000120137	0.891	No
hsa-let-7a-2-3p	227	HS3ST3B1	ENSG00000125430	0.845	No
hsa-let-7a-2-3p	228	VPS13B	ENSG00000132549	0.815	No
hsa-let-7a-2-3p	229	HIVEP2	ENSG00000010818	0.975	No
hsa-let-7a-2-3p	230	GABPB1	ENSG00000104064	0.941	No
hsa-let-7a-2-3p	231	UBA2	ENSG00000126261	0.803	No
hsa-let-7a-2-3p	232	ZNF207	ENSG00000010244	0.843	No
hsa-let-7a-2-3p	233	RAB11FIP4	ENSG00000131242	0.873	No
hsa-let-7a-2-3p	234	RBMS1	ENSG00000153250	0.983	No
hsa-let-7a-2-3p	235	SEC63	ENSG00000025796	0.946	No
hsa-let-7a-2-3p	236	NPAS2	ENSG00000170485	0.853	No
hsa-let-7a-2-3p	237	KLF13	ENSG00000169926	0.85	No
hsa-let-7a-2-3p	238	PTPRC	ENSG00000081237	0.878	No
hsa-let-7a-2-3p	239	PPP3CA	ENSG00000138814	0.804	No
hsa-let-7a-2-3p	240	PCGF5	ENSG00000180628	0.92	No
hsa-let-7a-2-3p	241	KIF16B	ENSG00000089177	0.82	No
hsa-let-7a-2-3p	242	AGPAT4	ENSG00000026652	0.84	No
hsa-let-7a-2-3p	243	PTK2	ENSG00000169398	0.954	No
hsa-let-7a-2-3p	244	FBXO34	ENSG00000178974	0.911	No
hsa-let-7a-2-3p	245	VPS4B	ENSG00000119541	0.932	No
hsa-let-7a-2-3p	246	NLK	ENSG00000087095	0.918	No
hsa-let-7a-2-3p	247	SOGA1	ENSG00000149639	0.883	No
hsa-let-7a-2-3p	248	HECTD2	ENSG00000165338	0.81	No
hsa-let-7a-2-3p	249	PCDHA2	ENSG00000204969	0.894	No
hsa-let-7a-2-3p	250	CADM1	ENSG00000182985	0.886	No
hsa-let-7a-2-3p	251	ZNF143	ENSG00000166478	0.809	No
hsa-let-7a-2-3p	252	ZNF217	ENSG00000171940	0.885	No
hsa-let-7a-2-3p	253	DIP2C	ENSG00000151240	0.827	No
hsa-let-7a-2-3p	254	RP5-1021I20.4	ENSG00000258653	0.941	No
hsa-let-7a-2-3p	255	LPCAT4	ENSG00000176454	0.847	No
hsa-let-7a-2-3p	256	RBM5	ENSG00000003756	0.86	No
hsa-let-7a-2-3p	257	PSD3	ENSG00000156011	0.971	No
hsa-let-7a-2-3p	258	SH3GL2	ENSG00000107295	0.855	No
hsa-let-7a-2-3p	259	HNRNPUL2	ENSG00000214753	0.863	No
hsa-let-7a-2-3p	260	PLCB1	ENSG00000182621	0.879	No
hsa-let-7a-2-3p	261	EBF3	ENSG00000108001	0.848	No
hsa-let-7a-2-3p	262	KCNS2	ENSG00000156486	0.917	No
hsa-let-7a-2-3p	263	USP2	ENSG00000036672	0.924	No
hsa-let-7a-2-3p	264	ACTC1	ENSG00000159251	0.833	No
hsa-let-7a-2-3p	265	FZD4	ENSG00000174804	0.893	No
hsa-let-7a-2-3p	266	CUL5	ENSG00000166266	0.928	No
hsa-let-7a-2-3p	267	SLC35F3	ENSG00000183780	0.958	No
hsa-let-7a-2-3p	268	MBTD1	ENSG00000011258	0.986	No
hsa-let-7a-2-3p	269	CMIP	ENSG00000153815	0.882	No
hsa-let-7a-2-3p	270	SOST	ENSG00000167941	0.857	No
hsa-let-7a-2-3p	271	SLC5A3	ENSG00000198743	0.878	No
hsa-let-7a-2-3p	272	CHN2	ENSG00000106069	0.88	No
hsa-let-7a-2-3p	273	CLVS2	ENSG00000146352	0.8	No
hsa-let-7a-2-3p	274	GPC4	ENSG00000076716	0.946	No
hsa-let-7a-2-3p	275	HCN1	ENSG00000164588	0.98	No
hsa-let-7a-2-3p	276	ATRNL1	ENSG00000107518	0.871	No
hsa-let-7a-2-3p	277	SLC20A2	ENSG00000168575	0.813	No
hsa-let-7a-2-3p	278	FEZF2	ENSG00000153266	0.824	No
hsa-let-7a-2-3p	279	WDR82	ENSG00000164091	0.863	No
hsa-let-7a-2-3p	280	KIF26B	ENSG00000162849	0.823	No
hsa-let-7a-2-3p	281	EIF4E	ENSG00000151247	0.842	No
hsa-let-7a-2-3p	282	UNK	ENSG00000132478	0.883	No
hsa-let-7a-2-3p	283	PUM1	ENSG00000134644	0.95	No
hsa-let-7a-2-3p	284	FBXO38	ENSG00000145868	0.815	No
hsa-let-7a-2-3p	285	IL12RB2	ENSG00000081985	0.892	No
hsa-let-7a-2-3p	286	GGPS1	ENSG00000152904	0.808	No
hsa-let-7a-2-3p	287	LYRM2	ENSG00000083099	0.863	No
hsa-let-7a-2-3p	288	SBNO1	ENSG00000139697	0.815	No
hsa-let-7a-2-3p	289	NCOA6	ENSG00000198646	0.989	No
hsa-let-7a-2-3p	290	PRR20C	ENSG00000229665	0.828	No
hsa-let-7a-2-3p	291	DOCK1	ENSG00000150760	0.835	No
hsa-let-7a-2-3p	292	SAMD4A	ENSG00000020577	0.85	No
hsa-let-7a-2-3p	293	RAPGEF2	ENSG00000109756	0.906	No
hsa-let-7a-2-3p	294	TIMM23B	ENSG00000204152	0.823	No
hsa-let-7a-2-3p	295	TTLL5	ENSG00000119685	0.831	No
hsa-let-7a-2-3p	296	RBMS3	ENSG00000144642	0.915	No
hsa-let-7a-2-3p	297	SMARCA5	ENSG00000153147	0.83	No
hsa-let-7a-2-3p	298	GDAP2	ENSG00000196505	0.938	No
hsa-let-7a-2-3p	299	ANP32B	ENSG00000136938	0.88	No
hsa-let-7a-2-3p	300	GTF2IRD1	ENSG00000006704	0.814	No
hsa-let-7a-2-3p	301	ATRIP	ENSG00000164053	0.858	No
hsa-let-7a-2-3p	302	ATL2	ENSG00000119787	0.864	No
hsa-let-7a-2-3p	303	WDR48	ENSG00000114742	0.876	No
hsa-let-7a-2-3p	304	MED26	ENSG00000105085	0.814	No
hsa-let-7a-2-3p	305	DLC1	ENSG00000164741	0.862	No
hsa-let-7a-2-3p	306	MARCKS	ENSG00000155130	0.829	No
hsa-let-7a-2-3p	307	SCN1A	ENSG00000144285	0.806	No
hsa-let-7a-2-3p	308	LMTK2	ENSG00000164715	0.815	No
hsa-let-7a-2-3p	309	NFKB2	ENSG00000077150	0.863	No
hsa-let-7a-2-3p	310	UNC5C	ENSG00000182168	0.904	No
hsa-let-7a-2-3p	311	BMF	ENSG00000104081	0.93	No
hsa-let-7a-2-3p	312	ANKRD12	ENSG00000101745	0.875	No
hsa-let-7a-2-3p	313	SRI	ENSG00000075142	0.82	No
hsa-let-7a-2-3p	314	USP21	ENSG00000143258	0.925	No
hsa-let-7a-2-3p	315	PCDHAC2	ENSG00000243232	0.895	No
hsa-let-7a-2-3p	316	TP53INP1	ENSG00000164938	0.958	Yes
hsa-let-7a-2-3p	317	ELMSAN1	ENSG00000156030	0.965	No
hsa-let-7a-2-3p	318	FLRT2	ENSG00000185070	0.922	No
hsa-let-7a-2-3p	319	KLF3	ENSG00000109787	0.979	No
hsa-let-7a-2-3p	320	C16orf45	ENSG00000166780	0.869	No
hsa-let-7a-2-3p	321	PCDHA12	ENSG00000251664	0.899	No
hsa-let-7a-2-3p	322	TBC1D14	ENSG00000132405	0.826	No
hsa-let-7a-2-3p	323	SKIL	ENSG00000136603	0.897	No
hsa-let-7a-2-3p	324	ZMIZ1	ENSG00000108175	0.832	Yes
hsa-let-7a-2-3p	325	KLRC2	ENSG00000205809	0.858	No
hsa-let-7a-2-3p	326	ZAK	ENSG00000091436	0.821	No
hsa-let-7a-2-3p	327	ICOS	ENSG00000163600	0.846	No
hsa-let-7a-2-3p	328	PIM1	ENSG00000137193	0.947	No
hsa-let-7a-2-3p	329	VANGL2	ENSG00000162738	0.951	No
hsa-let-7a-2-3p	330	SLC38A2	ENSG00000134294	0.967	No
hsa-let-7a-2-3p	331	ADAMTSL1	ENSG00000178031	0.978	No
hsa-let-7a-2-3p	332	RBBP5	ENSG00000117222	0.847	No
hsa-let-7a-2-3p	333	FLT3LG	ENSG00000090554	0.865	No
hsa-let-7a-2-3p	334	ERC2	ENSG00000187672	0.813	No
hsa-let-7a-2-3p	335	SLC8A1	ENSG00000183023	0.899	No
hsa-let-7a-2-3p	336	CNIH2	ENSG00000174871	0.871	No
hsa-let-7a-2-3p	337	NCOA2	ENSG00000140396	0.85	No
hsa-let-7a-2-3p	338	KCMF1	ENSG00000176407	0.805	No
hsa-let-7a-2-3p	339	RGS7	ENSG00000182901	0.823	No
hsa-let-7a-2-3p	340	CDYL	ENSG00000153046	0.994	No
hsa-let-7a-2-3p	341	THAP11	ENSG00000168286	0.911	No
hsa-let-7a-2-3p	342	NEO1	ENSG00000067141	0.942	No
hsa-let-7a-2-3p	343	LRRC8C	ENSG00000171488	0.829	No
hsa-let-7a-2-3p	344	NAMPT	ENSG00000105835	0.989	No
hsa-let-7a-2-3p	345	PRPF38B	ENSG00000134186	0.911	No
hsa-let-7a-2-3p	346	RORA	ENSG00000069667	0.947	No
hsa-let-7a-2-3p	347	POM121C	ENSG00000272391	0.818	No
hsa-let-7a-2-3p	348	PRR12	ENSG00000126464	0.966	No
hsa-let-7a-2-3p	349	TBX2	ENSG00000121068	0.891	No
hsa-let-7a-2-3p	350	ITGA10	ENSG00000143127	0.834	No
hsa-let-7a-2-3p	351	ACVR2A	ENSG00000121989	0.885	No
hsa-let-7a-2-3p	352	TDO2	ENSG00000151790	0.873	No
hsa-let-7a-2-3p	353	RFX3	ENSG00000080298	0.982	No
hsa-let-7a-2-3p	354	ERN1	ENSG00000178607	0.883	No
hsa-let-7a-2-3p	355	SRRM2	ENSG00000167978	0.958	No
hsa-let-7a-2-3p	356	SS18L1	ENSG00000184402	0.829	No
hsa-let-7a-2-3p	357	COL13A1	ENSG00000197467	0.806	No
hsa-let-7a-2-3p	358	FXR1	ENSG00000114416	0.845	No
hsa-let-7a-2-3p	359	METTL21A	ENSG00000144401	0.81	No
hsa-let-7a-2-3p	360	EIF5B	ENSG00000158417	0.893	No
hsa-let-7a-2-3p	361	PCCB	ENSG00000114054	0.964	No
hsa-let-7a-2-3p	362	CUX1	ENSG00000257923	0.851	No
hsa-let-7a-2-3p	363	WDFY3	ENSG00000163625	0.92	No
hsa-let-7a-2-3p	364	GLCE	ENSG00000138604	0.962	No
hsa-let-7a-2-3p	365	RAC1	ENSG00000136238	0.889	No
hsa-let-7a-2-3p	366	SDAD1	ENSG00000198301	0.882	No
hsa-let-7a-2-3p	367	MAF	ENSG00000178573	0.855	No
hsa-let-7a-2-3p	368	SHOC2	ENSG00000108061	0.922	No
hsa-let-7a-2-3p	369	DNMT3A	ENSG00000119772	0.824	No
hsa-let-7a-2-3p	370	KMT2D	ENSG00000167548	0.945	No
hsa-let-7a-2-3p	371	ZCCHC5	ENSG00000179300	0.879	No
hsa-let-7a-2-3p	372	KDM6A	ENSG00000147050	0.815	No
hsa-let-7a-2-3p	373	MAP7	ENSG00000135525	0.826	No
hsa-let-7a-2-3p	374	DCX	ENSG00000077279	0.919	No
hsa-let-7a-2-3p	375	EBAG9	ENSG00000147654	0.832	No
hsa-let-7a-2-3p	376	SRSF4	ENSG00000116350	0.881	No
hsa-let-7a-2-3p	377	CITED2	ENSG00000164442	0.965	No
hsa-let-7a-2-3p	378	TSNAX	ENSG00000116918	0.816	No
hsa-let-7a-2-3p	379	GRM7	ENSG00000196277	0.94	No
hsa-let-7a-2-3p	380	FAM196A	ENSG00000188916	0.805	No
hsa-let-7a-2-3p	381	KCNJ6	ENSG00000157542	0.929	No
hsa-let-7a-2-3p	382	XKR4	ENSG00000206579	0.909	No
hsa-let-7a-2-3p	383	OR11A1	ENSG00000204694	0.953	No
hsa-let-7a-2-3p	384	CDH8	ENSG00000150394	0.899	No
hsa-let-7a-2-3p	385	TSC22D2	ENSG00000196428	0.925	No
hsa-let-7a-2-3p	386	KIAA0247	ENSG00000100647	0.938	No
hsa-let-7a-2-3p	387	BTAF1	ENSG00000095564	0.909	No
hsa-let-7a-2-3p	388	ADNP	ENSG00000101126	0.852	No
hsa-let-7a-2-3p	389	FIGN	ENSG00000182263	0.986	No
hsa-let-7a-2-3p	390	IGBP1	ENSG00000089289	0.817	No
hsa-let-7a-2-3p	391	ZNF534	ENSG00000198633	0.931	No
hsa-let-7a-2-3p	392	SUV420H1	ENSG00000110066	0.876	No
hsa-let-7a-2-3p	393	DTNA	ENSG00000134769	0.803	No
hsa-let-7a-2-3p	394	LRRIQ3	ENSG00000162620	0.895	No
hsa-let-7a-2-3p	395	DAB2IP	ENSG00000136848	0.935	No
hsa-let-7a-2-3p	396	PATE3	ENSG00000236027	0.857	No
hsa-let-7a-2-3p	397	BNC2	ENSG00000173068	0.967	No
hsa-let-7a-2-3p	398	PCDH11Y	ENSG00000099715	0.907	No
hsa-let-7a-2-3p	399	BCL6	ENSG00000113916	0.994	No
hsa-let-7a-2-3p	400	FNIP1	ENSG00000217128	0.834	No
hsa-let-7a-2-3p	401	GRID2	ENSG00000152208	0.959	No
hsa-let-7a-2-3p	402	RBPMS	ENSG00000157110	0.911	No
hsa-let-7a-2-3p	403	AKIRIN1	ENSG00000174574	0.978	No
hsa-let-7a-2-3p	404	TNRC18	ENSG00000182095	0.829	No
hsa-let-7a-2-3p	405	BCAS2	ENSG00000116752	0.835	No
hsa-let-7a-2-3p	406	NDUFA9	ENSG00000139180	0.836	No
hsa-let-7a-2-3p	407	MBNL2	ENSG00000139793	0.956	No
hsa-let-7a-2-3p	408	RASGRF1	ENSG00000058335	0.836	No
hsa-let-7a-2-3p	409	PRKAB2	ENSG00000131791	0.8	No
hsa-let-7a-2-3p	410	ARID4B	ENSG00000054267	0.957	No
hsa-let-7a-2-3p	411	LMX1B	ENSG00000136944	0.892	No
hsa-let-7a-2-3p	412	PCDHA5	ENSG00000204965	0.896	No
hsa-let-7a-2-3p	413	GSTM2	ENSG00000213366	0.935	No
hsa-let-7a-2-3p	414	FXR2	ENSG00000129245	0.983	No
hsa-let-7a-2-3p	415	TLK1	ENSG00000198586	0.993	No
hsa-let-7a-2-3p	416	GNAL	ENSG00000141404	0.81	No
hsa-let-7a-2-3p	417	CD200R1	ENSG00000163606	0.841	No
hsa-let-7a-2-3p	418	QRFPR	ENSG00000186867	0.858	No
hsa-let-7a-2-3p	419	BBC3	ENSG00000105327	0.936	No
hsa-let-7a-2-3p	420	PGRMC2	ENSG00000164040	0.802	No
hsa-let-7a-2-3p	421	MYT1L	ENSG00000186487	0.98	No
hsa-let-7a-2-3p	422	POU2F2	ENSG00000028277	0.993	No
hsa-let-7a-2-3p	423	PRIMA1	ENSG00000175785	0.848	No
hsa-let-7a-2-3p	424	TFB2M	ENSG00000162851	0.864	No
hsa-let-7a-2-3p	425	DCUN1D1	ENSG00000043093	0.99	No
hsa-let-7a-2-3p	426	ANK1	ENSG00000029534	0.807	No
hsa-let-7a-2-3p	427	PUM2	ENSG00000055917	0.948	No
hsa-let-7a-2-3p	428	NFIB	ENSG00000147862	0.846	No
hsa-let-7a-2-3p	429	REV3L	ENSG00000009413	0.977	No
hsa-let-7a-2-3p	430	BCL2L1	ENSG00000171552	0.867	No
hsa-let-7a-2-3p	431	AKT3	ENSG00000117020	0.924	No
hsa-let-7a-2-3p	432	SLCO1A2	ENSG00000084453	0.851	No
hsa-let-7a-2-3p	433	ARHGAP44	ENSG00000006740	0.826	No
hsa-let-7a-2-3p	434	PDE9A	ENSG00000160191	0.902	No
hsa-let-7a-2-3p	435	GJC1	ENSG00000182963	0.949	No
hsa-let-7a-2-3p	436	USP14	ENSG00000101557	0.903	No
hsa-let-7a-2-3p	437	KAT7	ENSG00000136504	0.86	No
hsa-let-7a-2-3p	438	PHF12	ENSG00000109118	0.812	No
hsa-let-7a-2-3p	439	HNRNPH2	ENSG00000126945	0.845	No
hsa-let-7a-2-3p	440	PPARGC1A	ENSG00000109819	0.882	No
hsa-let-7a-2-3p	441	BCL7A	ENSG00000110987	0.979	No
hsa-let-7a-2-3p	442	PRR20D	ENSG00000227151	0.828	No
hsa-let-7a-2-3p	443	CXXC4	ENSG00000168772	0.997	No
hsa-let-7a-2-3p	444	NXPH1	ENSG00000122584	0.864	No
hsa-let-7a-2-3p	445	BRPF1	ENSG00000156983	0.901	No
hsa-let-7a-2-3p	446	PCDH7	ENSG00000169851	0.973	No
hsa-let-7a-2-3p	447	CEP170	ENSG00000143702	0.877	No
hsa-let-7a-2-3p	448	ESRRA	ENSG00000173153	0.93	No
hsa-let-7a-2-3p	449	DHDDS	ENSG00000117682	0.937	No
hsa-let-7a-2-3p	450	GRIA4	ENSG00000152578	0.836	No
hsa-let-7a-2-3p	451	KIAA1024	ENSG00000169330	0.843	No
hsa-let-7a-2-3p	452	SYNGAP1	ENSG00000197283	0.972	No
hsa-let-7a-2-3p	453	GALNT2	ENSG00000143641	0.877	No
hsa-let-7a-2-3p	454	SPATA5L1	ENSG00000171763	0.894	No
hsa-let-7a-2-3p	455	PDE7B	ENSG00000171408	0.865	No
hsa-let-7a-2-3p	456	CREB3L1	ENSG00000157613	0.88	No
hsa-let-7a-2-3p	457	FAXC	ENSG00000146267	0.826	No
hsa-let-7a-2-3p	458	UBE2G1	ENSG00000132388	0.832	No
hsa-let-7a-2-3p	459	SNRPB	ENSG00000125835	0.828	No
hsa-let-7a-2-3p	460	MYO3A	ENSG00000095777	0.838	No
hsa-let-7a-2-3p	461	DLG2	ENSG00000150672	0.831	No
hsa-let-7a-2-3p	462	ZNF704	ENSG00000164684	0.892	No
hsa-let-7a-2-3p	463	CLK2	ENSG00000176444	0.826	No
hsa-let-7a-2-3p	464	PCDHAC1	ENSG00000248383	0.889	No
hsa-let-7a-2-3p	465	STARD7	ENSG00000084090	0.87	No
hsa-let-7a-2-3p	466	MYO1E	ENSG00000157483	0.846	No
hsa-let-7a-2-3p	467	CTCF	ENSG00000102974	0.925	No
hsa-let-7a-2-3p	468	TRHDE	ENSG00000072657	0.931	No
hsa-let-7a-2-3p	469	SHISA6	ENSG00000188803	0.821	No
hsa-let-7a-2-3p	470	NDST3	ENSG00000164100	0.832	No
hsa-let-7a-2-3p	471	USP7	ENSG00000187555	0.85	No
hsa-let-7a-2-3p	472	COG3	ENSG00000136152	0.971	No
hsa-let-7a-2-3p	473	MPPE1	ENSG00000154889	0.82	No
hsa-let-7a-2-3p	474	WTAP	ENSG00000146457	0.859	No
hsa-let-7a-2-3p	475	GTPBP10	ENSG00000105793	0.889	No
hsa-let-7a-2-3p	476	SAMD12	ENSG00000177570	0.877	No
hsa-let-7a-2-3p	477	NAA16	ENSG00000172766	0.817	No
hsa-let-7a-2-3p	478	AAK1	ENSG00000115977	0.924	No
hsa-let-7a-2-3p	479	PCDHA8	ENSG00000204962	0.897	No
hsa-let-7a-2-3p	480	MBNL1	ENSG00000152601	0.849	No
hsa-let-7a-2-3p	481	PCYT1B	ENSG00000102230	0.913	No
hsa-let-7a-2-3p	482	TBP	ENSG00000112592	0.979	No
hsa-let-7a-2-3p	483	GMCL1	ENSG00000087338	0.909	No
hsa-let-7a-2-3p	484	GNG4	ENSG00000168243	0.802	No
hsa-let-7a-2-3p	485	BHLHB9	ENSG00000198908	0.908	No
hsa-let-7a-2-3p	486	RASAL2	ENSG00000075391	0.878	No
hsa-let-7a-2-3p	487	SSBP2	ENSG00000145687	0.945	No
hsa-let-7a-2-3p	488	REEP1	ENSG00000068615	0.904	No
hsa-let-7a-2-3p	489	ADCYAP1	ENSG00000141433	0.831	No
hsa-let-7a-2-3p	490	SLITRK6	ENSG00000184564	0.91	No
hsa-let-7a-2-3p	491	SIPA1L2	ENSG00000116991	0.822	No
hsa-let-7a-2-3p	492	FAT1	ENSG00000083857	0.85	No
hsa-let-7a-2-3p	493	TXNDC17	ENSG00000129235	0.823	No
hsa-let-7a-2-3p	494	PDPK1	ENSG00000140992	0.847	No
hsa-let-7a-2-3p	495	OSBPL6	ENSG00000079156	0.879	No
hsa-let-7a-2-3p	496	CCDC186	ENSG00000165813	0.815	No
hsa-let-7a-2-3p	497	BCL11B	ENSG00000127152	0.961	No
hsa-let-7a-2-3p	498	HMGCS1	ENSG00000112972	0.825	No
hsa-let-7a-2-3p	499	MTAP	ENSG00000099810	0.811	No
hsa-let-7a-2-3p	500	GAREM	ENSG00000141441	0.846	No
hsa-let-7a-2-3p	501	TMEM263	ENSG00000151135	0.909	No
hsa-let-7a-2-3p	502	PHF13	ENSG00000116273	0.838	No
hsa-let-7a-2-3p	503	ATP2A2	ENSG00000174437	0.975	No
hsa-let-7a-2-3p	504	RIMS3	ENSG00000117016	0.954	No
hsa-let-7a-2-3p	505	SOX1	ENSG00000182968	0.892	No
hsa-let-7a-2-3p	506	EYA1	ENSG00000104313	0.919	No
hsa-let-7a-2-3p	507	PAPSS2	ENSG00000198682	0.834	No
hsa-let-7a-2-3p	508	PALM2	ENSG00000243444	0.888	No
hsa-let-7a-2-3p	509	ZNF367	ENSG00000165244	0.888	No
hsa-let-7a-2-3p	510	JADE1	ENSG00000077684	0.994	No
hsa-let-7a-2-3p	511	TRRAP	ENSG00000196367	0.951	No
hsa-let-7a-2-3p	512	OSBPL8	ENSG00000091039	0.871	No
hsa-let-7a-2-3p	513	ARHGEF7	ENSG00000102606	0.923	No
hsa-let-7a-2-3p	514	PCDHA4	ENSG00000204967	0.897	No
hsa-let-7a-2-3p	515	GABRB2	ENSG00000145864	0.86	No
hsa-let-7a-2-3p	516	RAB5C	ENSG00000108774	0.888	No
hsa-let-7a-2-3p	517	MAFG	ENSG00000197063	0.901	No
hsa-let-7a-2-3p	518	SRSF3	ENSG00000112081	0.949	No
hsa-let-7a-2-3p	519	GRM4	ENSG00000124493	0.807	No
hsa-let-7a-2-3p	520	NR1D2	ENSG00000174738	0.874	No
hsa-let-7a-2-3p	521	PTPRT	ENSG00000196090	0.956	No
hsa-let-7a-2-3p	522	SALL1	ENSG00000103449	0.963	No
hsa-let-7a-2-3p	523	IVNS1ABP	ENSG00000116679	0.895	No
hsa-let-7a-2-3p	524	GLIS3	ENSG00000107249	0.801	No
hsa-let-7a-2-3p	525	CNOT6L	ENSG00000138767	0.998	No
hsa-let-7a-2-3p	526	C9orf64	ENSG00000165118	0.884	No
hsa-let-7a-2-3p	527	KMT2E	ENSG00000005483	0.934	No
hsa-let-7a-2-3p	528	TANC2	ENSG00000170921	0.998	No
hsa-let-7a-2-3p	529	PHIP	ENSG00000146247	0.956	No
hsa-let-7a-2-3p	530	FOXO1	ENSG00000150907	0.946	No
hsa-let-7a-2-3p	531	DAAM1	ENSG00000100592	0.853	No
hsa-let-7a-2-3p	532	SOX2	ENSG00000181449	0.923	No
hsa-let-7a-2-3p	533	TM2D1	ENSG00000162604	0.821	No
hsa-let-7a-2-3p	534	UNC5D	ENSG00000156687	0.949	No
hsa-let-7a-2-3p	535	AFF2	ENSG00000155966	0.805	No
hsa-let-7a-2-3p	536	ATP13A3	ENSG00000133657	0.972	No
hsa-let-7a-2-3p	537	PRRG3	ENSG00000130032	0.834	No
hsa-let-7a-2-3p	538	FNDC3A	ENSG00000102531	0.893	No
hsa-let-7a-2-3p	539	MTMR3	ENSG00000100330	0.841	No
hsa-let-7a-2-3p	540	AMOTL1	ENSG00000166025	0.812	No
hsa-let-7a-2-3p	541	MAPK6	ENSG00000069956	0.86	No
hsa-let-7a-2-3p	542	PCDHA3	ENSG00000255408	0.892	No
hsa-let-7a-2-3p	543	L3MBTL3	ENSG00000198945	0.826	No
hsa-let-7a-2-3p	544	CXCL10	ENSG00000169245	0.832	No
hsa-let-7a-2-3p	545	GNG5	ENSG00000174021	0.826	No
hsa-let-7a-2-3p	546	H1F0	ENSG00000189060	0.976	No
hsa-let-7a-2-3p	547	TET2	ENSG00000168769	0.803	No
hsa-let-7a-2-3p	548	GAS1	ENSG00000180447	0.843	No
hsa-let-7a-2-3p	549	KMT2C	ENSG00000055609	0.896	No
hsa-let-7a-2-3p	550	FGFR1OP	ENSG00000213066	0.817	No
hsa-let-7a-2-3p	551	ZNF654	ENSG00000175105	0.81	No
hsa-let-7a-2-3p	552	ABTB2	ENSG00000166016	0.85	No
hsa-let-7a-2-3p	553	BTG1	ENSG00000133639	0.923	No
hsa-let-7a-2-3p	554	C7orf31	ENSG00000153790	0.837	No
hsa-let-7a-2-3p	555	SERTAD2	ENSG00000179833	0.93	No
hsa-let-7a-2-3p	556	DGKI	ENSG00000157680	0.859	No
hsa-let-7a-2-3p	557	REEP5	ENSG00000129625	0.842	No
hsa-let-7a-2-3p	558	TSPYL6	ENSG00000178021	0.856	No
hsa-let-7a-2-3p	559	CPNE8	ENSG00000139117	0.8	No
hsa-let-7a-2-3p	560	MEGF11	ENSG00000157890	0.898	No
hsa-let-7a-2-3p	561	HMGB1	ENSG00000189403	0.984	No
hsa-let-7a-2-3p	562	SETD1A	ENSG00000099381	0.88	No
hsa-let-7a-2-3p	563	TMEM130	ENSG00000166448	0.932	No
hsa-let-7a-2-3p	564	TRIM13	ENSG00000204977	0.829	No
hsa-let-7a-2-3p	565	ROR2	ENSG00000169071	0.803	No
hsa-let-7a-2-3p	566	FSTL4	ENSG00000053108	0.802	No
hsa-let-7a-2-3p	567	KIF5C	ENSG00000168280	0.969	No
hsa-let-7a-2-3p	568	PCBP4	ENSG00000090097	0.918	No
hsa-let-7a-2-3p	569	RNF139	ENSG00000170881	0.83	No
hsa-let-7a-2-3p	570	MBD5	ENSG00000204406	0.916	No
hsa-let-7a-2-3p	571	PIAS1	ENSG00000033800	0.908	No
hsa-let-7a-2-3p	572	TBL1XR1	ENSG00000177565	0.855	No
hsa-let-7a-2-3p	573	SORBS2	ENSG00000154556	0.811	No
hsa-let-7a-2-3p	574	NR2F1	ENSG00000175745	0.83	No
hsa-let-7a-2-3p	575	MEF2A	ENSG00000068305	0.984	No
hsa-let-7a-2-3p	576	SCN8A	ENSG00000196876	0.978	No
hsa-let-7a-2-3p	577	SLC39A1	ENSG00000143570	0.884	No
hsa-let-7a-2-3p	578	FAM135B	ENSG00000147724	0.861	No
hsa-let-7a-2-3p	579	HIVEP3	ENSG00000127124	0.812	No
hsa-let-7a-2-3p	580	RAB14	ENSG00000119396	0.803	No
hsa-let-7a-2-3p	581	PTGES3	ENSG00000110958	0.972	No
hsa-let-7a-2-3p	582	RAPH1	ENSG00000173166	0.847	No
hsa-let-7a-2-3p	583	NBEA	ENSG00000172915	0.954	No
hsa-let-7a-2-3p	584	CAMK2N1	ENSG00000162545	0.851	No
hsa-let-7a-2-3p	585	PRR20E	ENSG00000234278	0.829	No
hsa-let-7a-2-3p	586	MTDH	ENSG00000147649	0.835	No
hsa-let-7a-2-3p	587	KIAA1033	ENSG00000136051	0.856	No
hsa-let-7a-2-3p	588	HAT1	ENSG00000128708	0.886	No
hsa-let-7a-2-3p	589	SMG1	ENSG00000157106	0.95	No
hsa-let-7a-2-3p	590	ZMYND8	ENSG00000101040	0.895	No
hsa-let-7a-2-3p	591	KIF5B	ENSG00000170759	0.871	No
hsa-let-7a-2-3p	592	NCOA1	ENSG00000084676	0.947	No
hsa-let-7a-2-3p	593	EPB41L3	ENSG00000082397	0.872	No
hsa-let-7a-2-3p	594	MIER3	ENSG00000155545	0.934	No
hsa-let-7a-2-3p	595	LHX2	ENSG00000106689	0.862	No
hsa-let-7a-2-3p	596	BSN	ENSG00000164061	0.875	No
hsa-let-7a-2-3p	597	MEX3C	ENSG00000176624	0.936	No
hsa-let-7a-2-3p	598	R3HDM1	ENSG00000048991	0.985	No
hsa-let-7a-2-3p	599	GPR139	ENSG00000180269	0.818	No
hsa-let-7a-2-3p	600	NEURL4	ENSG00000215041	0.902	No
hsa-let-7a-2-3p	601	FHOD1	ENSG00000135723	0.825	No
hsa-let-7a-2-3p	602	KCND3	ENSG00000171385	0.855	No
hsa-let-7a-2-3p	603	PCDHA6	ENSG00000081842	0.898	No
hsa-let-7a-2-3p	604	TMEM151B	ENSG00000178233	0.813	No
hsa-let-7a-2-3p	605	CTD-3148I10.9	ENSG00000269469	0.808	No
hsa-let-7a-2-3p	606	RPS6KA2	ENSG00000071242	0.901	No
hsa-let-7b-3p	1	COL4A3BP	ENSG00000113163	0.834	No
hsa-let-7b-3p	2	EFNB2	ENSG00000125266	0.896	No
hsa-let-7b-3p	3	PIK3C3	ENSG00000078142	0.884	No
hsa-let-7b-3p	4	PELI1	ENSG00000197329	0.918	No
hsa-let-7b-3p	5	BMPER	ENSG00000164619	0.802	No
hsa-let-7b-3p	6	C16orf52	ENSG00000185716	0.883	No
hsa-let-7b-3p	7	IRS2	ENSG00000185950	0.922	Yes
hsa-let-7b-3p	8	POU2F1	ENSG00000143190	0.824	Yes
hsa-let-7b-3p	9	ENOX1	ENSG00000120658	0.84	No
hsa-let-7b-3p	10	PPP1R2	ENSG00000184203	0.869	No
hsa-let-7b-3p	11	GABRA1	ENSG00000022355	0.872	No
hsa-let-7b-3p	12	TBC1D15	ENSG00000121749	0.836	No
hsa-let-7b-3p	13	PDLIM5	ENSG00000163110	0.807	No
hsa-let-7b-3p	14	ERAP1	ENSG00000164307	0.878	No
hsa-let-7b-3p	15	HIPK2	ENSG00000064393	0.87	No
hsa-let-7b-3p	16	CNOT6	ENSG00000113300	0.876	Yes
hsa-let-7b-3p	17	CRTC3	ENSG00000140577	0.872	No
hsa-let-7b-3p	18	GSK3B	ENSG00000082701	0.963	Yes
hsa-let-7b-3p	19	BRWD3	ENSG00000165288	0.831	No
hsa-let-7b-3p	20	RP11-386G21.1	ENSG00000253976	0.873	No
hsa-let-7b-3p	21	C5orf30	ENSG00000181751	0.902	Yes
hsa-let-7b-3p	22	ARAP2	ENSG00000047365	0.955	No
hsa-let-7b-3p	23	DPH6	ENSG00000134146	0.967	No
hsa-let-7b-3p	24	UBXN7	ENSG00000163960	0.809	No
hsa-let-7b-3p	25	ZNF720	ENSG00000197302	0.962	No
hsa-let-7b-3p	26	RBM27	ENSG00000091009	0.875	No
hsa-let-7b-3p	27	PEAK1	ENSG00000173517	0.904	No
hsa-let-7b-3p	28	CENPC	ENSG00000145241	0.895	No
hsa-let-7b-3p	29	ERBB2IP	ENSG00000112851	0.908	Yes
hsa-let-7b-3p	30	FRMD4B	ENSG00000114541	0.884	No
hsa-let-7b-3p	31	GALNT7	ENSG00000109586	0.883	No
hsa-let-7b-3p	32	ARGLU1	ENSG00000134884	0.859	No
hsa-let-7b-3p	33	TVP23B	ENSG00000171928	0.918	No
hsa-let-7b-3p	34	RNF144A	ENSG00000151692	0.809	No
hsa-let-7b-3p	35	FZD5	ENSG00000163251	0.926	No
hsa-let-7b-3p	36	OLFML2B	ENSG00000162745	0.801	No
hsa-let-7b-3p	37	RAB3GAP2	ENSG00000118873	0.815	No
hsa-let-7b-3p	38	GUCY1B3	ENSG00000061918	0.846	No
hsa-let-7b-3p	39	TGFBR1	ENSG00000106799	0.804	No
hsa-let-7b-3p	40	TMTC2	ENSG00000179104	0.876	No
hsa-let-7b-3p	41	ZNF738	ENSG00000172687	0.811	No
hsa-let-7b-3p	42	LRP6	ENSG00000070018	0.99	No
hsa-let-7b-3p	43	MET	ENSG00000105976	0.803	No
hsa-let-7b-3p	44	KIF14	ENSG00000118193	0.843	No
hsa-let-7b-3p	45	MAP2	ENSG00000078018	0.968	No
hsa-let-7b-3p	46	DENND4A	ENSG00000174485	0.869	No
hsa-let-7b-3p	47	TEX9	ENSG00000151575	0.833	No
hsa-let-7b-3p	48	SRSF9	ENSG00000111786	0.863	No
hsa-let-7b-3p	49	PTGFR	ENSG00000122420	0.933	No
hsa-let-7b-3p	50	ZNF273	ENSG00000198039	0.819	Yes
hsa-let-7b-3p	51	SRSF12	ENSG00000154548	0.885	No
hsa-let-7b-3p	52	ID2	ENSG00000115738	0.834	No
hsa-let-7b-3p	53	PHF20L1	ENSG00000129292	0.806	No
hsa-let-7b-3p	54	ZDHHC21	ENSG00000175893	0.841	No
hsa-let-7b-3p	55	ZBTB39	ENSG00000166860	0.843	No
hsa-let-7b-3p	56	RNF2	ENSG00000121481	0.857	No
hsa-let-7b-3p	57	UBR1	ENSG00000159459	0.891	No
hsa-let-7b-3p	58	SOCS4	ENSG00000180008	0.802	No
hsa-let-7b-3p	59	MED13L	ENSG00000123066	0.967	No
hsa-let-7b-3p	60	STOX2	ENSG00000173320	0.947	No
hsa-let-7b-3p	61	PRDM16	ENSG00000142611	0.833	No
hsa-let-7b-3p	62	WASL	ENSG00000106299	0.914	Yes
hsa-let-7b-3p	63	TPD52	ENSG00000076554	0.896	No
hsa-let-7b-3p	64	ZBTB44	ENSG00000196323	0.963	No
hsa-let-7b-3p	65	TRIM23	ENSG00000113595	0.884	No
hsa-let-7b-3p	66	STXBP5L	ENSG00000145087	0.87	Yes
hsa-let-7b-3p	67	RNF38	ENSG00000137075	0.847	No
hsa-let-7b-3p	68	KIN	ENSG00000151657	0.928	No
hsa-let-7b-3p	69	PAX6	ENSG00000007372	0.924	No
hsa-let-7b-3p	70	ZNF827	ENSG00000151612	0.912	No
hsa-let-7b-3p	71	RB1CC1	ENSG00000023287	0.839	No
hsa-let-7b-3p	72	C1orf27	ENSG00000157181	0.813	No
hsa-let-7b-3p	73	MCM9	ENSG00000111877	0.806	No
hsa-let-7b-3p	74	FAM126B	ENSG00000155744	0.838	No
hsa-let-7b-3p	75	ATF2	ENSG00000115966	0.871	No
hsa-let-7b-3p	76	KCTD12	ENSG00000178695	0.908	No
hsa-let-7b-3p	77	USP25	ENSG00000155313	0.926	Yes
hsa-let-7b-3p	78	ELAVL2	ENSG00000107105	0.888	No
hsa-let-7b-3p	79	HNRNPA1	ENSG00000135486	0.91	No
hsa-let-7b-3p	80	CTR9	ENSG00000198730	0.81	No
hsa-let-7b-3p	81	FRMD4A	ENSG00000151474	0.828	No
hsa-let-7b-3p	82	DOCK3	ENSG00000088538	0.822	No
hsa-let-7b-3p	83	SCAI	ENSG00000173611	0.865	No
hsa-let-7b-3p	84	MAST4	ENSG00000069020	0.996	No
hsa-let-7b-3p	85	TENM1	ENSG00000009694	0.825	No
hsa-let-7b-3p	86	RSPO2	ENSG00000147655	0.94	No
hsa-let-7b-3p	87	ADD2	ENSG00000075340	0.885	No
hsa-let-7b-3p	88	CD38	ENSG00000004468	0.873	No
hsa-let-7b-3p	89	ELK4	ENSG00000158711	0.926	Yes
hsa-let-7b-3p	90	FAM19A1	ENSG00000183662	0.94	No
hsa-let-7b-3p	91	MMS22L	ENSG00000146263	0.94	No
hsa-let-7b-3p	92	KBTBD2	ENSG00000170852	0.824	No
hsa-let-7b-3p	93	KLHDC2	ENSG00000165516	0.815	No
hsa-let-7b-3p	94	TTBK2	ENSG00000128881	0.866	No
hsa-let-7b-3p	95	CCNA2	ENSG00000145386	0.869	No
hsa-let-7b-3p	96	HNRNPD	ENSG00000138668	0.842	No
hsa-let-7b-3p	97	FBXO30	ENSG00000118496	0.814	No
hsa-let-7b-3p	98	ANKHD1	ENSG00000131503	0.904	No
hsa-let-7b-3p	99	ZMYM4	ENSG00000146463	0.987	No
hsa-let-7b-3p	100	AGTR1	ENSG00000144891	0.811	No
hsa-let-7b-3p	101	FAM107B	ENSG00000065809	0.899	No
hsa-let-7b-3p	102	ESRRG	ENSG00000196482	0.909	No
hsa-let-7b-3p	103	NUP153	ENSG00000124789	0.912	Yes
hsa-let-7b-3p	104	FGF13	ENSG00000129682	0.89	No
hsa-let-7b-3p	105	HIP1	ENSG00000127946	0.86	No
hsa-let-7b-3p	106	PCLO	ENSG00000186472	0.85	No
hsa-let-7b-3p	107	SIX3	ENSG00000138083	0.919	No
hsa-let-7b-3p	108	KCTD16	ENSG00000183775	0.825	No
hsa-let-7b-3p	109	HMGCR	ENSG00000113161	0.94	No
hsa-let-7b-3p	110	CRK	ENSG00000167193	0.932	No
hsa-let-7b-3p	111	GATA3	ENSG00000107485	0.907	No
hsa-let-7b-3p	112	COL12A1	ENSG00000111799	0.989	No
hsa-let-7b-3p	113	UBR5	ENSG00000104517	0.906	No
hsa-let-7b-3p	114	ALKBH8	ENSG00000137760	0.854	No
hsa-let-7b-3p	115	SLC35G1	ENSG00000176273	0.923	No
hsa-let-7b-3p	116	MED14	ENSG00000180182	0.978	No
hsa-let-7b-3p	117	APLF	ENSG00000169621	0.862	No
hsa-let-7b-3p	118	ZNF521	ENSG00000198795	0.823	No
hsa-let-7b-3p	119	A1CF	ENSG00000148584	0.816	No
hsa-let-7b-3p	120	TOR1AIP2	ENSG00000169905	0.836	No
hsa-let-7b-3p	121	GTF3C4	ENSG00000125484	0.804	No
hsa-let-7b-3p	122	RP11-322L20.1	ENSG00000258804	0.847	No
hsa-let-7b-3p	123	PHACTR2	ENSG00000112419	0.954	No
hsa-let-7b-3p	124	MED12	ENSG00000184634	0.834	No
hsa-let-7b-3p	125	LGR4	ENSG00000205213	0.932	Yes
hsa-let-7b-3p	126	EVX2	ENSG00000174279	0.897	No
hsa-let-7b-3p	127	PTCH1	ENSG00000185920	0.96	No
hsa-let-7b-3p	128	AGO3	ENSG00000126070	0.884	No
hsa-let-7b-3p	129	MEX3B	ENSG00000183496	0.927	No
hsa-let-7b-3p	130	HVCN1	ENSG00000122986	0.926	No
hsa-let-7b-3p	131	KANSL2	ENSG00000139620	0.905	No
hsa-let-7b-3p	132	LMX1A	ENSG00000162761	0.855	No
hsa-let-7b-3p	133	PAK2	ENSG00000180370	0.806	No
hsa-let-7b-3p	134	CASK	ENSG00000147044	0.947	No
hsa-let-7b-3p	135	HOOK3	ENSG00000168172	0.999	No
hsa-let-7b-3p	136	LRRC8B	ENSG00000197147	0.919	Yes
hsa-let-7b-3p	137	GTF3C3	ENSG00000119041	0.896	No
hsa-let-7b-3p	138	PPP1R3F	ENSG00000049769	0.918	No
hsa-let-7b-3p	139	TCF7L2	ENSG00000148737	0.864	No
hsa-let-7b-3p	140	UNC79	ENSG00000133958	0.954	No
hsa-let-7b-3p	141	USP1	ENSG00000162607	0.8	No
hsa-let-7b-3p	142	TSC22D1	ENSG00000102804	0.843	No
hsa-let-7b-3p	143	ATG2B	ENSG00000066739	0.96	No
hsa-let-7b-3p	144	CEPT1	ENSG00000134255	0.876	No
hsa-let-7b-3p	145	HHIP	ENSG00000164161	0.978	No
hsa-let-7b-3p	146	SMURF2	ENSG00000108854	0.822	No
hsa-let-7b-3p	147	RSF1	ENSG00000048649	0.85	No
hsa-let-7b-3p	148	KIF3A	ENSG00000131437	0.928	No
hsa-let-7b-3p	149	PECR	ENSG00000115425	0.841	No
hsa-let-7b-3p	150	PAFAH1B1	ENSG00000007168	0.963	Yes
hsa-let-7b-3p	151	GCLM	ENSG00000023909	0.821	No
hsa-let-7b-3p	152	BMPR1B	ENSG00000138696	0.947	No
hsa-let-7b-3p	153	GRM5	ENSG00000168959	0.935	No
hsa-let-7b-3p	154	DKK2	ENSG00000155011	0.837	No
hsa-let-7b-3p	155	EEA1	ENSG00000102189	0.898	No
hsa-let-7b-3p	156	HOXA9	ENSG00000078399	0.953	No
hsa-let-7b-3p	157	SLC2A13	ENSG00000151229	0.884	No
hsa-let-7b-3p	158	KAT6B	ENSG00000156650	0.921	No
hsa-let-7b-3p	159	ZNF551	ENSG00000204519	0.829	No
hsa-let-7b-3p	160	NABP1	ENSG00000173559	0.911	No
hsa-let-7b-3p	161	SPRED1	ENSG00000166068	0.931	Yes
hsa-let-7b-3p	162	NKTR	ENSG00000114857	0.803	No
hsa-let-7b-3p	163	CEP78	ENSG00000148019	0.872	No
hsa-let-7b-3p	164	DPP8	ENSG00000074603	0.8	No
hsa-let-7b-3p	165	PI15	ENSG00000137558	0.874	No
hsa-let-7b-3p	166	FRS2	ENSG00000166225	0.944	No
hsa-let-7b-3p	167	KIAA0907	ENSG00000132680	0.929	No
hsa-let-7b-3p	168	NRBF2	ENSG00000148572	0.807	No
hsa-let-7b-3p	169	EXOC6B	ENSG00000144036	0.908	No
hsa-let-7b-3p	170	ITCH	ENSG00000078747	0.862	Yes
hsa-let-7b-3p	171	KLF12	ENSG00000118922	0.983	No
hsa-let-7b-3p	172	RBFOX2	ENSG00000100320	0.883	No
hsa-let-7b-3p	173	ARHGEF33	ENSG00000214694	0.87	No
hsa-let-7b-3p	174	TRIM61	ENSG00000183439	0.948	No
hsa-let-7b-3p	175	LCOR	ENSG00000196233	0.969	No
hsa-let-7b-3p	176	RALA	ENSG00000006451	0.847	No
hsa-let-7b-3p	177	LAMTOR3	ENSG00000109270	0.853	No
hsa-let-7b-3p	178	PAPOLG	ENSG00000115421	0.869	No
hsa-let-7b-3p	179	TOB1	ENSG00000141232	0.893	No
hsa-let-7b-3p	180	PSPC1	ENSG00000121390	0.905	No
hsa-let-7b-3p	181	WAC	ENSG00000095787	0.816	Yes
hsa-let-7b-3p	182	ASXL1	ENSG00000171456	0.845	No
hsa-let-7b-3p	183	SEMA3C	ENSG00000075223	0.852	No
hsa-let-7b-3p	184	NPR3	ENSG00000113389	0.826	No
hsa-let-7b-3p	185	APBA1	ENSG00000107282	0.808	No
hsa-let-7b-3p	186	SMEK2	ENSG00000138041	0.956	No
hsa-let-7b-3p	187	SNAI2	ENSG00000019549	0.927	No
hsa-let-7b-3p	188	PRKRIR	ENSG00000137492	0.897	No
hsa-let-7b-3p	189	FBXO45	ENSG00000174013	0.822	No
hsa-let-7b-3p	190	KCNQ3	ENSG00000184156	0.841	No
hsa-let-7b-3p	191	MAP4K3	ENSG00000011566	0.873	No
hsa-let-7b-3p	192	SLC4A4	ENSG00000080493	0.806	No
hsa-let-7b-3p	193	LIN9	ENSG00000183814	0.875	No
hsa-let-7b-3p	194	SLC18A2	ENSG00000165646	0.964	No
hsa-let-7b-3p	195	CUL1	ENSG00000055130	0.853	No
hsa-let-7b-3p	196	PHACTR4	ENSG00000204138	0.85	No
hsa-let-7b-3p	197	CASD1	ENSG00000127995	0.878	No
hsa-let-7b-3p	198	DCUN1D4	ENSG00000109184	0.932	Yes
hsa-let-7b-3p	199	AL353698.1	ENSG00000233889	0.972	No
hsa-let-7b-3p	200	RAB2A	ENSG00000104388	0.98	No
hsa-let-7b-3p	201	AFF4	ENSG00000072364	0.848	No
hsa-let-7b-3p	202	KIAA2018	ENSG00000176542	0.98	No
hsa-let-7b-3p	203	ANKRD17	ENSG00000132466	0.825	No
hsa-let-7b-3p	204	POM121L12	ENSG00000221900	0.913	No
hsa-let-7b-3p	205	UTP20	ENSG00000120800	0.832	No
hsa-let-7b-3p	206	IRF2BP2	ENSG00000168264	0.904	No
hsa-let-7b-3p	207	PHYHIPL	ENSG00000165443	0.939	No
hsa-let-7b-3p	208	VCAM1	ENSG00000162692	0.967	No
hsa-let-7b-3p	209	HMGB2	ENSG00000164104	0.871	No
hsa-let-7b-3p	210	ALDH1L2	ENSG00000136010	0.963	No
hsa-let-7b-3p	211	ZNF384	ENSG00000126746	0.912	No
hsa-let-7b-3p	212	ARID4A	ENSG00000032219	0.934	No
hsa-let-7b-3p	213	RNF217	ENSG00000146373	0.811	No
hsa-let-7b-3p	214	ZNF292	ENSG00000188994	0.865	No
hsa-let-7b-3p	215	ARHGAP15	ENSG00000075884	0.814	No
hsa-let-7b-3p	216	SIRT5	ENSG00000124523	0.87	No
hsa-let-7b-3p	217	NHS	ENSG00000188158	0.916	No
hsa-let-7b-3p	218	GPR158	ENSG00000151025	0.862	No
hsa-let-7b-3p	219	ZNF736	ENSG00000234444	0.83	Yes
hsa-let-7b-3p	220	NUP160	ENSG00000030066	0.894	No
hsa-let-7b-3p	221	MLLT6	ENSG00000108292	0.836	No
hsa-let-7b-3p	222	LSM14A	ENSG00000257103	0.982	No
hsa-let-7b-3p	223	DOCK11	ENSG00000147251	0.874	No
hsa-let-7b-3p	224	GRM3	ENSG00000198822	0.981	No
hsa-let-7b-3p	225	TSHZ3	ENSG00000121297	0.985	No
hsa-let-7b-3p	226	WWC1	ENSG00000113645	0.984	No
hsa-let-7b-3p	227	SLC30A4	ENSG00000104154	0.82	No
hsa-let-7b-3p	228	PTMS	ENSG00000159335	0.965	Yes
hsa-let-7b-3p	229	ZNF800	ENSG00000048405	0.915	No
hsa-let-7b-3p	230	ID4	ENSG00000172201	0.889	No
hsa-let-7b-3p	231	VCL	ENSG00000035403	0.972	Yes
hsa-let-7b-3p	232	VAPA	ENSG00000101558	0.865	No
hsa-let-7b-3p	233	TRIM6	ENSG00000121236	0.808	No
hsa-let-7b-3p	234	CTD-2368P22.1	ENSG00000176593	0.915	No
hsa-let-7b-3p	235	HAS2	ENSG00000170961	0.816	No
hsa-let-7b-3p	236	ARFGEF2	ENSG00000124198	0.872	Yes
hsa-let-7b-3p	237	CRISPLD1	ENSG00000121005	0.979	No
hsa-let-7b-3p	238	SNAI1	ENSG00000124216	0.905	No
hsa-let-7b-3p	239	RHOA	ENSG00000067560	0.856	Yes
hsa-let-7b-3p	240	WASF3	ENSG00000132970	0.848	No
hsa-let-7b-3p	241	LRRC16B	ENSG00000186648	0.903	No
hsa-let-7b-3p	242	ENSA	ENSG00000143420	0.863	No
hsa-let-7b-3p	243	ST6GAL2	ENSG00000144057	0.838	No
hsa-let-7b-3p	244	ART3	ENSG00000156219	0.875	No
hsa-let-7b-3p	245	NCAM1	ENSG00000149294	0.815	No
hsa-let-7b-3p	246	APPL1	ENSG00000157500	0.843	No
hsa-let-7b-3p	247	ITGA1	ENSG00000213949	0.92	No
hsa-let-7b-3p	248	ZNF85	ENSG00000105750	0.953	No
hsa-let-7b-3p	249	EIF1AX	ENSG00000173674	0.855	No
hsa-let-7b-3p	250	VLDLR	ENSG00000147852	0.845	No
hsa-let-7b-3p	251	CDK6	ENSG00000105810	0.825	No
hsa-let-7b-3p	252	SORBS1	ENSG00000095637	0.914	No
hsa-let-7b-3p	253	HOMER2	ENSG00000103942	0.938	No
hsa-let-7b-3p	254	KALRN	ENSG00000160145	0.868	No
hsa-let-7b-3p	255	FOXN2	ENSG00000170802	0.815	No
hsa-let-7b-3p	256	IPO7	ENSG00000205339	0.808	Yes
hsa-let-7b-3p	257	RSRP1	ENSG00000117616	0.8	Yes
hsa-let-7b-3p	258	KIAA1217	ENSG00000120549	0.89	No
hsa-let-7b-3p	259	KIAA1468	ENSG00000134444	0.845	No
hsa-let-7b-3p	260	NDFIP1	ENSG00000131507	0.947	No
hsa-let-7b-3p	261	BDNF	ENSG00000176697	0.953	No
hsa-let-7b-3p	262	CALM2	ENSG00000143933	0.987	Yes
hsa-let-7b-3p	263	FZD3	ENSG00000104290	0.977	No
hsa-let-7b-3p	264	SIRPA	ENSG00000198053	0.874	No
hsa-let-7b-3p	265	EPC1	ENSG00000120616	0.904	No
hsa-let-7b-3p	266	DEK	ENSG00000124795	0.88	No
hsa-let-7b-3p	267	PRPF8	ENSG00000174231	0.819	No
hsa-let-7b-3p	268	CNKSR2	ENSG00000149970	0.867	No
hsa-let-7b-3p	269	PDS5B	ENSG00000083642	0.991	Yes
hsa-let-7b-3p	270	KLF5	ENSG00000102554	0.944	No
hsa-let-7b-3p	271	APP	ENSG00000142192	0.953	Yes
hsa-let-7b-3p	272	TAOK1	ENSG00000160551	0.989	Yes
hsa-let-7b-3p	273	TVP23C	ENSG00000175106	0.939	No
hsa-let-7b-3p	274	EFNA5	ENSG00000184349	0.835	No
hsa-let-7b-3p	275	F3	ENSG00000117525	0.852	No
hsa-let-7b-3p	276	RTN1	ENSG00000139970	0.97	No
hsa-let-7b-3p	277	RAB33A	ENSG00000134594	0.871	No
hsa-let-7b-3p	278	ADIPOR2	ENSG00000006831	0.962	No
hsa-let-7b-3p	279	IER5	ENSG00000162783	0.977	No
hsa-let-7b-3p	280	ABI3BP	ENSG00000154175	0.812	No
hsa-let-7b-3p	281	ATL1	ENSG00000198513	0.84	No
hsa-let-7b-3p	282	KIAA1109	ENSG00000138688	0.808	No
hsa-let-7b-3p	283	ACVR1	ENSG00000115170	0.979	No
hsa-let-7b-3p	284	IFNAR2	ENSG00000159110	0.802	No
hsa-let-7b-3p	285	SP2	ENSG00000167182	0.897	No
hsa-let-7b-3p	286	NRXN1	ENSG00000179915	0.987	No
hsa-let-7b-3p	287	CHEK1	ENSG00000149554	0.805	No
hsa-let-7b-3p	288	MYCBP2	ENSG00000005810	0.919	No
hsa-let-7b-3p	289	SOX21	ENSG00000125285	0.864	No
hsa-let-7b-3p	290	POLR2K	ENSG00000147669	0.929	No
hsa-let-7b-3p	291	USP12	ENSG00000152484	0.864	No
hsa-let-7b-3p	292	SOCS6	ENSG00000170677	0.895	No
hsa-let-7b-3p	293	C1D	ENSG00000197223	0.897	No
hsa-let-7b-3p	294	EPB41L1	ENSG00000088367	0.825	No
hsa-let-7b-3p	295	RHOT1	ENSG00000126858	0.924	No
hsa-let-7b-3p	296	FYTTD1	ENSG00000122068	0.878	No
hsa-let-7b-3p	297	LEMD3	ENSG00000174106	0.836	No
hsa-let-7b-3p	298	GLTSCR1L	ENSG00000112624	0.963	No
hsa-let-7b-3p	299	HMGN2	ENSG00000198830	0.918	No
hsa-let-7b-3p	300	DDX21	ENSG00000165732	0.849	No
hsa-let-7b-3p	301	PARP8	ENSG00000151883	0.823	No
hsa-let-7b-3p	302	ZBTB49	ENSG00000168826	0.804	No
hsa-let-7b-3p	303	ZSWIM6	ENSG00000130449	0.94	Yes
hsa-let-7b-3p	304	PTER	ENSG00000165983	0.908	Yes
hsa-let-7b-3p	305	SRSF1	ENSG00000136450	0.8	No
hsa-let-7b-3p	306	MFSD4	ENSG00000174514	0.81	No
hsa-let-7b-3p	307	AMMECR1	ENSG00000101935	0.855	No
hsa-let-7b-3p	308	DACT1	ENSG00000165617	0.805	No
hsa-let-7b-3p	309	PROX1	ENSG00000117707	0.93	No
hsa-let-7b-3p	310	RNF149	ENSG00000163162	0.895	No
hsa-let-7b-3p	311	ZNF207	ENSG00000010244	0.906	No
hsa-let-7b-3p	312	DAGLA	ENSG00000134780	0.967	No
hsa-let-7b-3p	313	TRIP12	ENSG00000153827	0.807	No
hsa-let-7b-3p	314	NFYB	ENSG00000120837	0.975	No
hsa-let-7b-3p	315	DCAF7	ENSG00000136485	0.955	No
hsa-let-7b-3p	316	CREB1	ENSG00000118260	0.946	No
hsa-let-7b-3p	317	ZNF436	ENSG00000125945	0.863	No
hsa-let-7b-3p	318	ANO4	ENSG00000151572	0.973	No
hsa-let-7b-3p	319	PPP4R2	ENSG00000163605	0.987	No
hsa-let-7b-3p	320	FAM76B	ENSG00000077458	0.926	No
hsa-let-7b-3p	321	C7orf73	ENSG00000243317	0.862	No
hsa-let-7b-3p	322	HECTD1	ENSG00000092148	0.808	No
hsa-let-7b-3p	323	JPH3	ENSG00000154118	0.809	No
hsa-let-7b-3p	324	ACVR2B	ENSG00000114739	0.95	No
hsa-let-7b-3p	325	PPP3CA	ENSG00000138814	0.878	No
hsa-let-7b-3p	326	GRAMD4	ENSG00000075240	0.923	No
hsa-let-7b-3p	327	HCFC2	ENSG00000111727	0.955	No
hsa-let-7b-3p	328	MAN1A2	ENSG00000198162	0.882	No
hsa-let-7b-3p	329	SERP1	ENSG00000120742	0.877	No
hsa-let-7b-3p	330	FBXO34	ENSG00000178974	0.911	No
hsa-let-7b-3p	331	XPO7	ENSG00000130227	0.889	No
hsa-let-7b-3p	332	TES	ENSG00000135269	0.81	Yes
hsa-let-7b-3p	333	HECTD2	ENSG00000165338	0.817	No
hsa-let-7b-3p	334	ZBTB37	ENSG00000185278	0.98	Yes
hsa-let-7b-3p	335	LYPD3	ENSG00000124466	0.929	Yes
hsa-let-7b-3p	336	STX7	ENSG00000079950	0.976	No
hsa-let-7b-3p	337	CADM1	ENSG00000182985	0.896	No
hsa-let-7b-3p	338	MN1	ENSG00000169184	0.878	No
hsa-let-7b-3p	339	CXorf22	ENSG00000165164	0.807	No
hsa-let-7b-3p	340	ITGAV	ENSG00000138448	0.955	Yes
hsa-let-7b-3p	341	ANK3	ENSG00000151150	0.876	No
hsa-let-7b-3p	342	NAA20	ENSG00000173418	0.868	No
hsa-let-7b-3p	343	PSD3	ENSG00000156011	0.992	Yes
hsa-let-7b-3p	344	STK17B	ENSG00000081320	0.8	No
hsa-let-7b-3p	345	NCAM2	ENSG00000154654	0.945	No
hsa-let-7b-3p	346	WDHD1	ENSG00000198554	0.854	No
hsa-let-7b-3p	347	SNX31	ENSG00000174226	0.941	No
hsa-let-7b-3p	348	TMX4	ENSG00000125827	0.845	No
hsa-let-7b-3p	349	FUBP3	ENSG00000107164	0.862	No
hsa-let-7b-3p	350	EBF3	ENSG00000108001	0.99	No
hsa-let-7b-3p	351	PTCHD1	ENSG00000165186	0.811	No
hsa-let-7b-3p	352	CNIH1	ENSG00000100528	0.815	No
hsa-let-7b-3p	353	RAB11FIP2	ENSG00000107560	0.985	No
hsa-let-7b-3p	354	ELAVL4	ENSG00000162374	0.953	No
hsa-let-7b-3p	355	CUL5	ENSG00000166266	0.983	No
hsa-let-7b-3p	356	NFAT5	ENSG00000102908	0.917	Yes
hsa-let-7b-3p	357	GTDC1	ENSG00000121964	0.961	No
hsa-let-7b-3p	358	TET3	ENSG00000187605	0.896	Yes
hsa-let-7b-3p	359	RIF1	ENSG00000080345	0.847	No
hsa-let-7b-3p	360	SLIT2	ENSG00000145147	0.811	No
hsa-let-7b-3p	361	CLIP1	ENSG00000130779	0.855	Yes
hsa-let-7b-3p	362	RPAP2	ENSG00000122484	0.837	No
hsa-let-7b-3p	363	FBN1	ENSG00000166147	0.82	Yes
hsa-let-7b-3p	364	USP6	ENSG00000129204	0.933	No
hsa-let-7b-3p	365	PNN	ENSG00000100941	0.809	No
hsa-let-7b-3p	366	FAM105A	ENSG00000145569	0.929	No
hsa-let-7b-3p	367	LRCH2	ENSG00000130224	0.813	No
hsa-let-7b-3p	368	AC079354.1	ENSG00000182329	0.924	No
hsa-let-7b-3p	369	HMGXB4	ENSG00000100281	0.984	No
hsa-let-7b-3p	370	IMPAD1	ENSG00000104331	0.803	No
hsa-let-7b-3p	371	JAK2	ENSG00000096968	0.863	No
hsa-let-7b-3p	372	LRP2	ENSG00000081479	0.867	No
hsa-let-7b-3p	373	FNDC3B	ENSG00000075420	0.814	Yes
hsa-let-7b-3p	374	SEPHS1	ENSG00000086475	0.839	No
hsa-let-7b-3p	375	UNK	ENSG00000132478	0.812	No
hsa-let-7b-3p	376	EFR3A	ENSG00000132294	0.829	No
hsa-let-7b-3p	377	PUM1	ENSG00000134644	0.957	Yes
hsa-let-7b-3p	378	ACTR3	ENSG00000115091	0.914	Yes
hsa-let-7b-3p	379	SCN2A	ENSG00000136531	0.916	No
hsa-let-7b-3p	380	PTBP3	ENSG00000119314	0.964	No
hsa-let-7b-3p	381	ZNF236	ENSG00000130856	0.924	No
hsa-let-7b-3p	382	AXIN2	ENSG00000168646	0.813	No
hsa-let-7b-3p	383	TRIM63	ENSG00000158022	0.963	No
hsa-let-7b-3p	384	NR3C1	ENSG00000113580	0.974	No
hsa-let-7b-3p	385	RASGRP1	ENSG00000172575	0.805	No
hsa-let-7b-3p	386	STRBP	ENSG00000165209	0.881	No
hsa-let-7b-3p	387	BTNL9	ENSG00000165810	0.95	No
hsa-let-7b-3p	388	GIGYF2	ENSG00000204120	0.884	No
hsa-let-7b-3p	389	DOCK1	ENSG00000150760	0.922	No
hsa-let-7b-3p	390	SOX9	ENSG00000125398	0.942	No
hsa-let-7b-3p	391	FAR1	ENSG00000197601	0.832	Yes
hsa-let-7b-3p	392	LIPG	ENSG00000101670	0.96	No
hsa-let-7b-3p	393	NUFIP2	ENSG00000108256	0.845	Yes
hsa-let-7b-3p	394	ST8SIA4	ENSG00000113532	0.934	Yes
hsa-let-7b-3p	395	TIMM23B	ENSG00000204152	0.914	No
hsa-let-7b-3p	396	SLC19A2	ENSG00000117479	0.819	No
hsa-let-7b-3p	397	LRRC58	ENSG00000163428	0.848	No
hsa-let-7b-3p	398	TTLL5	ENSG00000119685	0.804	No
hsa-let-7b-3p	399	NDUFS1	ENSG00000023228	0.846	No
hsa-let-7b-3p	400	SMARCA5	ENSG00000153147	0.945	No
hsa-let-7b-3p	401	NUP107	ENSG00000111581	0.815	No
hsa-let-7b-3p	402	RGMB	ENSG00000174136	0.859	No
hsa-let-7b-3p	403	GDAP2	ENSG00000196505	0.927	No
hsa-let-7b-3p	404	PPAP2B	ENSG00000162407	0.82	No
hsa-let-7b-3p	405	CREBRF	ENSG00000164463	0.816	Yes
hsa-let-7b-3p	406	RSL24D1	ENSG00000137876	0.806	No
hsa-let-7b-3p	407	RNF24	ENSG00000101236	0.872	No
hsa-let-7b-3p	408	NUDT4	ENSG00000173598	0.925	No
hsa-let-7b-3p	409	LNPEP	ENSG00000113441	0.963	No
hsa-let-7b-3p	410	WDR48	ENSG00000114742	0.897	No
hsa-let-7b-3p	411	MARCKS	ENSG00000155130	0.928	No
hsa-let-7b-3p	412	SORCS3	ENSG00000156395	0.841	No
hsa-let-7b-3p	413	TEX30	ENSG00000151287	0.824	Yes
hsa-let-7b-3p	414	UBE3C	ENSG00000009335	0.816	No
hsa-let-7b-3p	415	PCDH8	ENSG00000136099	0.97	No
hsa-let-7b-3p	416	PASK	ENSG00000115687	0.941	No
hsa-let-7b-3p	417	PPM1A	ENSG00000100614	0.955	No
hsa-let-7b-3p	418	CDC14B	ENSG00000081377	0.847	No
hsa-let-7b-3p	419	KIAA0408	ENSG00000189367	0.872	No
hsa-let-7b-3p	420	VCAN	ENSG00000038427	0.933	No
hsa-let-7b-3p	421	CCL7	ENSG00000108688	0.905	Yes
hsa-let-7b-3p	422	ANKS1B	ENSG00000185046	0.969	No
hsa-let-7b-3p	423	LIFR	ENSG00000113594	0.813	No
hsa-let-7b-3p	424	MECP2	ENSG00000169057	0.811	No
hsa-let-7b-3p	425	KLF3	ENSG00000109787	0.845	Yes
hsa-let-7b-3p	426	ATXN1	ENSG00000124788	0.875	No
hsa-let-7b-3p	427	FAM126A	ENSG00000122591	0.9	No
hsa-let-7b-3p	428	EIF4A2	ENSG00000156976	0.863	No
hsa-let-7b-3p	429	SLC35A3	ENSG00000117620	0.999	No
hsa-let-7b-3p	430	SKIL	ENSG00000136603	0.886	No
hsa-let-7b-3p	431	TFRC	ENSG00000072274	0.923	Yes
hsa-let-7b-3p	432	ZMIZ1	ENSG00000108175	0.817	No
hsa-let-7b-3p	433	RNF34	ENSG00000170633	0.886	Yes
hsa-let-7b-3p	434	REL	ENSG00000162924	0.939	No
hsa-let-7b-3p	435	DMTF1	ENSG00000135164	0.935	No
hsa-let-7b-3p	436	ATRX	ENSG00000085224	0.987	No
hsa-let-7b-3p	437	EIF2S3L	ENSG00000180574	0.844	No
hsa-let-7b-3p	438	NEUROG2	ENSG00000178403	0.98	No
hsa-let-7b-3p	439	ECT2	ENSG00000114346	0.882	Yes
hsa-let-7b-3p	440	SYT1	ENSG00000067715	0.821	No
hsa-let-7b-3p	441	EGFL6	ENSG00000198759	0.919	No
hsa-let-7b-3p	442	XPR1	ENSG00000143324	0.887	No
hsa-let-7b-3p	443	SET	ENSG00000119335	0.911	Yes
hsa-let-7b-3p	444	CNNM4	ENSG00000158158	0.808	No
hsa-let-7b-3p	445	NFKBIA	ENSG00000100906	0.801	No
hsa-let-7b-3p	446	GJA9-MYCBP	ENSG00000274944	0.847	No
hsa-let-7b-3p	447	C11orf58	ENSG00000110696	0.987	No
hsa-let-7b-3p	448	MYCBP	ENSG00000214114	0.942	No
hsa-let-7b-3p	449	RNF19A	ENSG00000034677	0.815	Yes
hsa-let-7b-3p	450	CEP44	ENSG00000164118	0.8	No
hsa-let-7b-3p	451	SLC8A1	ENSG00000183023	0.977	No
hsa-let-7b-3p	452	TAS2R14	ENSG00000212127	0.94	No
hsa-let-7b-3p	453	FOSL2	ENSG00000075426	0.94	Yes
hsa-let-7b-3p	454	CREBZF	ENSG00000137504	0.83	No
hsa-let-7b-3p	455	NCOA2	ENSG00000140396	0.898	No
hsa-let-7b-3p	456	ID1	ENSG00000125968	0.874	No
hsa-let-7b-3p	457	TCF20	ENSG00000100207	0.826	No
hsa-let-7b-3p	458	MOB4	ENSG00000115540	0.916	No
hsa-let-7b-3p	459	PPM1L	ENSG00000163590	0.986	No
hsa-let-7b-3p	460	PRPF38B	ENSG00000134186	0.847	No
hsa-let-7b-3p	461	MTSS1	ENSG00000170873	0.835	No
hsa-let-7b-3p	462	CPEB2	ENSG00000137449	0.956	No
hsa-let-7b-3p	463	CNKSR3	ENSG00000153721	0.947	No
hsa-let-7b-3p	464	PRR12	ENSG00000126464	0.876	No
hsa-let-7b-3p	465	SLITRK3	ENSG00000121871	0.868	No
hsa-let-7b-3p	466	SEZ6L	ENSG00000100095	0.816	No
hsa-let-7b-3p	467	GLCCI1	ENSG00000106415	0.906	No
hsa-let-7b-3p	468	MPP6	ENSG00000105926	0.975	No
hsa-let-7b-3p	469	CLNK	ENSG00000109684	0.803	No
hsa-let-7b-3p	470	RFX3	ENSG00000080298	0.847	No
hsa-let-7b-3p	471	ARL5A	ENSG00000162980	0.862	No
hsa-let-7b-3p	472	PEX5L	ENSG00000114757	0.938	No
hsa-let-7b-3p	473	CNR1	ENSG00000118432	0.887	No
hsa-let-7b-3p	474	CNTN5	ENSG00000149972	0.844	No
hsa-let-7b-3p	475	NR5A2	ENSG00000116833	0.88	No
hsa-let-7b-3p	476	DNALI1	ENSG00000163879	0.871	No
hsa-let-7b-3p	477	ZNF506	ENSG00000081665	0.806	No
hsa-let-7b-3p	478	RIMKLB	ENSG00000166532	0.838	No
hsa-let-7b-3p	479	IRS1	ENSG00000169047	0.905	No
hsa-let-7b-3p	480	WDFY3	ENSG00000163625	0.937	No
hsa-let-7b-3p	481	FAM3C	ENSG00000196937	0.891	Yes
hsa-let-7b-3p	482	NRP2	ENSG00000118257	0.888	No
hsa-let-7b-3p	483	SPRY4	ENSG00000187678	0.935	No
hsa-let-7b-3p	484	OTUD4	ENSG00000164164	0.974	Yes
hsa-let-7b-3p	485	CPNE2	ENSG00000140848	0.869	No
hsa-let-7b-3p	486	KDM6A	ENSG00000147050	0.923	No
hsa-let-7b-3p	487	TUBGCP5	ENSG00000153575	0.807	No
hsa-let-7b-3p	488	LRRC7	ENSG00000033122	0.882	No
hsa-let-7b-3p	489	LYSMD4	ENSG00000183060	0.828	No
hsa-let-7b-3p	490	MMAB	ENSG00000139428	0.889	No
hsa-let-7b-3p	491	DAZ4	ENSG00000205916	0.862	No
hsa-let-7b-3p	492	KIF11	ENSG00000138160	0.873	No
hsa-let-7b-3p	493	SPOCK3	ENSG00000196104	0.963	No
hsa-let-7b-3p	494	PIK3C2A	ENSG00000011405	0.974	No
hsa-let-7b-3p	495	NLGN1	ENSG00000169760	0.951	No
hsa-let-7b-3p	496	TSC22D2	ENSG00000196428	0.862	Yes
hsa-let-7b-3p	497	TTC14	ENSG00000163728	0.886	No
hsa-let-7b-3p	498	BTAF1	ENSG00000095564	0.837	No
hsa-let-7b-3p	499	SSX2IP	ENSG00000117155	0.874	No
hsa-let-7b-3p	500	EMP2	ENSG00000213853	0.936	No
hsa-let-7b-3p	501	TFAP2B	ENSG00000008196	0.865	No
hsa-let-7b-3p	502	ZC3H11A	ENSG00000058673	0.956	Yes
hsa-let-7b-3p	503	ADNP	ENSG00000101126	0.875	Yes
hsa-let-7b-3p	504	FIGN	ENSG00000182263	0.893	No
hsa-let-7b-3p	505	JPH1	ENSG00000104369	0.876	No
hsa-let-7b-3p	506	CCNY	ENSG00000108100	0.905	Yes
hsa-let-7b-3p	507	ZNF430	ENSG00000118620	0.818	No
hsa-let-7b-3p	508	FUT9	ENSG00000172461	0.911	No
hsa-let-7b-3p	509	RNF152	ENSG00000176641	0.863	No
hsa-let-7b-3p	510	DSG2	ENSG00000046604	0.807	No
hsa-let-7b-3p	511	YY1	ENSG00000100811	0.977	Yes
hsa-let-7b-3p	512	ARID5B	ENSG00000150347	0.94	Yes
hsa-let-7b-3p	513	CLDN1	ENSG00000163347	0.916	No
hsa-let-7b-3p	514	JAG1	ENSG00000101384	0.945	No
hsa-let-7b-3p	515	RBPJ	ENSG00000168214	0.894	No
hsa-let-7b-3p	516	OGFRL1	ENSG00000119900	0.867	No
hsa-let-7b-3p	517	FNIP1	ENSG00000217128	0.87	No
hsa-let-7b-3p	518	MARK1	ENSG00000116141	0.97	No
hsa-let-7b-3p	519	PCSK2	ENSG00000125851	0.858	No
hsa-let-7b-3p	520	ARRDC3	ENSG00000113369	0.886	Yes
hsa-let-7b-3p	521	IKZF2	ENSG00000030419	0.91	No
hsa-let-7b-3p	522	FYB	ENSG00000082074	0.828	No
hsa-let-7b-3p	523	REPS2	ENSG00000169891	0.842	No
hsa-let-7b-3p	524	ARID4B	ENSG00000054267	0.989	No
hsa-let-7b-3p	525	USP24	ENSG00000162402	0.821	No
hsa-let-7b-3p	526	KHDRBS3	ENSG00000131773	0.87	No
hsa-let-7b-3p	527	CDK19	ENSG00000155111	0.925	No
hsa-let-7b-3p	528	ZFP28	ENSG00000196867	0.814	No
hsa-let-7b-3p	529	ARHGAP20	ENSG00000137727	0.931	No
hsa-let-7b-3p	530	VMA21	ENSG00000160131	0.859	No
hsa-let-7b-3p	531	MYT1L	ENSG00000186487	0.905	No
hsa-let-7b-3p	532	ICK	ENSG00000112144	0.979	No
hsa-let-7b-3p	533	SLC44A1	ENSG00000070214	0.985	No
hsa-let-7b-3p	534	GNAQ	ENSG00000156052	0.99	No
hsa-let-7b-3p	535	CDK17	ENSG00000059758	0.841	No
hsa-let-7b-3p	536	PLAG1	ENSG00000181690	0.997	No
hsa-let-7b-3p	537	PUM2	ENSG00000055917	0.998	Yes
hsa-let-7b-3p	538	AHR	ENSG00000106546	0.964	Yes
hsa-let-7b-3p	539	REV3L	ENSG00000009413	0.988	Yes
hsa-let-7b-3p	540	RASEF	ENSG00000165105	0.841	No
hsa-let-7b-3p	541	KIF20B	ENSG00000138182	0.817	No
hsa-let-7b-3p	542	ATF7IP	ENSG00000171681	0.859	No
hsa-let-7b-3p	543	COL11A1	ENSG00000060718	0.801	No
hsa-let-7b-3p	544	EFNB1	ENSG00000090776	0.855	No
hsa-let-7b-3p	545	CEP135	ENSG00000174799	0.877	No
hsa-let-7b-3p	546	BRD1	ENSG00000100425	0.88	No
hsa-let-7b-3p	547	CXXC4	ENSG00000168772	0.934	No
hsa-let-7b-3p	548	RBBP7	ENSG00000102054	0.949	Yes
hsa-let-7b-3p	549	PCDH19	ENSG00000165194	0.882	No
hsa-let-7b-3p	550	PLCE1	ENSG00000138193	0.851	No
hsa-let-7b-3p	551	GUCY1A2	ENSG00000152402	0.884	No
hsa-let-7b-3p	552	ZNF326	ENSG00000162664	0.924	No
hsa-let-7b-3p	553	RALGDS	ENSG00000160271	0.887	No
hsa-let-7b-3p	554	PLXNA4	ENSG00000221866	0.825	No
hsa-let-7b-3p	555	AP1AR	ENSG00000138660	0.898	No
hsa-let-7b-3p	556	PLXNC1	ENSG00000136040	0.859	No
hsa-let-7b-3p	557	ELOVL2	ENSG00000197977	0.955	No
hsa-let-7b-3p	558	NTN4	ENSG00000074527	0.854	No
hsa-let-7b-3p	559	HOMER1	ENSG00000152413	0.933	No
hsa-let-7b-3p	560	GTF2I	ENSG00000077809	0.948	No
hsa-let-7b-3p	561	ZNF644	ENSG00000122482	0.821	No
hsa-let-7b-3p	562	KDM7A	ENSG00000006459	0.888	No
hsa-let-7b-3p	563	MMP24	ENSG00000125966	0.824	No
hsa-let-7b-3p	564	EPS8	ENSG00000151491	0.928	No
hsa-let-7b-3p	565	VEZF1	ENSG00000136451	0.879	No
hsa-let-7b-3p	566	PDE5A	ENSG00000138735	0.949	No
hsa-let-7b-3p	567	SCAF8	ENSG00000213079	0.849	No
hsa-let-7b-3p	568	AKAP10	ENSG00000108599	0.812	No
hsa-let-7b-3p	569	MALT1	ENSG00000172175	0.902	No
hsa-let-7b-3p	570	UBN1	ENSG00000118900	0.92	No
hsa-let-7b-3p	571	RLF	ENSG00000117000	0.82	Yes
hsa-let-7b-3p	572	SEC22C	ENSG00000093183	0.826	No
hsa-let-7b-3p	573	MECOM	ENSG00000085276	0.823	No
hsa-let-7b-3p	574	ZNF585A	ENSG00000196967	0.927	No
hsa-let-7b-3p	575	PRDM12	ENSG00000130711	0.861	No
hsa-let-7b-3p	576	FGD4	ENSG00000139132	0.885	Yes
hsa-let-7b-3p	577	MYCN	ENSG00000134323	0.962	No
hsa-let-7b-3p	578	UBN2	ENSG00000157741	0.894	No
hsa-let-7b-3p	579	BASP1	ENSG00000176788	0.918	Yes
hsa-let-7b-3p	580	SPTSSA	ENSG00000165389	0.806	No
hsa-let-7b-3p	581	PKN2	ENSG00000065243	0.831	No
hsa-let-7b-3p	582	AKTIP	ENSG00000166971	0.945	No
hsa-let-7b-3p	583	USP7	ENSG00000187555	0.898	No
hsa-let-7b-3p	584	EIF4G3	ENSG00000075151	0.829	No
hsa-let-7b-3p	585	RBM12B	ENSG00000183808	0.884	No
hsa-let-7b-3p	586	ATG12	ENSG00000145782	0.869	No
hsa-let-7b-3p	587	SAMD12	ENSG00000177570	0.878	No
hsa-let-7b-3p	588	AAK1	ENSG00000115977	0.825	No
hsa-let-7b-3p	589	SMO	ENSG00000128602	0.912	No
hsa-let-7b-3p	590	MAP3K2	ENSG00000169967	0.906	No
hsa-let-7b-3p	591	USP9X	ENSG00000124486	0.841	Yes
hsa-let-7b-3p	592	MBNL1	ENSG00000152601	0.899	No
hsa-let-7b-3p	593	GABPB2	ENSG00000143458	0.842	No
hsa-let-7b-3p	594	GRIK4	ENSG00000149403	0.845	No
hsa-let-7b-3p	595	SRSF11	ENSG00000116754	0.971	No
hsa-let-7b-3p	596	COBLL1	ENSG00000082438	0.836	No
hsa-let-7b-3p	597	OXR1	ENSG00000164830	0.859	No
hsa-let-7b-3p	598	SLC34A2	ENSG00000157765	0.866	No
hsa-let-7b-3p	599	PAN3	ENSG00000152520	0.945	No
hsa-let-7b-3p	600	CUX2	ENSG00000111249	0.953	No
hsa-let-7b-3p	601	SSBP2	ENSG00000145687	0.899	No
hsa-let-7b-3p	602	MRPL44	ENSG00000135900	0.842	No
hsa-let-7b-3p	603	ZBTB18	ENSG00000179456	0.808	No
hsa-let-7b-3p	604	SLC39A10	ENSG00000196950	0.848	No
hsa-let-7b-3p	605	HNRNPA2B1	ENSG00000122566	0.889	Yes
hsa-let-7b-3p	606	NAA25	ENSG00000111300	0.831	No
hsa-let-7b-3p	607	EIF1AD	ENSG00000175376	0.806	No
hsa-let-7b-3p	608	DCK	ENSG00000156136	0.83	No
hsa-let-7b-3p	609	BMP3	ENSG00000152785	0.895	No
hsa-let-7b-3p	610	RPRD1A	ENSG00000141425	0.96	No
hsa-let-7b-3p	611	SPAST	ENSG00000021574	0.803	No
hsa-let-7b-3p	612	CCDC186	ENSG00000165813	0.953	No
hsa-let-7b-3p	613	MORC3	ENSG00000159256	0.806	No
hsa-let-7b-3p	614	AASDHPPT	ENSG00000149313	0.815	No
hsa-let-7b-3p	615	DNM3	ENSG00000197959	0.863	No
hsa-let-7b-3p	616	KCNC2	ENSG00000166006	0.804	No
hsa-let-7b-3p	617	BTBD7	ENSG00000011114	0.878	No
hsa-let-7b-3p	618	OPA1	ENSG00000198836	0.912	No
hsa-let-7b-3p	619	CACNA2D1	ENSG00000153956	0.875	No
hsa-let-7b-3p	620	ATP2A2	ENSG00000174437	0.807	No
hsa-let-7b-3p	621	CBLN4	ENSG00000054803	0.928	No
hsa-let-7b-3p	622	TRPM7	ENSG00000092439	0.805	No
hsa-let-7b-3p	623	NRIP1	ENSG00000180530	0.959	No
hsa-let-7b-3p	624	CNBP	ENSG00000169714	0.884	No
hsa-let-7b-3p	625	IGFBP1	ENSG00000146678	0.84	No
hsa-let-7b-3p	626	COL14A1	ENSG00000187955	0.869	No
hsa-let-7b-3p	627	RASGEF1A	ENSG00000198915	0.836	No
hsa-let-7b-3p	628	LRRC16A	ENSG00000079691	0.974	No
hsa-let-7b-3p	629	MEF2C	ENSG00000081189	0.963	No
hsa-let-7b-3p	630	UBE2W	ENSG00000104343	0.9	No
hsa-let-7b-3p	631	DCLRE1B	ENSG00000118655	0.925	No
hsa-let-7b-3p	632	NCKAP1	ENSG00000061676	0.956	Yes
hsa-let-7b-3p	633	SRSF3	ENSG00000112081	0.859	No
hsa-let-7b-3p	634	CTDSPL2	ENSG00000137770	0.839	Yes
hsa-let-7b-3p	635	CLDN12	ENSG00000157224	0.846	Yes
hsa-let-7b-3p	636	MAN1A1	ENSG00000111885	0.85	No
hsa-let-7b-3p	637	PTAR1	ENSG00000188647	0.898	No
hsa-let-7b-3p	638	DENND2C	ENSG00000175984	0.806	No
hsa-let-7b-3p	639	FGFR2	ENSG00000066468	0.808	No
hsa-let-7b-3p	640	SALL1	ENSG00000103449	0.867	No
hsa-let-7b-3p	641	IQSEC2	ENSG00000124313	0.874	No
hsa-let-7b-3p	642	VCPIP1	ENSG00000175073	0.884	No
hsa-let-7b-3p	643	HEY1	ENSG00000164683	0.898	No
hsa-let-7b-3p	644	PRKG1	ENSG00000185532	0.981	No
hsa-let-7b-3p	645	NKX2-8	ENSG00000136327	0.848	No
hsa-let-7b-3p	646	ITGA6	ENSG00000091409	0.88	Yes
hsa-let-7b-3p	647	TADA1	ENSG00000152382	0.914	No
hsa-let-7b-3p	648	EXOSC9	ENSG00000123737	0.852	No
hsa-let-7b-3p	649	CARF	ENSG00000138380	0.844	No
hsa-let-7b-3p	650	ASB11	ENSG00000165192	0.806	No
hsa-let-7b-3p	651	UTRN	ENSG00000152818	0.89	No
hsa-let-7b-3p	652	MAP2K4	ENSG00000065559	0.864	No
hsa-let-7b-3p	653	CNOT6L	ENSG00000138767	0.965	No
hsa-let-7b-3p	654	DKK3	ENSG00000050165	0.954	No
hsa-let-7b-3p	655	ZFPM2	ENSG00000169946	0.997	No
hsa-let-7b-3p	656	MAML2	ENSG00000184384	0.835	No
hsa-let-7b-3p	657	GTF2A1	ENSG00000165417	0.959	No
hsa-let-7b-3p	658	FBXO33	ENSG00000165355	0.97	No
hsa-let-7b-3p	659	SELK	ENSG00000113811	0.842	No
hsa-let-7b-3p	660	ZNF652	ENSG00000198740	0.869	No
hsa-let-7b-3p	661	ZC3H4	ENSG00000130749	0.835	Yes
hsa-let-7b-3p	662	2017-03-06	ENSG00000145495	0.963	Yes
hsa-let-7b-3p	663	SNCAIP	ENSG00000064692	0.82	No
hsa-let-7b-3p	664	SIX4	ENSG00000100625	0.89	No
hsa-let-7b-3p	665	SGK3	ENSG00000104205	0.824	No
hsa-let-7b-3p	666	LATS1	ENSG00000131023	0.843	No
hsa-let-7b-3p	667	FOXO1	ENSG00000150907	0.951	No
hsa-let-7b-3p	668	NFIC	ENSG00000141905	0.891	No
hsa-let-7b-3p	669	DAAM1	ENSG00000100592	0.887	No
hsa-let-7b-3p	670	SOX2	ENSG00000181449	0.936	No
hsa-let-7b-3p	671	NIPBL	ENSG00000164190	0.802	No
hsa-let-7b-3p	672	SLAIN2	ENSG00000109171	0.808	No
hsa-let-7b-3p	673	MED6	ENSG00000133997	0.843	No
hsa-let-7b-3p	674	CHD9	ENSG00000177200	0.866	No
hsa-let-7b-3p	675	RAD21	ENSG00000164754	0.878	Yes
hsa-let-7b-3p	676	TET2	ENSG00000168769	0.809	No
hsa-let-7b-3p	677	KMT2C	ENSG00000055609	0.941	Yes
hsa-let-7b-3p	678	ULK2	ENSG00000083290	0.843	No
hsa-let-7b-3p	679	INSM1	ENSG00000173404	0.811	No
hsa-let-7b-3p	680	LRP1B	ENSG00000168702	0.857	No
hsa-let-7b-3p	681	RAB10	ENSG00000084733	0.974	No
hsa-let-7b-3p	682	PARD6B	ENSG00000124171	0.963	Yes
hsa-let-7b-3p	683	ATP10D	ENSG00000145246	0.809	No
hsa-let-7b-3p	684	HMGB1	ENSG00000189403	0.966	No
hsa-let-7b-3p	685	LYSMD3	ENSG00000176018	0.877	No
hsa-let-7b-3p	686	RAP1B	ENSG00000127314	0.9	No
hsa-let-7b-3p	687	KLF6	ENSG00000067082	0.925	Yes
hsa-let-7b-3p	688	FSD1L	ENSG00000106701	0.87	No
hsa-let-7b-3p	689	ZNRF3	ENSG00000183579	0.892	No
hsa-let-7b-3p	690	RNF214	ENSG00000167257	0.869	No
hsa-let-7b-3p	691	ZBTB25	ENSG00000089775	0.86	No
hsa-let-7b-3p	692	CCDC126	ENSG00000169193	0.974	No
hsa-let-7b-3p	693	FAM9C	ENSG00000187268	0.839	No
hsa-let-7b-3p	694	KIF5C	ENSG00000168280	0.976	No
hsa-let-7b-3p	695	STK40	ENSG00000196182	0.952	No
hsa-let-7b-3p	696	MBD5	ENSG00000204406	0.894	No
hsa-let-7b-3p	697	STARD4	ENSG00000164211	0.808	No
hsa-let-7b-3p	698	KCNJ3	ENSG00000162989	0.849	No
hsa-let-7b-3p	699	TEK	ENSG00000120156	0.81	No
hsa-let-7b-3p	700	JUP	ENSG00000173801	0.922	No
hsa-let-7b-3p	701	2017-09-09	ENSG00000184640	0.802	No
hsa-let-7b-3p	702	SETX	ENSG00000107290	0.902	Yes
hsa-let-7b-3p	703	ATRN	ENSG00000088812	0.837	No
hsa-let-7b-3p	704	IREB2	ENSG00000136381	0.952	No
hsa-let-7b-3p	705	ASXL2	ENSG00000143970	0.803	No
hsa-let-7b-3p	706	RAB14	ENSG00000119396	0.878	Yes
hsa-let-7b-3p	707	HCN4	ENSG00000138622	0.874	No
hsa-let-7b-3p	708	PLEKHG1	ENSG00000120278	0.83	No
hsa-let-7b-3p	709	NBEA	ENSG00000172915	0.961	No
hsa-let-7b-3p	710	FAM9A	ENSG00000183304	0.824	No
hsa-let-7b-3p	711	GOLIM4	ENSG00000173905	0.958	Yes
hsa-let-7b-3p	712	RNF216	ENSG00000011275	0.84	No
hsa-let-7b-3p	713	BAZ1B	ENSG00000009954	0.902	No
hsa-let-7b-3p	714	BMPR2	ENSG00000204217	0.94	Yes
hsa-let-7b-3p	715	ULBP1	ENSG00000111981	0.952	No
hsa-let-7b-3p	716	DMXL2	ENSG00000104093	0.904	No
hsa-let-7b-3p	717	PNISR	ENSG00000132424	0.981	No
hsa-let-7b-3p	718	ARHGAP12	ENSG00000165322	0.876	Yes
hsa-let-7b-3p	719	CLOCK	ENSG00000134852	0.866	No
hsa-let-7b-3p	720	NR2F2	ENSG00000185551	0.952	No
hsa-let-7b-3p	721	ZMYND8	ENSG00000101040	0.946	No
hsa-let-7b-3p	722	MTF1	ENSG00000188786	0.938	No
hsa-let-7b-3p	723	POU6F2	ENSG00000106536	0.804	No
hsa-let-7b-3p	724	JAG2	ENSG00000184916	0.853	No
hsa-let-7b-3p	725	MLLT10	ENSG00000078403	0.851	No
hsa-let-7b-3p	726	CD44	ENSG00000026508	0.823	No
hsa-let-7b-3p	727	MOSPD2	ENSG00000130150	0.929	No
hsa-let-7b-3p	728	EGLN1	ENSG00000135766	0.869	No
hsa-let-7b-3p	729	SOX5	ENSG00000134532	0.959	No
hsa-let-7b-3p	730	HTR2A	ENSG00000102468	0.85	No
hsa-let-7b-3p	731	COL4A1	ENSG00000187498	0.831	Yes
hsa-let-7b-3p	732	DGKH	ENSG00000102780	0.89	No
hsa-let-7b-3p	733	PFKFB3	ENSG00000170525	0.838	No
hsa-let-7b-3p	734	SYNCRIP	ENSG00000135316	0.963	Yes
hsa-let-7b-3p	735	NCR3LG1	ENSG00000188211	0.929	No
hsa-let-7b-3p	736	ASAP2	ENSG00000151693	0.902	Yes
hsa-let-7b-3p	737	GRIA3	ENSG00000125675	0.827	No
hsa-let-7b-3p	738	SPRY2	ENSG00000136158	0.821	No
hsa-let-7b-3p	739	CAPN7	ENSG00000131375	0.831	No
hsa-let-7b-3p	740	INO80D	ENSG00000114933	0.998	Yes
hsa-let-7b-3p	741	SMOC1	ENSG00000198732	0.871	No
hsa-let-7b-3p	742	GRIN2B	ENSG00000273079	0.985	No
hsa-let-7c-3p	1	BMI1	ENSG00000168283	0.917	No
hsa-let-7c-3p	2	COL4A3BP	ENSG00000113163	0.878	No
hsa-let-7c-3p	3	PPP1CA	ENSG00000172531	0.927	No
hsa-let-7c-3p	4	IRS2	ENSG00000185950	0.902	No
hsa-let-7c-3p	5	POU2F1	ENSG00000143190	0.957	No
hsa-let-7c-3p	6	HOXB7	ENSG00000260027	0.858	No
hsa-let-7c-3p	7	TANC1	ENSG00000115183	0.921	No
hsa-let-7c-3p	8	FMN1	ENSG00000248905	0.944	No
hsa-let-7c-3p	9	ZEB2	ENSG00000169554	0.99	No
hsa-let-7c-3p	10	JARID2	ENSG00000008083	0.814	No
hsa-let-7c-3p	11	EDRF1	ENSG00000107938	0.94	No
hsa-let-7c-3p	12	MEN1	ENSG00000133895	0.821	No
hsa-let-7c-3p	13	TRA2B	ENSG00000136527	0.925	No
hsa-let-7c-3p	14	FBXL3	ENSG00000005812	0.97	No
hsa-let-7c-3p	15	FBXO11	ENSG00000138081	0.909	No
hsa-let-7c-3p	16	OTUD1	ENSG00000165312	0.927	No
hsa-let-7c-3p	17	GRIN3A	ENSG00000198785	0.912	No
hsa-let-7c-3p	18	KSR2	ENSG00000171435	0.997	No
hsa-let-7c-3p	19	USMG5	ENSG00000173915	0.81	No
hsa-let-7c-3p	20	MYBL1	ENSG00000185697	0.919	No
hsa-let-7c-3p	21	RBM27	ENSG00000091009	0.803	No
hsa-let-7c-3p	22	ERBB2IP	ENSG00000112851	0.903	No
hsa-let-7c-3p	23	FERMT2	ENSG00000073712	0.833	No
hsa-let-7c-3p	24	CSNK2A2	ENSG00000070770	0.817	No
hsa-let-7c-3p	25	SWAP70	ENSG00000133789	0.842	No
hsa-let-7c-3p	26	CDH2	ENSG00000170558	0.808	No
hsa-let-7c-3p	27	ZNF638	ENSG00000075292	0.955	No
hsa-let-7c-3p	28	MLL4	ENSG00000105663	0.83	No
hsa-let-7c-3p	29	CDS1	ENSG00000163624	0.897	No
hsa-let-7c-3p	30	MORF4L1	ENSG00000185787	0.818	No
hsa-let-7c-3p	31	ADAM10	ENSG00000137845	0.96	No
hsa-let-7c-3p	32	VASH2	ENSG00000143494	0.874	No
hsa-let-7c-3p	33	ERBB2	ENSG00000141736	0.882	No
hsa-let-7c-3p	34	FGF19	ENSG00000162344	0.85	No
hsa-let-7c-3p	35	EXT1	ENSG00000182197	0.867	No
hsa-let-7c-3p	36	LRP6	ENSG00000070018	0.995	No
hsa-let-7c-3p	37	TROVE2	ENSG00000116747	0.845	No
hsa-let-7c-3p	38	GRB10	ENSG00000106070	0.971	No
hsa-let-7c-3p	39	PHF20L1	ENSG00000129292	0.857	No
hsa-let-7c-3p	40	ZDHHC21	ENSG00000175893	0.899	No
hsa-let-7c-3p	41	TOX	ENSG00000198846	0.915	No
hsa-let-7c-3p	42	HOXC9	ENSG00000180806	0.894	No
hsa-let-7c-3p	43	MED13L	ENSG00000123066	0.913	No
hsa-let-7c-3p	44	UBE2Q2	ENSG00000140367	0.805	No
hsa-let-7c-3p	45	ZFAND5	ENSG00000107372	0.955	No
hsa-let-7c-3p	46	HMGB3	ENSG00000029993	0.946	No
hsa-let-7c-3p	47	LRRTM3	ENSG00000198739	0.958	No
hsa-let-7c-3p	48	AREL1	ENSG00000119682	0.87	No
hsa-let-7c-3p	49	KAT6A	ENSG00000083168	0.905	No
hsa-let-7c-3p	50	STXBP5L	ENSG00000145087	0.981	No
hsa-let-7c-3p	51	RNF38	ENSG00000137075	0.941	No
hsa-let-7c-3p	52	GCLC	ENSG00000001084	0.89	No
hsa-let-7c-3p	53	PGAP1	ENSG00000197121	0.889	No
hsa-let-7c-3p	54	KSR1	ENSG00000141068	0.882	No
hsa-let-7c-3p	55	CADM2	ENSG00000175161	0.888	No
hsa-let-7c-3p	56	FAM126B	ENSG00000155744	0.957	No
hsa-let-7c-3p	57	UBE2T	ENSG00000077152	0.841	No
hsa-let-7c-3p	58	GPHN	ENSG00000171723	0.995	No
hsa-let-7c-3p	59	FAM135A	ENSG00000082269	0.884	No
hsa-let-7c-3p	60	ABHD8	ENSG00000127220	0.821	No
hsa-let-7c-3p	61	RAPGEFL1	ENSG00000108352	0.93	No
hsa-let-7c-3p	62	PCDHA10	ENSG00000250120	0.844	No
hsa-let-7c-3p	63	DISC1	ENSG00000162946	0.865	No
hsa-let-7c-3p	64	ELAVL2	ENSG00000107105	0.996	No
hsa-let-7c-3p	65	NDNF	ENSG00000173376	0.897	No
hsa-let-7c-3p	66	SCRN1	ENSG00000136193	0.802	No
hsa-let-7c-3p	67	EDN3	ENSG00000124205	0.884	No
hsa-let-7c-3p	68	ARHGAP11A	ENSG00000198826	0.849	No
hsa-let-7c-3p	69	DOCK3	ENSG00000088538	0.841	No
hsa-let-7c-3p	70	CXCR4	ENSG00000121966	0.871	No
hsa-let-7c-3p	71	FBXO21	ENSG00000135108	0.884	No
hsa-let-7c-3p	72	MAST4	ENSG00000069020	0.829	No
hsa-let-7c-3p	73	CAMK4	ENSG00000152495	0.827	No
hsa-let-7c-3p	74	PRR20B	ENSG00000204918	0.853	No
hsa-let-7c-3p	75	LRCH1	ENSG00000136141	0.872	No
hsa-let-7c-3p	76	CLGN	ENSG00000153132	0.886	No
hsa-let-7c-3p	77	SOX8	ENSG00000005513	0.823	No
hsa-let-7c-3p	78	WHSC1L1	ENSG00000147548	0.869	No
hsa-let-7c-3p	79	STK4	ENSG00000101109	0.874	No
hsa-let-7c-3p	80	ATP2B2	ENSG00000157087	0.873	No
hsa-let-7c-3p	81	SPNS2	ENSG00000183018	0.849	No
hsa-let-7c-3p	82	MSMO1	ENSG00000052802	0.859	No
hsa-let-7c-3p	83	CSMD1	ENSG00000183117	0.928	No
hsa-let-7c-3p	84	BTBD11	ENSG00000151136	0.82	No
hsa-let-7c-3p	85	TTBK2	ENSG00000128881	0.986	No
hsa-let-7c-3p	86	IRF6	ENSG00000117595	0.805	No
hsa-let-7c-3p	87	SOX3	ENSG00000134595	0.915	No
hsa-let-7c-3p	88	PCDHA7	ENSG00000204963	0.861	No
hsa-let-7c-3p	89	TCF4	ENSG00000196628	0.959	No
hsa-let-7c-3p	90	NUP153	ENSG00000124789	0.896	No
hsa-let-7c-3p	91	PCLO	ENSG00000186472	0.876	No
hsa-let-7c-3p	92	ARL10	ENSG00000175414	0.886	No
hsa-let-7c-3p	93	SETBP1	ENSG00000152217	0.987	No
hsa-let-7c-3p	94	ZNF10	ENSG00000256223	0.869	No
hsa-let-7c-3p	95	BRD8	ENSG00000112983	0.829	No
hsa-let-7c-3p	96	HMGCR	ENSG00000113161	0.875	No
hsa-let-7c-3p	97	SOX11	ENSG00000176887	0.989	No
hsa-let-7c-3p	98	SLC25A12	ENSG00000115840	0.994	No
hsa-let-7c-3p	99	UBR5	ENSG00000104517	0.9	No
hsa-let-7c-3p	100	SIRT1	ENSG00000096717	0.926	No
hsa-let-7c-3p	101	GTF3C4	ENSG00000125484	0.829	No
hsa-let-7c-3p	102	KAL1	ENSG00000011201	0.871	No
hsa-let-7c-3p	103	PCDH20	ENSG00000197991	0.856	No
hsa-let-7c-3p	104	LGR4	ENSG00000205213	0.871	No
hsa-let-7c-3p	105	RP11-826N14.2	ENSG00000248469	0.852	No
hsa-let-7c-3p	106	ELFN1	ENSG00000225968	0.868	No
hsa-let-7c-3p	107	HVCN1	ENSG00000122986	0.824	No
hsa-let-7c-3p	108	CUL2	ENSG00000108094	0.901	No
hsa-let-7c-3p	109	PCDHA13	ENSG00000239389	0.844	No
hsa-let-7c-3p	110	COX11	ENSG00000166260	0.801	No
hsa-let-7c-3p	111	UAP1	ENSG00000117143	0.919	No
hsa-let-7c-3p	112	CREB5	ENSG00000146592	0.894	No
hsa-let-7c-3p	113	HOOK3	ENSG00000168172	0.982	No
hsa-let-7c-3p	114	LRRC8B	ENSG00000197147	0.823	No
hsa-let-7c-3p	115	CACNB4	ENSG00000182389	0.865	No
hsa-let-7c-3p	116	ING3	ENSG00000071243	0.91	No
hsa-let-7c-3p	117	USP31	ENSG00000103404	0.921	No
hsa-let-7c-3p	118	TCF7L2	ENSG00000148737	0.971	No
hsa-let-7c-3p	119	ACVR1B	ENSG00000135503	0.872	No
hsa-let-7c-3p	120	PCDHA1	ENSG00000204970	0.844	No
hsa-let-7c-3p	121	TSC22D1	ENSG00000102804	0.952	No
hsa-let-7c-3p	122	UBQLN1	ENSG00000135018	0.877	No
hsa-let-7c-3p	123	HHIP	ENSG00000164161	0.863	No
hsa-let-7c-3p	124	RSF1	ENSG00000048649	0.907	No
hsa-let-7c-3p	125	CSNK1G3	ENSG00000151292	0.825	No
hsa-let-7c-3p	126	ITK	ENSG00000113263	0.802	No
hsa-let-7c-3p	127	SLTM	ENSG00000137776	0.811	No
hsa-let-7c-3p	128	ZNF43	ENSG00000198521	0.853	No
hsa-let-7c-3p	129	FLI1	ENSG00000151702	0.89	No
hsa-let-7c-3p	130	GDNF	ENSG00000168621	0.956	No
hsa-let-7c-3p	131	MKL2	ENSG00000186260	0.933	No
hsa-let-7c-3p	132	KLHL14	ENSG00000197705	0.944	No
hsa-let-7c-3p	133	ASCL1	ENSG00000139352	0.924	No
hsa-let-7c-3p	134	RC3H2	ENSG00000056586	0.969	No
hsa-let-7c-3p	135	FHOD3	ENSG00000134775	0.842	No
hsa-let-7c-3p	136	AUTS2	ENSG00000158321	0.901	No
hsa-let-7c-3p	137	KAT6B	ENSG00000156650	0.849	No
hsa-let-7c-3p	138	PDE10A	ENSG00000112541	0.846	No
hsa-let-7c-3p	139	SMC6	ENSG00000163029	0.802	No
hsa-let-7c-3p	140	ZNF148	ENSG00000163848	0.999	No
hsa-let-7c-3p	141	RGPD6	ENSG00000183054	0.855	No
hsa-let-7c-3p	142	ARNT	ENSG00000143437	0.832	No
hsa-let-7c-3p	143	KLF9	ENSG00000119138	0.99	No
hsa-let-7c-3p	144	SYPL1	ENSG00000008282	0.972	No
hsa-let-7c-3p	145	SLITRK5	ENSG00000165300	0.927	No
hsa-let-7c-3p	146	NPIPA7	ENSG00000183889	0.876	No
hsa-let-7c-3p	147	NPAS3	ENSG00000151322	0.951	No
hsa-let-7c-3p	148	COLEC12	ENSG00000158270	0.865	No
hsa-let-7c-3p	149	PTPRD	ENSG00000153707	0.824	No
hsa-let-7c-3p	150	DIP2B	ENSG00000066084	0.813	No
hsa-let-7c-3p	151	DRAM1	ENSG00000136048	0.934	No
hsa-let-7c-3p	152	NTN1	ENSG00000065320	0.858	No
hsa-let-7c-3p	153	LAMTOR3	ENSG00000109270	0.811	No
hsa-let-7c-3p	154	ORMDL3	ENSG00000172057	0.931	No
hsa-let-7c-3p	155	HRK	ENSG00000135116	0.855	No
hsa-let-7c-3p	156	REV1	ENSG00000135945	0.817	No
hsa-let-7c-3p	157	PAPOLG	ENSG00000115421	0.827	No
hsa-let-7c-3p	158	PPP3R1	ENSG00000221823	0.821	No
hsa-let-7c-3p	159	RDX	ENSG00000137710	0.952	No
hsa-let-7c-3p	160	ZNF117	ENSG00000152926	0.849	No
hsa-let-7c-3p	161	PCDH11X	ENSG00000102290	0.882	No
hsa-let-7c-3p	162	ASXL1	ENSG00000171456	0.814	No
hsa-let-7c-3p	163	TBC1D12	ENSG00000108239	0.911	No
hsa-let-7c-3p	164	DACH1	ENSG00000165659	1	No
hsa-let-7c-3p	165	KDM3A	ENSG00000115548	0.855	No
hsa-let-7c-3p	166	ORC4	ENSG00000115947	0.959	No
hsa-let-7c-3p	167	ARID1B	ENSG00000049618	0.892	No
hsa-let-7c-3p	168	MARK2	ENSG00000072518	0.813	No
hsa-let-7c-3p	169	FAM153A	ENSG00000170074	0.852	No
hsa-let-7c-3p	170	CDH11	ENSG00000140937	0.889	No
hsa-let-7c-3p	171	PALD1	ENSG00000107719	0.855	No
hsa-let-7c-3p	172	BPTF	ENSG00000171634	0.906	No
hsa-let-7c-3p	173	EBF1	ENSG00000164330	0.847	No
hsa-let-7c-3p	174	GINS3	ENSG00000181938	0.91	No
hsa-let-7c-3p	175	NEUROD6	ENSG00000164600	0.912	No
hsa-let-7c-3p	176	LIMCH1	ENSG00000064042	0.832	No
hsa-let-7c-3p	177	SLC24A2	ENSG00000155886	0.836	No
hsa-let-7c-3p	178	MAP4K3	ENSG00000011566	0.98	No
hsa-let-7c-3p	179	KCNMA1	ENSG00000156113	0.991	No
hsa-let-7c-3p	180	RRM2B	ENSG00000048392	0.968	No
hsa-let-7c-3p	181	MAGI3	ENSG00000081026	0.912	No
hsa-let-7c-3p	182	BCL11A	ENSG00000119866	0.986	No
hsa-let-7c-3p	183	RARB	ENSG00000077092	0.984	No
hsa-let-7c-3p	184	GOLGA5	ENSG00000066455	0.845	No
hsa-let-7c-3p	185	CHL1	ENSG00000134121	0.907	No
hsa-let-7c-3p	186	AKAP1	ENSG00000121057	0.917	No
hsa-let-7c-3p	187	BCL2	ENSG00000171791	0.804	No
hsa-let-7c-3p	188	RGPD5	ENSG00000015568	0.835	No
hsa-let-7c-3p	189	SRGAP1	ENSG00000196935	0.861	No
hsa-let-7c-3p	190	NAP1L4	ENSG00000205531	0.94	No
hsa-let-7c-3p	191	TPBG	ENSG00000146242	0.814	No
hsa-let-7c-3p	192	AP4E1	ENSG00000081014	0.906	No
hsa-let-7c-3p	193	MED13	ENSG00000108510	0.995	No
hsa-let-7c-3p	194	ZC3H8	ENSG00000144161	0.904	No
hsa-let-7c-3p	195	INHBA	ENSG00000122641	0.974	No
hsa-let-7c-3p	196	TP63	ENSG00000073282	0.87	No
hsa-let-7c-3p	197	PAPPA	ENSG00000182752	0.856	No
hsa-let-7c-3p	198	ATP11B	ENSG00000058063	0.837	No
hsa-let-7c-3p	199	SLC16A10	ENSG00000112394	0.816	No
hsa-let-7c-3p	200	KIF13A	ENSG00000137177	0.862	No
hsa-let-7c-3p	201	CCDC14	ENSG00000175455	0.814	No
hsa-let-7c-3p	202	CASD1	ENSG00000127995	0.97	No
hsa-let-7c-3p	203	AFF4	ENSG00000072364	0.848	No
hsa-let-7c-3p	204	EPG5	ENSG00000152223	0.812	No
hsa-let-7c-3p	205	AGAP1	ENSG00000157985	0.855	No
hsa-let-7c-3p	206	GRHL2	ENSG00000083307	0.937	No
hsa-let-7c-3p	207	NAMPTL	ENSG00000229644	0.916	No
hsa-let-7c-3p	208	PHF2	ENSG00000197724	0.998	No
hsa-let-7c-3p	209	AXIN1	ENSG00000103126	0.929	No
hsa-let-7c-3p	210	LPPR1	ENSG00000148123	0.997	No
hsa-let-7c-3p	211	MEF2D	ENSG00000116604	0.87	No
hsa-let-7c-3p	212	TIAM1	ENSG00000156299	0.813	No
hsa-let-7c-3p	213	TNKS2	ENSG00000107854	0.851	No
hsa-let-7c-3p	214	ATP1B1	ENSG00000143153	0.994	No
hsa-let-7c-3p	215	STAG1	ENSG00000118007	0.931	No
hsa-let-7c-3p	216	LRP5	ENSG00000162337	0.971	No
hsa-let-7c-3p	217	LRP12	ENSG00000147650	0.81	No
hsa-let-7c-3p	218	IGIP	ENSG00000182700	0.888	No
hsa-let-7c-3p	219	SCN4A	ENSG00000007314	0.899	No
hsa-let-7c-3p	220	EGFR	ENSG00000146648	0.986	No
hsa-let-7c-3p	221	PSME4	ENSG00000068878	0.903	No
hsa-let-7c-3p	222	ZFHX3	ENSG00000140836	0.904	No
hsa-let-7c-3p	223	WWC1	ENSG00000113645	0.934	No
hsa-let-7c-3p	224	FAM64A	ENSG00000129195	0.901	No
hsa-let-7c-3p	225	SERPINE2	ENSG00000135919	0.942	No
hsa-let-7c-3p	226	KPNA4	ENSG00000186432	0.812	No
hsa-let-7c-3p	227	ID4	ENSG00000172201	0.864	No
hsa-let-7c-3p	228	PTPRF	ENSG00000142949	0.888	No
hsa-let-7c-3p	229	NHLRC2	ENSG00000196865	0.965	No
hsa-let-7c-3p	230	PPP2R5C	ENSG00000078304	0.982	No
hsa-let-7c-3p	231	RABGAP1L	ENSG00000152061	0.811	No
hsa-let-7c-3p	232	ATAD5	ENSG00000176208	0.977	No
hsa-let-7c-3p	233	LRIG1	ENSG00000144749	0.927	No
hsa-let-7c-3p	234	CACUL1	ENSG00000151893	0.926	No
hsa-let-7c-3p	235	TAF6	ENSG00000106290	0.851	No
hsa-let-7c-3p	236	ST6GAL2	ENSG00000144057	0.872	No
hsa-let-7c-3p	237	APPL1	ENSG00000157500	0.832	No
hsa-let-7c-3p	238	PPIP5K1	ENSG00000168781	0.948	No
hsa-let-7c-3p	239	ZNF85	ENSG00000105750	0.805	No
hsa-let-7c-3p	240	QSER1	ENSG00000060749	0.932	No
hsa-let-7c-3p	241	PCDHA11	ENSG00000249158	0.843	No
hsa-let-7c-3p	242	VLDLR	ENSG00000147852	0.903	No
hsa-let-7c-3p	243	KRAS	ENSG00000133703	0.931	No
hsa-let-7c-3p	244	CD9	ENSG00000010278	0.807	No
hsa-let-7c-3p	245	FAM65B	ENSG00000111913	0.893	No
hsa-let-7c-3p	246	PGAP2	ENSG00000148985	0.833	No
hsa-let-7c-3p	247	EOMES	ENSG00000163508	0.954	No
hsa-let-7c-3p	248	C1QL4	ENSG00000186897	0.817	No
hsa-let-7c-3p	249	LPHN3	ENSG00000150471	0.976	No
hsa-let-7c-3p	250	2017-09-07	ENSG00000122545	0.808	No
hsa-let-7c-3p	251	DDX3X	ENSG00000215301	0.839	No
hsa-let-7c-3p	252	SNRPD1	ENSG00000167088	0.96	No
hsa-let-7c-3p	253	HMGN1	ENSG00000205581	0.846	No
hsa-let-7c-3p	254	HERC1	ENSG00000103657	0.955	No
hsa-let-7c-3p	255	CALM2	ENSG00000143933	0.998	No
hsa-let-7c-3p	256	DLX6	ENSG00000006377	0.925	No
hsa-let-7c-3p	257	SNIP1	ENSG00000163877	0.897	No
hsa-let-7c-3p	258	EPC1	ENSG00000120616	0.849	No
hsa-let-7c-3p	259	DSCAML1	ENSG00000177103	0.906	No
hsa-let-7c-3p	260	SREBF1	ENSG00000072310	0.94	No
hsa-let-7c-3p	261	CNKSR2	ENSG00000149970	0.889	No
hsa-let-7c-3p	262	CELF1	ENSG00000149187	0.934	No
hsa-let-7c-3p	263	APP	ENSG00000142192	0.921	No
hsa-let-7c-3p	264	CSPG5	ENSG00000114646	0.957	No
hsa-let-7c-3p	265	TAOK1	ENSG00000160551	0.997	No
hsa-let-7c-3p	266	C4orf46	ENSG00000205208	0.815	No
hsa-let-7c-3p	267	PDS5A	ENSG00000121892	0.897	No
hsa-let-7c-3p	268	IER5	ENSG00000162783	0.997	No
hsa-let-7c-3p	269	RFX7	ENSG00000181827	0.924	No
hsa-let-7c-3p	270	ABI2	ENSG00000138443	0.916	No
hsa-let-7c-3p	271	MYCBP2	ENSG00000005810	0.933	No
hsa-let-7c-3p	272	USP12	ENSG00000152484	0.821	No
hsa-let-7c-3p	273	TBC1D10A	ENSG00000099992	0.928	No
hsa-let-7c-3p	274	TAL1	ENSG00000162367	0.879	No
hsa-let-7c-3p	275	MAML3	ENSG00000196782	0.958	No
hsa-let-7c-3p	276	EXOC4	ENSG00000131558	0.809	No
hsa-let-7c-3p	277	MITF	ENSG00000187098	0.841	No
hsa-let-7c-3p	278	ZNF543	ENSG00000178229	0.87	No
hsa-let-7c-3p	279	ADAMTSL3	ENSG00000156218	0.943	No
hsa-let-7c-3p	280	PRRC2C	ENSG00000117523	0.991	No
hsa-let-7c-3p	281	CADM3	ENSG00000162706	0.856	No
hsa-let-7c-3p	282	FOXO6	ENSG00000204060	0.925	No
hsa-let-7c-3p	283	ASH1L	ENSG00000116539	0.831	No
hsa-let-7c-3p	284	TYW3	ENSG00000162623	0.874	No
hsa-let-7c-3p	285	COL21A1	ENSG00000124749	0.814	No
hsa-let-7c-3p	286	PANK3	ENSG00000120137	0.839	No
hsa-let-7c-3p	287	HS3ST3B1	ENSG00000125430	0.844	No
hsa-let-7c-3p	288	RBBP6	ENSG00000122257	0.908	No
hsa-let-7c-3p	289	S100A6	ENSG00000197956	0.869	No
hsa-let-7c-3p	290	CSMD2	ENSG00000121904	0.969	No
hsa-let-7c-3p	291	HIVEP2	ENSG00000010818	0.996	No
hsa-let-7c-3p	292	GABPB1	ENSG00000104064	0.959	No
hsa-let-7c-3p	293	ARIH1	ENSG00000166233	0.804	No
hsa-let-7c-3p	294	ZNF207	ENSG00000010244	0.956	No
hsa-let-7c-3p	295	RFC1	ENSG00000035928	0.816	No
hsa-let-7c-3p	296	ATP9A	ENSG00000054793	0.86	No
hsa-let-7c-3p	297	RAB11FIP4	ENSG00000131242	0.878	No
hsa-let-7c-3p	298	PHACTR1	ENSG00000112137	0.802	No
hsa-let-7c-3p	299	RBMS1	ENSG00000153250	0.98	No
hsa-let-7c-3p	300	SEC63	ENSG00000025796	0.996	No
hsa-let-7c-3p	301	MED4	ENSG00000136146	0.843	No
hsa-let-7c-3p	302	FAM76B	ENSG00000077458	0.924	No
hsa-let-7c-3p	303	RGPD8	ENSG00000169629	0.826	No
hsa-let-7c-3p	304	NPAS2	ENSG00000170485	0.994	No
hsa-let-7c-3p	305	PRR14L	ENSG00000183530	0.823	No
hsa-let-7c-3p	306	KLF13	ENSG00000169926	0.964	No
hsa-let-7c-3p	307	PTPRC	ENSG00000081237	0.969	No
hsa-let-7c-3p	308	TCTE1	ENSG00000146221	0.805	No
hsa-let-7c-3p	309	PPP3CA	ENSG00000138814	0.944	No
hsa-let-7c-3p	310	UBQLN2	ENSG00000188021	0.868	No
hsa-let-7c-3p	311	KRIT1	ENSG00000001631	0.85	No
hsa-let-7c-3p	312	FOXP1	ENSG00000114861	0.97	No
hsa-let-7c-3p	313	NLK	ENSG00000087095	0.953	No
hsa-let-7c-3p	314	AL162407.1	ENSG00000234631	0.86	No
hsa-let-7c-3p	315	HECTD2	ENSG00000165338	0.963	No
hsa-let-7c-3p	316	PCDHA2	ENSG00000204969	0.843	No
hsa-let-7c-3p	317	DIP2C	ENSG00000151240	0.826	No
hsa-let-7c-3p	318	RP5-1021I20.4	ENSG00000258653	0.863	No
hsa-let-7c-3p	319	PSD3	ENSG00000156011	0.869	No
hsa-let-7c-3p	320	ZNF268	ENSG00000090612	0.887	No
hsa-let-7c-3p	321	LYPD6	ENSG00000187123	0.889	No
hsa-let-7c-3p	322	FUBP3	ENSG00000107164	0.833	No
hsa-let-7c-3p	323	DMD	ENSG00000198947	0.915	No
hsa-let-7c-3p	324	B3GAT2	ENSG00000112309	0.823	No
hsa-let-7c-3p	325	DDX18	ENSG00000088205	0.872	No
hsa-let-7c-3p	326	USP2	ENSG00000036672	0.987	No
hsa-let-7c-3p	327	ACTC1	ENSG00000159251	0.947	No
hsa-let-7c-3p	328	PITPNM3	ENSG00000091622	0.824	No
hsa-let-7c-3p	329	KIAA1432	ENSG00000107036	0.932	No
hsa-let-7c-3p	330	NFAT5	ENSG00000102908	0.856	No
hsa-let-7c-3p	331	PPP1R12A	ENSG00000058272	0.966	No
hsa-let-7c-3p	332	MBTD1	ENSG00000011258	0.943	No
hsa-let-7c-3p	333	CMIP	ENSG00000153815	0.876	No
hsa-let-7c-3p	334	SLC5A3	ENSG00000198743	0.86	No
hsa-let-7c-3p	335	SF3B3	ENSG00000189091	0.842	No
hsa-let-7c-3p	336	CDKN1C	ENSG00000129757	0.908	No
hsa-let-7c-3p	337	MAK	ENSG00000111837	0.92	No
hsa-let-7c-3p	338	LEO1	ENSG00000166477	0.848	No
hsa-let-7c-3p	339	SLIT2	ENSG00000145147	0.916	No
hsa-let-7c-3p	340	PKP4	ENSG00000144283	0.939	No
hsa-let-7c-3p	341	RBM7	ENSG00000076053	0.925	No
hsa-let-7c-3p	342	GPC4	ENSG00000076716	0.874	No
hsa-let-7c-3p	343	STX16	ENSG00000124222	0.934	No
hsa-let-7c-3p	344	HCN1	ENSG00000164588	0.822	No
hsa-let-7c-3p	345	ATRNL1	ENSG00000107518	0.951	No
hsa-let-7c-3p	346	PFN2	ENSG00000070087	0.809	No
hsa-let-7c-3p	347	WDR82	ENSG00000164091	0.812	No
hsa-let-7c-3p	348	SLC35D1	ENSG00000116704	0.857	No
hsa-let-7c-3p	349	KIF26B	ENSG00000162849	0.894	No
hsa-let-7c-3p	350	ZFP37	ENSG00000136866	0.924	No
hsa-let-7c-3p	351	NRXN3	ENSG00000021645	0.829	No
hsa-let-7c-3p	352	PUM1	ENSG00000134644	0.995	No
hsa-let-7c-3p	353	FBXO38	ENSG00000145868	0.823	No
hsa-let-7c-3p	354	CTHRC1	ENSG00000164932	0.813	No
hsa-let-7c-3p	355	SBNO1	ENSG00000139697	0.82	No
hsa-let-7c-3p	356	NCOA6	ENSG00000198646	0.985	No
hsa-let-7c-3p	357	EPHA3	ENSG00000044524	0.925	No
hsa-let-7c-3p	358	SAMD4A	ENSG00000020577	0.895	No
hsa-let-7c-3p	359	RUNX3	ENSG00000020633	0.931	No
hsa-let-7c-3p	360	RAPGEF2	ENSG00000109756	0.977	No
hsa-let-7c-3p	361	RNPS1	ENSG00000205937	0.9	No
hsa-let-7c-3p	362	TIMM23B	ENSG00000204152	0.819	No
hsa-let-7c-3p	363	CLDN7	ENSG00000181885	0.963	No
hsa-let-7c-3p	364	HIF1A	ENSG00000100644	0.873	No
hsa-let-7c-3p	365	PPP1R10	ENSG00000204569	0.86	No
hsa-let-7c-3p	366	E2F3	ENSG00000112242	0.801	No
hsa-let-7c-3p	367	GINS1	ENSG00000101003	0.957	No
hsa-let-7c-3p	368	ZNF254	ENSG00000213096	0.863	No
hsa-let-7c-3p	369	GDAP2	ENSG00000196505	0.803	No
hsa-let-7c-3p	370	GTF2IRD1	ENSG00000006704	0.813	No
hsa-let-7c-3p	371	KTN1	ENSG00000126777	0.904	No
hsa-let-7c-3p	372	CREBRF	ENSG00000164463	0.868	No
hsa-let-7c-3p	373	RNF24	ENSG00000101236	0.801	No
hsa-let-7c-3p	374	WDR48	ENSG00000114742	0.954	No
hsa-let-7c-3p	375	MARCKS	ENSG00000155130	0.961	No
hsa-let-7c-3p	376	SORCS3	ENSG00000156395	0.898	No
hsa-let-7c-3p	377	PPP6R3	ENSG00000110075	0.98	No
hsa-let-7c-3p	378	LMTK2	ENSG00000164715	0.868	No
hsa-let-7c-3p	379	UNC5C	ENSG00000182168	0.887	No
hsa-let-7c-3p	380	PIM3	ENSG00000198355	0.868	No
hsa-let-7c-3p	381	NR4A3	ENSG00000119508	0.879	No
hsa-let-7c-3p	382	PPM1A	ENSG00000100614	0.94	No
hsa-let-7c-3p	383	ANKRD12	ENSG00000101745	0.973	No
hsa-let-7c-3p	384	USP21	ENSG00000143258	0.936	No
hsa-let-7c-3p	385	PCDHAC2	ENSG00000243232	0.842	No
hsa-let-7c-3p	386	TP53INP1	ENSG00000164938	0.905	No
hsa-let-7c-3p	387	ELMSAN1	ENSG00000156030	0.93	No
hsa-let-7c-3p	388	ANKS1B	ENSG00000185046	0.806	No
hsa-let-7c-3p	389	FLRT2	ENSG00000185070	0.964	No
hsa-let-7c-3p	390	KLF3	ENSG00000109787	0.83	No
hsa-let-7c-3p	391	PCDHA12	ENSG00000251664	0.844	No
hsa-let-7c-3p	392	FAM49B	ENSG00000153310	0.971	No
hsa-let-7c-3p	393	EGR2	ENSG00000122877	0.817	No
hsa-let-7c-3p	394	TBC1D14	ENSG00000132405	0.863	No
hsa-let-7c-3p	395	GAS2	ENSG00000148935	0.834	No
hsa-let-7c-3p	396	MTPN	ENSG00000105887	0.821	No
hsa-let-7c-3p	397	SKIL	ENSG00000136603	0.826	No
hsa-let-7c-3p	398	ZMIZ1	ENSG00000108175	0.905	No
hsa-let-7c-3p	399	KLRC2	ENSG00000205809	0.95	No
hsa-let-7c-3p	400	ATAD2B	ENSG00000119778	0.832	No
hsa-let-7c-3p	401	ICOS	ENSG00000163600	0.8	No
hsa-let-7c-3p	402	HOXB2	ENSG00000173917	0.83	No
hsa-let-7c-3p	403	NEUROD1	ENSG00000162992	0.852	No
hsa-let-7c-3p	404	CHD3	ENSG00000170004	0.946	No
hsa-let-7c-3p	405	PDIA5	ENSG00000065485	0.918	No
hsa-let-7c-3p	406	SMURF1	ENSG00000198742	0.954	No
hsa-let-7c-3p	407	TMA7	ENSG00000232112	0.897	No
hsa-let-7c-3p	408	SLC38A2	ENSG00000134294	0.828	No
hsa-let-7c-3p	409	COQ10B	ENSG00000115520	0.887	No
hsa-let-7c-3p	410	BAZ1A	ENSG00000198604	0.807	No
hsa-let-7c-3p	411	ADAMTSL1	ENSG00000178031	0.994	No
hsa-let-7c-3p	412	RBBP5	ENSG00000117222	0.977	No
hsa-let-7c-3p	413	CEMIP	ENSG00000103888	0.839	No
hsa-let-7c-3p	414	ERC2	ENSG00000187672	0.823	No
hsa-let-7c-3p	415	MED31	ENSG00000108590	0.832	No
hsa-let-7c-3p	416	CSRNP3	ENSG00000178662	0.908	No
hsa-let-7c-3p	417	RBL1	ENSG00000080839	0.84	No
hsa-let-7c-3p	418	NOL4L	ENSG00000197183	0.919	No
hsa-let-7c-3p	419	CDYL2	ENSG00000166446	0.843	No
hsa-let-7c-3p	420	SLC8A1	ENSG00000183023	0.957	No
hsa-let-7c-3p	421	H2AFZ	ENSG00000164032	0.882	No
hsa-let-7c-3p	422	CDC42BPA	ENSG00000143776	0.914	No
hsa-let-7c-3p	423	ARIH2	ENSG00000177479	0.855	No
hsa-let-7c-3p	424	NCOA2	ENSG00000140396	0.858	No
hsa-let-7c-3p	425	ZNF263	ENSG00000006194	0.829	No
hsa-let-7c-3p	426	CDYL	ENSG00000153046	0.976	No
hsa-let-7c-3p	427	PIK3R1	ENSG00000145675	0.813	No
hsa-let-7c-3p	428	NEO1	ENSG00000067141	0.974	No
hsa-let-7c-3p	429	TMEM47	ENSG00000147027	0.902	No
hsa-let-7c-3p	430	FOXD3	ENSG00000187140	0.886	No
hsa-let-7c-3p	431	SMARCC1	ENSG00000173473	0.811	No
hsa-let-7c-3p	432	NAMPT	ENSG00000105835	0.999	No
hsa-let-7c-3p	433	PRPF38B	ENSG00000134186	0.859	No
hsa-let-7c-3p	434	RORA	ENSG00000069667	0.946	No
hsa-let-7c-3p	435	PRR12	ENSG00000126464	0.936	No
hsa-let-7c-3p	436	RSRC2	ENSG00000111011	0.854	No
hsa-let-7c-3p	437	CDC42SE2	ENSG00000158985	0.834	No
hsa-let-7c-3p	438	B4GALT4	ENSG00000121578	0.804	No
hsa-let-7c-3p	439	TBX2	ENSG00000121068	0.902	No
hsa-let-7c-3p	440	GLCCI1	ENSG00000106415	0.881	No
hsa-let-7c-3p	441	ACVR2A	ENSG00000121989	0.923	No
hsa-let-7c-3p	442	ERMAP	ENSG00000164010	0.943	No
hsa-let-7c-3p	443	NAA30	ENSG00000139977	0.864	No
hsa-let-7c-3p	444	ERN1	ENSG00000178607	0.93	No
hsa-let-7c-3p	445	PSTK	ENSG00000179988	0.852	No
hsa-let-7c-3p	446	COL13A1	ENSG00000197467	0.98	No
hsa-let-7c-3p	447	FXR1	ENSG00000114416	0.915	No
hsa-let-7c-3p	448	GDF6	ENSG00000156466	0.964	No
hsa-let-7c-3p	449	DCUN1D3	ENSG00000188215	0.883	No
hsa-let-7c-3p	450	JAZF1	ENSG00000153814	0.881	No
hsa-let-7c-3p	451	PCCB	ENSG00000114054	0.992	No
hsa-let-7c-3p	452	CUX1	ENSG00000257923	0.887	No
hsa-let-7c-3p	453	RIMKLB	ENSG00000166532	0.822	No
hsa-let-7c-3p	454	HOXC12	ENSG00000123407	0.879	No
hsa-let-7c-3p	455	WDFY3	ENSG00000163625	0.972	No
hsa-let-7c-3p	456	LZTS2	ENSG00000107816	0.843	No
hsa-let-7c-3p	457	GLCE	ENSG00000138604	0.915	No
hsa-let-7c-3p	458	ZNF429	ENSG00000197013	0.847	No
hsa-let-7c-3p	459	SOX6	ENSG00000110693	0.944	No
hsa-let-7c-3p	460	SHOC2	ENSG00000108061	0.88	No
hsa-let-7c-3p	461	KMT2D	ENSG00000167548	0.827	No
hsa-let-7c-3p	462	KDM6A	ENSG00000147050	0.95	No
hsa-let-7c-3p	463	UBE2K	ENSG00000078140	0.853	No
hsa-let-7c-3p	464	NKAIN2	ENSG00000188580	0.836	No
hsa-let-7c-3p	465	TMEM106B	ENSG00000106460	0.835	No
hsa-let-7c-3p	466	DCX	ENSG00000077279	0.827	No
hsa-let-7c-3p	467	SERTAD4	ENSG00000082497	0.967	No
hsa-let-7c-3p	468	CPLX2	ENSG00000145920	0.815	No
hsa-let-7c-3p	469	FAM76A	ENSG00000009780	0.899	No
hsa-let-7c-3p	470	BMP2	ENSG00000125845	0.925	No
hsa-let-7c-3p	471	CITED2	ENSG00000164442	0.998	No
hsa-let-7c-3p	472	KDELR1	ENSG00000105438	0.836	No
hsa-let-7c-3p	473	AICDA	ENSG00000111732	0.82	No
hsa-let-7c-3p	474	KCNJ6	ENSG00000157542	0.953	No
hsa-let-7c-3p	475	XKR4	ENSG00000206579	0.977	No
hsa-let-7c-3p	476	INTS6	ENSG00000102786	0.958	No
hsa-let-7c-3p	477	TSC22D2	ENSG00000196428	0.815	No
hsa-let-7c-3p	478	KIAA0247	ENSG00000100647	0.973	No
hsa-let-7c-3p	479	BTAF1	ENSG00000095564	0.908	No
hsa-let-7c-3p	480	SSX2IP	ENSG00000117155	0.866	No
hsa-let-7c-3p	481	CACNA2D2	ENSG00000007402	0.935	No
hsa-let-7c-3p	482	ADNP	ENSG00000101126	0.99	No
hsa-let-7c-3p	483	FIGN	ENSG00000182263	0.988	No
hsa-let-7c-3p	484	LYRM7	ENSG00000186687	0.894	No
hsa-let-7c-3p	485	TOPBP1	ENSG00000163781	0.849	No
hsa-let-7c-3p	486	FZD1	ENSG00000157240	0.911	No
hsa-let-7c-3p	487	SUV420H1	ENSG00000110066	0.974	No
hsa-let-7c-3p	488	YY1	ENSG00000100811	0.841	No
hsa-let-7c-3p	489	SPSB1	ENSG00000171621	0.819	No
hsa-let-7c-3p	490	SP1	ENSG00000185591	0.922	No
hsa-let-7c-3p	491	DAB2IP	ENSG00000136848	0.936	No
hsa-let-7c-3p	492	BNC2	ENSG00000173068	0.991	No
hsa-let-7c-3p	493	PCDH11Y	ENSG00000099715	0.87	No
hsa-let-7c-3p	494	NRG1	ENSG00000157168	0.869	No
hsa-let-7c-3p	495	ALX1	ENSG00000180318	0.816	No
hsa-let-7c-3p	496	BCL6	ENSG00000113916	0.917	No
hsa-let-7c-3p	497	FNIP1	ENSG00000217128	0.818	No
hsa-let-7c-3p	498	SLC39A6	ENSG00000141424	0.814	No
hsa-let-7c-3p	499	GRID2	ENSG00000152208	0.968	No
hsa-let-7c-3p	500	ONECUT2	ENSG00000119547	0.866	No
hsa-let-7c-3p	501	GTPBP2	ENSG00000172432	0.871	No
hsa-let-7c-3p	502	RBPMS	ENSG00000157110	0.808	No
hsa-let-7c-3p	503	AKIRIN1	ENSG00000174574	0.858	No
hsa-let-7c-3p	504	MAX	ENSG00000125952	0.981	No
hsa-let-7c-3p	505	LHX1	ENSG00000132130	0.905	No
hsa-let-7c-3p	506	MBNL2	ENSG00000139793	0.916	No
hsa-let-7c-3p	507	ARID4B	ENSG00000054267	0.999	No
hsa-let-7c-3p	508	RAB40C	ENSG00000197562	0.926	No
hsa-let-7c-3p	509	LMX1B	ENSG00000136944	0.903	No
hsa-let-7c-3p	510	PCDHA5	ENSG00000204965	0.843	No
hsa-let-7c-3p	511	RRP1B	ENSG00000160208	0.973	No
hsa-let-7c-3p	512	TLK1	ENSG00000198586	1	No
hsa-let-7c-3p	513	ZNF865	ENSG00000261221	0.864	No
hsa-let-7c-3p	514	CD200R1	ENSG00000163606	0.919	No
hsa-let-7c-3p	515	BBC3	ENSG00000105327	0.92	No
hsa-let-7c-3p	516	SLC10A7	ENSG00000120519	0.822	No
hsa-let-7c-3p	517	GHITM	ENSG00000165678	0.915	No
hsa-let-7c-3p	518	PGRMC2	ENSG00000164040	0.857	No
hsa-let-7c-3p	519	MYT1L	ENSG00000186487	0.976	No
hsa-let-7c-3p	520	KCNMB4	ENSG00000135643	0.831	No
hsa-let-7c-3p	521	POU2F2	ENSG00000028277	0.991	No
hsa-let-7c-3p	522	ZCCHC14	ENSG00000140948	0.828	No
hsa-let-7c-3p	523	DCUN1D1	ENSG00000043093	0.93	No
hsa-let-7c-3p	524	CASZ1	ENSG00000130940	0.804	No
hsa-let-7c-3p	525	CDK17	ENSG00000059758	0.831	No
hsa-let-7c-3p	526	IL11	ENSG00000095752	0.837	No
hsa-let-7c-3p	527	PUM2	ENSG00000055917	0.982	No
hsa-let-7c-3p	528	REV3L	ENSG00000009413	0.811	No
hsa-let-7c-3p	529	AKT3	ENSG00000117020	0.919	No
hsa-let-7c-3p	530	SLCO1A2	ENSG00000084453	0.818	No
hsa-let-7c-3p	531	2017-09-03	ENSG00000100167	0.958	No
hsa-let-7c-3p	532	TMEM50B	ENSG00000142188	0.811	No
hsa-let-7c-3p	533	GJC1	ENSG00000182963	0.92	No
hsa-let-7c-3p	534	ATG3	ENSG00000144848	0.871	No
hsa-let-7c-3p	535	HERC4	ENSG00000148634	0.882	No
hsa-let-7c-3p	536	ZZEF1	ENSG00000074755	0.957	No
hsa-let-7c-3p	537	TSHZ1	ENSG00000179981	0.871	No
hsa-let-7c-3p	538	BCL7A	ENSG00000110987	1	No
hsa-let-7c-3p	539	CXXC4	ENSG00000168772	0.979	No
hsa-let-7c-3p	540	NXPH1	ENSG00000122584	0.924	No
hsa-let-7c-3p	541	SMC2	ENSG00000136824	0.801	No
hsa-let-7c-3p	542	PCDH7	ENSG00000169851	0.996	No
hsa-let-7c-3p	543	ZFR	ENSG00000056097	0.92	No
hsa-let-7c-3p	544	JAKMIP3	ENSG00000188385	0.846	No
hsa-let-7c-3p	545	PIK3CA	ENSG00000121879	0.871	No
hsa-let-7c-3p	546	SLC16A7	ENSG00000118596	0.917	No
hsa-let-7c-3p	547	ZBTB33	ENSG00000177485	0.827	No
hsa-let-7c-3p	548	UBE2D2	ENSG00000131508	0.866	No
hsa-let-7c-3p	549	FAXC	ENSG00000146267	0.919	No
hsa-let-7c-3p	550	UBE2G1	ENSG00000132388	0.973	No
hsa-let-7c-3p	551	NR1D1	ENSG00000126368	0.887	No
hsa-let-7c-3p	552	TRDN	ENSG00000186439	0.844	No
hsa-let-7c-3p	553	RLIM	ENSG00000131263	0.902	No
hsa-let-7c-3p	554	DLG2	ENSG00000150672	0.872	No
hsa-let-7c-3p	555	ZNF704	ENSG00000164684	0.951	No
hsa-let-7c-3p	556	COL4A6	ENSG00000197565	0.903	No
hsa-let-7c-3p	557	CLK2	ENSG00000176444	0.981	No
hsa-let-7c-3p	558	PCDHAC1	ENSG00000248383	0.843	No
hsa-let-7c-3p	559	SCAF8	ENSG00000213079	0.846	No
hsa-let-7c-3p	560	RLF	ENSG00000117000	0.822	No
hsa-let-7c-3p	561	MECOM	ENSG00000085276	0.956	No
hsa-let-7c-3p	562	PPP1R8	ENSG00000117751	0.952	No
hsa-let-7c-3p	563	EHHADH	ENSG00000113790	0.802	No
hsa-let-7c-3p	564	TRHDE	ENSG00000072657	0.862	No
hsa-let-7c-3p	565	TARSL2	ENSG00000185418	0.821	No
hsa-let-7c-3p	566	COG3	ENSG00000136152	0.935	No
hsa-let-7c-3p	567	GTPBP10	ENSG00000105793	0.984	No
hsa-let-7c-3p	568	NAA16	ENSG00000172766	0.977	No
hsa-let-7c-3p	569	AAK1	ENSG00000115977	0.962	No
hsa-let-7c-3p	570	PCDHA8	ENSG00000204962	0.843	No
hsa-let-7c-3p	571	MBNL1	ENSG00000152601	0.82	No
hsa-let-7c-3p	572	ZFHX4	ENSG00000091656	0.971	No
hsa-let-7c-3p	573	ATP2B4	ENSG00000058668	0.857	No
hsa-let-7c-3p	574	PAN3	ENSG00000152520	0.87	No
hsa-let-7c-3p	575	GPM6A	ENSG00000150625	0.965	No
hsa-let-7c-3p	576	AVL9	ENSG00000105778	0.809	No
hsa-let-7c-3p	577	CRMP1	ENSG00000072832	0.832	No
hsa-let-7c-3p	578	ELL	ENSG00000105656	0.818	No
hsa-let-7c-3p	579	RASAL2	ENSG00000075391	0.908	No
hsa-let-7c-3p	580	SSBP2	ENSG00000145687	0.934	No
hsa-let-7c-3p	581	REEP1	ENSG00000068615	0.837	No
hsa-let-7c-3p	582	SIPA1L2	ENSG00000116991	0.963	No
hsa-let-7c-3p	583	HNRNPA2B1	ENSG00000122566	0.942	No
hsa-let-7c-3p	584	PDPK1	ENSG00000140992	0.847	No
hsa-let-7c-3p	585	GPR6	ENSG00000146360	0.824	No
hsa-let-7c-3p	586	SPAST	ENSG00000021574	0.936	No
hsa-let-7c-3p	587	MEMO1	ENSG00000162959	0.896	No
hsa-let-7c-3p	588	CCDC186	ENSG00000165813	0.814	No
hsa-let-7c-3p	589	MORC3	ENSG00000159256	0.858	No
hsa-let-7c-3p	590	TRIM2	ENSG00000109654	0.813	No
hsa-let-7c-3p	591	BCL11B	ENSG00000127152	0.849	No
hsa-let-7c-3p	592	HMGCS1	ENSG00000112972	0.948	No
hsa-let-7c-3p	593	GAREM	ENSG00000141441	0.811	No
hsa-let-7c-3p	594	BTBD7	ENSG00000011114	0.933	No
hsa-let-7c-3p	595	TMEM263	ENSG00000151135	0.815	No
hsa-let-7c-3p	596	SEC11C	ENSG00000166562	0.823	No
hsa-let-7c-3p	597	ATP2A2	ENSG00000174437	0.937	No
hsa-let-7c-3p	598	NAV3	ENSG00000067798	0.893	No
hsa-let-7c-3p	599	GRIP1	ENSG00000155974	0.945	No
hsa-let-7c-3p	600	RIMS3	ENSG00000117016	0.87	No
hsa-let-7c-3p	601	SOX1	ENSG00000182968	0.991	No
hsa-let-7c-3p	602	EYA1	ENSG00000104313	0.891	No
hsa-let-7c-3p	603	E2F4	ENSG00000205250	0.935	No
hsa-let-7c-3p	604	LEPREL1	ENSG00000090530	0.972	No
hsa-let-7c-3p	605	MEF2C	ENSG00000081189	0.982	No
hsa-let-7c-3p	606	UBE2W	ENSG00000104343	0.914	No
hsa-let-7c-3p	607	ZIC5	ENSG00000139800	0.968	No
hsa-let-7c-3p	608	JADE1	ENSG00000077684	0.935	No
hsa-let-7c-3p	609	TRRAP	ENSG00000196367	0.992	No
hsa-let-7c-3p	610	OSBPL8	ENSG00000091039	0.915	No
hsa-let-7c-3p	611	ARHGEF7	ENSG00000102606	0.987	No
hsa-let-7c-3p	612	SUFU	ENSG00000107882	0.862	No
hsa-let-7c-3p	613	PPM1G	ENSG00000115241	0.985	No
hsa-let-7c-3p	614	PCDHA4	ENSG00000204967	0.844	No
hsa-let-7c-3p	615	NEDD1	ENSG00000139350	0.85	No
hsa-let-7c-3p	616	GABRB2	ENSG00000145864	0.881	No
hsa-let-7c-3p	617	SRSF3	ENSG00000112081	0.915	No
hsa-let-7c-3p	618	ABHD17C	ENSG00000136379	0.847	No
hsa-let-7c-3p	619	CTDSPL2	ENSG00000137770	0.827	No
hsa-let-7c-3p	620	PTPRT	ENSG00000196090	0.928	No
hsa-let-7c-3p	621	METTL3	ENSG00000165819	0.81	No
hsa-let-7c-3p	622	SALL1	ENSG00000103449	0.868	No
hsa-let-7c-3p	623	VCPIP1	ENSG00000175073	0.84	No
hsa-let-7c-3p	624	GLIS3	ENSG00000107249	0.931	No
hsa-let-7c-3p	625	CNOT6L	ENSG00000138767	0.953	No
hsa-let-7c-3p	626	KMT2E	ENSG00000005483	0.908	No
hsa-let-7c-3p	627	DNAJA2	ENSG00000069345	0.954	No
hsa-let-7c-3p	628	TANC2	ENSG00000170921	0.959	No
hsa-let-7c-3p	629	PHIP	ENSG00000146247	0.997	No
hsa-let-7c-3p	630	ST5	ENSG00000166444	0.844	No
hsa-let-7c-3p	631	HTR7	ENSG00000148680	0.903	No
hsa-let-7c-3p	632	2017-03-06	ENSG00000145495	0.942	No
hsa-let-7c-3p	633	LIN54	ENSG00000189308	0.806	No
hsa-let-7c-3p	634	FOXO1	ENSG00000150907	0.979	No
hsa-let-7c-3p	635	SOX2	ENSG00000181449	0.999	No
hsa-let-7c-3p	636	TM2D1	ENSG00000162604	0.827	No
hsa-let-7c-3p	637	HLF	ENSG00000108924	0.938	No
hsa-let-7c-3p	638	BAHCC1	ENSG00000171282	0.912	No
hsa-let-7c-3p	639	CDKN2D	ENSG00000129355	0.946	No
hsa-let-7c-3p	640	TAF5	ENSG00000148835	0.9	No
hsa-let-7c-3p	641	UNC5D	ENSG00000156687	0.993	No
hsa-let-7c-3p	642	RAD17	ENSG00000152942	0.852	No
hsa-let-7c-3p	643	ATP13A3	ENSG00000133657	0.976	No
hsa-let-7c-3p	644	PPFIA1	ENSG00000131626	0.834	No
hsa-let-7c-3p	645	LAMTOR1	ENSG00000149357	0.842	No
hsa-let-7c-3p	646	FNDC3A	ENSG00000102531	0.828	No
hsa-let-7c-3p	647	SLAIN2	ENSG00000109171	0.918	No
hsa-let-7c-3p	648	AMOTL1	ENSG00000166025	0.966	No
hsa-let-7c-3p	649	MAPK6	ENSG00000069956	0.848	No
hsa-let-7c-3p	650	FBXW11	ENSG00000072803	0.923	No
hsa-let-7c-3p	651	PCDHA3	ENSG00000255408	0.844	No
[truncated: 3,596 more rows]

## Sheet: GO category
GO Category	p-value	#genes	#miRNAs
organelle	1.23506e-114	1795	13
cellular nitrogen compound metabolic process	4.6261e-77	943	13
ion binding	7.89101e-70	1138	13
biosynthetic process	2.02539e-56	797	12
cellular protein modification process	1.72971e-52	520	12
molecular_function	1.16797e-35	2808	13
nucleic acid binding transcription factor activity	9.14726e-30	241	12
protein binding transcription factor activity	1.78021e-29	143	11
cellular_component	6.70005e-25	2799	13
protein complex	1.63281e-24	698	13
neurotrophin TRK receptor signaling pathway	5.00484e-24	76	11
enzyme binding	5.00484e-24	279	12
nucleoplasm	6.99523e-23	261	11
gene expression	4.69161e-19	123	12
biological_process	5.41204e-18	2696	13
Fc-epsilon receptor signaling pathway	1.14599e-16	48	11
synaptic transmission	4.04524e-14	103	11
transcription, DNA-templated	7.5064e-13	471	12
epidermal growth factor receptor signaling pathway	8.88566e-13	59	11
cellular component assembly	2.10786e-12	239	11
blood coagulation	5.03838e-12	95	11
symbiosis, encompassing mutualism through parasitism	6.61842e-12	102	11
viral process	1.89331e-11	91	11
axon guidance	9.07856e-11	111	12
cell-cell signaling	1.57046e-10	136	12
catabolic process	3.96925e-10	320	12
cell death	6.80471e-10	174	11
macromolecular complex assembly	1.1369e-08	159	11
phosphatidylinositol-mediated signaling	1.22098e-08	40	11
enzyme regulator activity	1.26353e-08	157	11
cytosol	3.92931e-08	449	12
positive regulation of transcription, DNA-templated	4.08934e-08	195	12
mitotic cell cycle	4.33673e-08	73	11
transcription initiation from RNA polymerase II promoter	8.70896e-08	55	11
chromatin organization	8.82011e-08	37	9
fibroblast growth factor receptor signaling pathway	1.06404e-07	48	11
cytoskeletal protein binding	1.50175e-07	142	11
insulin receptor signaling pathway	1.55742e-07	46	11
small molecule metabolic process	6.99802e-07	349	11
response to stress	6.99802e-07	360	12
cell motility	5.01959e-06	109	11
protein complex assembly	5.01959e-06	134	11
DNA metabolic process	6.45996e-06	137	11
post-translational protein modification	6.67953e-06	34	11
toll-like receptor TLR1:TLR2 signaling pathway	7.0874e-06	18	9
toll-like receptor TLR6:TLR2 signaling pathway	7.0874e-06	18	9
toll-like receptor 10 signaling pathway	1.20062e-05	17	9
cell junction organization	2.49996e-05	36	10
extracellular matrix organization	2.49996e-05	75	11
TRIF-dependent toll-like receptor signaling pathway	2.98594e-05	18	9
toll-like receptor 9 signaling pathway	9.28924e-05	18	9
toll-like receptor 5 signaling pathway	9.31203e-05	17	9
regulation of transcription from RNA polymerase II promoter in response to hypoxia	0.000100438	12	6
glycosaminoglycan metabolic process	0.000105038	24	10
cellular protein metabolic process	0.000141816	70	12
MyD88-independent toll-like receptor signaling pathway	0.000174277	18	9
cellular component disassembly involved in execution phase of apoptosis	0.000184017	13	9
transcription from RNA polymerase II promoter	0.000184491	121	11
transcription coactivator activity	0.000298384	73	11
nucleocytoplasmic transport	0.000381577	71	11
cellular lipid metabolic process	0.000482268	28	9
cell junction assembly	0.000513822	16	9
toll-like receptor 2 signaling pathway	0.00064219	18	9
in utero embryonic development	0.00076709	74	10
protein binding, bridging	0.000910952	35	10
toll-like receptor 3 signaling pathway	0.00108353	18	9
integral component of plasma membrane	0.00121446	209	13
RNA polymerase II core promoter proximal region sequence-specific DNA binding transcription factor activity involved in positive regulation of transcription	0.00125322	61	11
nucleobase-containing compound catabolic process	0.00155199	135	12
transcription factor binding	0.00164924	116	11
platelet activation	0.00179879	36	11
nervous system development	0.00179879	85	11
toll-like receptor signaling pathway	0.00216997	23	9
extracellular matrix disassembly	0.00300379	22	10
toll-like receptor 4 signaling pathway	0.00311041	20	9
positive regulation of transcription from RNA polymerase II promoter	0.00453171	253	12
cell adhesion	0.00456224	178	13
homeostatic process	0.00477091	132	11
intrinsic apoptotic signaling pathway	0.00512239	17	10
inositol phosphate metabolic process	0.00551937	11	8
stress-activated MAPK cascade	0.00619443	13	9
energy reserve metabolic process	0.00652949	20	10
positive regulation of muscle cell differentiation	0.00659709	10	9
Fc-gamma receptor signaling pathway involved in phagocytosis	0.00675313	14	9
negative regulation of transcription from RNA polymerase II promoter	0.00675313	186	12
anatomical structure morphogenesis	0.0073993	23	10
transcription corepressor activity	0.00946342	53	10
cellular component movement	0.0101187	23	7
RNA polymerase II core promoter proximal region sequence-specific DNA binding	0.0107548	61	11
activation of phospholipase C activity	0.0125161	15	10
chondroitin sulfate metabolic process	0.0157641	11	9
microtubule organizing center	0.0157777	77	11
regulation of small GTPase mediated signal transduction	0.0189155	40	10
cell cycle arrest	0.0221355	38	10
histone acetylation	0.025505	17	8
RNA polymerase II transcription regulatory region sequence-specific DNA binding transcription factor activity involved in negative regulation of transcription	0.026015	13	7
anatomical structure formation involved in morphogenesis	0.0265391	100	11
RNA binding	0.0265391	276	12
androgen receptor signaling pathway	0.0272648	15	10
membrane organization	0.0286416	83	11
MyD88-dependent toll-like receptor signaling pathway	0.0287776	18	9
G2/M transition of mitotic cell cycle	0.0287776	27	9
early endosome to late endosome transport	0.0296715	10	9
vitamin metabolic process	0.0297909	14	10
skeletal system development	0.0326342	41	9
ligase activity	0.0333718	106	11
innate immune response	0.0346527	110	11
RNA polymerase II transcription coactivator activity	0.0353626	14	9
JAK-STAT cascade involved in growth hormone signaling pathway	0.0374866	7	8
O-glycan processing	0.0396309	11	7
node of Ranvier	0.0432147	9	8
regulation of transcription from RNA polymerase II promoter	0.0432147	108	11
insulin-like growth factor receptor signaling pathway	0.0467052	10	9
transforming growth factor beta receptor signaling pathway	0.0467052	36	9
organ morphogenesis	0.0467052	37	11

## Sheet: KEGG pathway
KEGG pathway	p-value	#genes	#miRNAs
Signaling pathways regulating pluripotency of stem cells	3.09639e-08	54	10
Axon guidance	9.42949e-08	45	12
Proteoglycans in cancer	6.6357e-07	57	11
Glutamatergic synapse	0.000138353	34	10
TGF-beta signaling pathway	0.000395703	31	8
Adrenergic signaling in cardiomyocytes	0.000555183	46	11
FoxO signaling pathway	0.000624331	41	10
AMPK signaling pathway	0.000768599	40	10
Arrhythmogenic right ventricular cardiomyopathy (ARVC)	0.000768599	26	11
Glycosaminoglycan biosynthesis - heparan sulfate / heparin	0.000892476	10	7
Wnt signaling pathway	0.00169792	41	8
ECM-receptor interaction	0.00183724	23	11
Dilated cardiomyopathy	0.00183724	32	11
Hippo signaling pathway	0.00187003	42	9
Hypertrophic cardiomyopathy (HCM)	0.00187003	30	11
ErbB signaling pathway	0.00301131	25	9
Adherens junction	0.00352773	28	9
Renal cell carcinoma	0.00352773	23	9
Ras signaling pathway	0.00352773	57	10
cGMP-PKG signaling pathway	0.00352773	50	10
Focal adhesion	0.00352773	59	11
Rap1 signaling pathway	0.0035286	59	11
Oxytocin signaling pathway	0.00372169	46	10
Mucin type O-Glycan biosynthesis	0.00527774	8	6
PI3K-Akt signaling pathway	0.00582474	87	11
Morphine addiction	0.00699645	24	10
Pathways in cancer	0.00699645	102	10
Prostate cancer	0.00730255	28	9
Circadian rhythm	0.00780931	15	8
Estrogen signaling pathway	0.00945606	27	10
GABAergic synapse	0.0101442	19	10
Long-term potentiation	0.0275867	22	9
Transcriptional misregulation in cancer	0.035773	50	11
Colorectal cancer	0.0380142	19	8
Bacterial invasion of epithelial cells	0.0441036	21	10
