# Supplementary material for: Maturation of Human Induced Pluripotent Stem Cell-Derived Cardiomyocytes by Soluble Factors from Human Mesenchymal Stem Cells
Source: Mol Ther. 2018 Aug 16;26(11):2681–95. doi: 10.1016/j.ymthe.2018.08.012 (PMC6224789; doi:10.1016/j.ymthe.2018.08.012)
Supplement: Table S5. Proteomics of MSC Exosomes [file mmc4.xls]

## Sheet: All proteins
Accession	Description	Score	Coverage	# Proteins	# Unique Peptides	# Peptides	# PSMs	# AAs	MW [kDa]	calc. pI
Q04446	1,4-alpha-glucan-branching enzyme OS=Homo sapiens GN=GBE1 PE=1 SV=3 - [GLGB_HUMAN]	45.21	3.42	1	2	2	2	702	80.4226	6.31592
	A2	Sequence	# PSMs	# Proteins	# Protein Groups	Protein Group Accessions	Modifications	ΔCn	q-Value	PEP	IonScore	Exp Value	Charge	MH+ [Da]	ΔM [ppm]	m/z [Da]	RT [min]	# Missed Cleavages
	High	GYESFGVHR	1	1	1	Q04446		0	0.001	0.01981	32.05	0.00461564	2	1051.5	2.60325	526.253	42.0023	0
	High	IVLDSDAAEYGGHQR	1	1	1	Q04446		0	0.001	0.0209	30.16	0.00804797	3	1630.79	3.31582	544.267	62.5971	0
P31946	14-3-3 protein beta/alpha OS=Homo sapiens GN=YWHAB PE=1 SV=3 - [1433B_HUMAN]	140.063	28.05	2	2	7	8	246	28.0648	4.83057
	A2	Sequence	# PSMs	# Proteins	# Protein Groups	Protein Group Accessions	Modifications	ΔCn	q-Value	PEP	IonScore	Exp Value	Charge	MH+ [Da]	ΔM [ppm]	m/z [Da]	RT [min]	# Missed Cleavages
	High	YDDMAAAMK	1	2	2	P61981;P31946		0	0	0.001848	59.15	1.277e-06	2	1015.43	3.9263	508.217	55.4467	0
	High	AVTEQGHELSNEER	1	1	1	P31946		0	0	0.0004485	38.22	0.00106969	3	1598.75	3.05566	533.587	27.9307	0
	High	NLLSVAYK	2	7	6	P61981;P62258;Q04917;P63104;P27348;P31946		0	0.001	0.04318	45.15	0.000271888	2	907.527	2.34899	454.267	79.5287	0
	High	YLSEVASGDNK	1	1	1	P31946		0	0.001	0.03927	29.43	0.00786772	2	1182.57	1.56275	591.786	42.0979	0
	High	EMQPTHPIR	1	3	3	P63104;P27348;P31946		0	0.001	0.01767	27.1	0.0171586	3	1108.56	1.06106	370.191	24.9794	0
	High	DSTLImQLLR	1	7	6	P61981;P62258;Q04917;P63104;P27348;P31946	M6(Oxidation)	0	0.004	0.08422	12.6	0.577018	2	1205.66	4.18026	603.334	145.311	0
	High	VISSIEQK	1	5	4	P61981;Q04917;P27348;P31946		0	0.005	0.09179	22.54	0.0871996	2	903.517	2.39058	452.262	32.2456	0
P62258	14-3-3 protein epsilon OS=Homo sapiens GN=YWHAE PE=1 SV=1 - [1433E_HUMAN]	210.136	25.88	1	6	8	10	255	29.1554	4.7417
	A2	Sequence	# PSMs	# Proteins	# Protein Groups	Protein Group Accessions	Modifications	ΔCn	q-Value	PEP	IonScore	Exp Value	Charge	MH+ [Da]	ΔM [ppm]	m/z [Da]	RT [min]	# Missed Cleavages
	High	VAGMDVELTVEER	1	1	1	P62258		0	0	1.362e-05	88.65	1.30318e-08	2	1447.71	1.56967	724.36	107.695	0
	High	EAAENSLVAYK	1	1	1	P62258		0	0	0.0001383	73.19	6.06863e-07	2	1194.6	3.68196	597.806	61.7484	0
	High	YLAEFATGNDR	1	1	1	P62258		0	0	0.002812	40.6	0.000522578	2	1256.59	2.51179	628.801	74.5798	0
	High	YLAEFATGNDRK	2	1	1	P62258		0	0	0.001099	29.49	0.00995275	3	1384.69	3.59258	462.235	52.1	1
	High	NLLSVAYK	2	7	6	P61981;P62258;Q04917;P63104;P27348;P31946		0	0.001	0.04318	45.15	0.000271888	2	907.527	2.34899	454.267	79.5287	0
	High	DSTLImQLLR	1	7	6	P61981;P62258;Q04917;P63104;P27348;P31946	M6(Oxidation)	0	0.004	0.08422	12.6	0.577018	2	1205.66	4.18026	603.334	145.311	0
	High	KEAAENSLVAYK	1	1	1	P62258		0	0.005	0.09461	21.37	0.0747694	3	1322.7	3.1081	441.571	40.2486	1
	High	LIccDILDVLDK	1	1	1	P62258	C3(Carbamidomethyl); C4(Carbamidomethyl)	0	0.007	0.1194	13.65	0.507035	2	1476.75	2.4532	738.877	154.88	0
Q04917	14-3-3 protein eta OS=Homo sapiens GN=YWHAH PE=1 SV=4 - [1433F_HUMAN]	64.0687	20.33	2	2	5	6	246	28.201	4.84326
	A2	Sequence	# PSMs	# Proteins	# Protein Groups	Protein Group Accessions	Modifications	ΔCn	q-Value	PEP	IonScore	Exp Value	Charge	MH+ [Da]	ΔM [ppm]	m/z [Da]	RT [min]	# Missed Cleavages
	High	NLLSVAYK	2	7	6	P61981;P62258;Q04917;P63104;P27348;P31946		0	0.001	0.04318	45.15	0.000271888	2	907.527	2.34899	454.267	79.5287	0
	High	AVTELNEPLSNEDR	1	1	1	Q04917		0	0.001	0.02082	24.66	0.0290683	2	1586.77	1.42468	793.888	76.0543	0
	High	EQMQPTHPIR	1	1	1	Q04917		0	0.001	0.02507	15.1	0.322936	3	1236.62	2.04815	412.878	26.6513	0
	High	DSTLImQLLR	1	7	6	P61981;P62258;Q04917;P63104;P27348;P31946	M6(Oxidation)	0	0.004	0.08422	12.6	0.577018	2	1205.66	4.18026	603.334	145.311	0
	High	VISSIEQK	1	5	4	P61981;Q04917;P27348;P31946		0	0.005	0.09179	22.54	0.0871996	2	903.517	2.39058	452.262	32.2456	0
P61981	14-3-3 protein gamma OS=Homo sapiens GN=YWHAG PE=1 SV=2 - [1433G_HUMAN]	201.08	24.29	2	3	7	10	247	28.2849	4.89404
	A2	Sequence	# PSMs	# Proteins	# Protein Groups	Protein Group Accessions	Modifications	ΔCn	q-Value	PEP	IonScore	Exp Value	Charge	MH+ [Da]	ΔM [ppm]	m/z [Da]	RT [min]	# Missed Cleavages
	High	YDDMAAAMK	1	2	2	P61981;P31946		0	0	0.001848	59.15	1.277e-06	2	1015.43	3.9263	508.217	55.4467	0
	High	YLAEVATGEK	1	1	1	P61981		0	0	0.00292	53.26	4.31938e-05	2	1080.56	1.66234	540.783	52.8515	0
	High	NVTELNEPLSNEER	2	1	1	P61981		0	0	0.0007675	52.03	4.19831e-05	2	1643.79	3.0981	822.4	76.4081	0
	High	YLAEVATGEKR	2	1	1	P61981		0	0	0.005425	30.88	0.00734924	3	1236.66	1.99687	412.892	38.2507	1
	High	NLLSVAYK	2	7	6	P61981;P62258;Q04917;P63104;P27348;P31946		0	0.001	0.04318	45.15	0.000271888	2	907.527	2.34899	454.267	79.5287	0
	High	DSTLImQLLR	1	7	6	P61981;P62258;Q04917;P63104;P27348;P31946	M6(Oxidation)	0	0.004	0.08422	12.6	0.577018	2	1205.66	4.18026	603.334	145.311	0
	High	VISSIEQK	1	5	4	P61981;Q04917;P27348;P31946		0	0.005	0.09179	22.54	0.0871996	2	903.517	2.39058	452.262	32.2456	0
P27348	14-3-3 protein theta OS=Homo sapiens GN=YWHAQ PE=1 SV=1 - [1433T_HUMAN]	139.807	24.49	2	2	6	7	245	27.7468	4.77979
	A2	Sequence	# PSMs	# Proteins	# Protein Groups	Protein Group Accessions	Modifications	ΔCn	q-Value	PEP	IonScore	Exp Value	Charge	MH+ [Da]	ΔM [ppm]	m/z [Da]	RT [min]	# Missed Cleavages
	High	YLAEVAcGDDR	1	1	1	P27348	C7(Carbamidomethyl)	0	0	0.001403	56.1	7.36413e-06	2	1268.56	2.91006	634.784	59.3713	0
	High	AVTEQGAELSNEER	1	1	1	P27348		0	0	0.001258	55.74	1.98681e-05	2	1532.72	3.27599	766.866	48.2282	0
	High	NLLSVAYK	2	7	6	P61981;P62258;Q04917;P63104;P27348;P31946		0	0.001	0.04318	45.15	0.000271888	2	907.527	2.34899	454.267	79.5287	0
	High	EMQPTHPIR	1	3	3	P63104;P27348;P31946		0	0.001	0.01767	27.1	0.0171586	3	1108.56	1.06106	370.191	24.9794	0
	High	DSTLImQLLR	1	7	6	P61981;P62258;Q04917;P63104;P27348;P31946	M6(Oxidation)	0	0.004	0.08422	12.6	0.577018	2	1205.66	4.18026	603.334	145.311	0
	High	VISSIEQK	1	5	4	P61981;Q04917;P27348;P31946		0	0.005	0.09179	22.54	0.0871996	2	903.517	2.39058	452.262	32.2456	0
P63104	14-3-3 protein zeta/delta OS=Homo sapiens GN=YWHAZ PE=1 SV=1 - [1433Z_HUMAN]	399.162	45.31	1	7	10	13	245	27.7277	4.79248
	A2	Sequence	# PSMs	# Proteins	# Protein Groups	Protein Group Accessions	Modifications	ΔCn	q-Value	PEP	IonScore	Exp Value	Charge	MH+ [Da]	ΔM [ppm]	m/z [Da]	RT [min]	# Missed Cleavages
	High	SVTEQGAELSNEER	2	1	1	P63104		0	0	4.366e-05	91.87	3.60822e-09	2	1548.72	3.13947	774.863	51.4599	0
	High	GIVDQSQQAYQEAFEISKK	1	1	1	P63104		0	0	8.012e-05	67.83	1.75529e-06	3	2169.09	2.0487	723.7	119.841	1
	High	YLAEVAAGDDKK	2	1	1	P63104		0	0	0.0005764	60.71	9.25607e-06	3	1279.66	1.67401	427.223	38.0905	1
	High	FLIPNASQAESK	1	1	1	P63104		0	0	0.00203	51.27	9.55454e-05	2	1304.69	2.76438	652.848	83.3704	0
	High	DIcNDVLSLLEK	1	1	1	P63104	C3(Carbamidomethyl)	0	0	0.01036	46.54	0.000316093	2	1418.73	6.38599	709.868	191.502	0
	High	YDDMAAcMK	1	1	1	P63104	C7(Carbamidomethyl)	0	0	0.001094	46.22	2.38215e-05	2	1104.42	3.66181	552.714	52.5828	0
	High	NLLSVAYK	2	7	6	P61981;P62258;Q04917;P63104;P27348;P31946		0	0.001	0.04318	45.15	0.000271888	2	907.527	2.34899	454.267	79.5287	0
	High	EMQPTHPIR	1	3	3	P63104;P27348;P31946		0	0.001	0.01767	27.1	0.0171586	3	1108.56	1.06106	370.191	24.9794	0
	High	DSTLImQLLR	1	7	6	P61981;P62258;Q04917;P63104;P27348;P31946	M6(Oxidation)	0	0.004	0.08422	12.6	0.577018	2	1205.66	4.18026	603.334	145.311	0
	High	IETELR	1	1	1	P63104		0	0.007	0.1166	28.06	0.0227438	2	760.421	1.91081	380.714	36.8328	0
P51178	1-phosphatidylinositol 4,5-bisphosphate phosphodiesterase delta-1 OS=Homo sapiens GN=PLCD1 PE=1 SV=2 - [PLCD1_HUMAN]	29.91	2.12	1	1	1	1	756	85.611	6.69775
	A2	Sequence	# PSMs	# Proteins	# Protein Groups	Protein Group Accessions	Modifications	ΔCn	q-Value	PEP	IonScore	Exp Value	Charge	MH+ [Da]	ΔM [ppm]	m/z [Da]	RT [min]	# Missed Cleavages
	High	TPESQLFSIEDIQEVR	1	1	1	P51178		0	0	0.007058	29.91	0.0110261	2	1890.95	1.84684	945.978	141.006	0
P09543	2',3'-cyclic-nucleotide 3'-phosphodiesterase OS=Homo sapiens GN=CNP PE=1 SV=2 - [CN37_HUMAN]	97.2437	11.64	1	5	5	5	421	47.5487	9.0708
	A2	Sequence	# PSMs	# Proteins	# Protein Groups	Protein Group Accessions	Modifications	ΔCn	q-Value	PEP	IonScore	Exp Value	Charge	MH+ [Da]	ΔM [ppm]	m/z [Da]	RT [min]	# Missed Cleavages
	High	LDEDLAAYcR	1	1	1	P09543	C9(Carbamidomethyl)	0	0	0.001936	62.16	2.37173e-06	2	1225.56	3.27886	613.282	83.8155	0
	High	QFVPGDEPR	1	1	1	P09543		0	0.001	0.01476	36.05	0.00156437	2	1044.52	4.76339	522.762	52.9256	0
	High	AIFTGYYGK	1	1	1	P09543		0	0.001	0.03328	29.05	0.0128185	2	1019.52	0.25871	510.264	75.168	0
	High	GAFSEEYKR	1	1	1	P09543		0	0.001	0.04595	22.58	0.028432	3	1086.52	1.06429	362.846	27.7984	1
	High	NQWQLSADDLKK	1	1	1	P09543		0	0.005	0.09853	12.97	0.529894	3	1445.74	4.57719	482.587	73.3379	1
Q9BUT1	3-hydroxybutyrate dehydrogenase type 2 OS=Homo sapiens GN=BDH2 PE=1 SV=2 - [BDH2_HUMAN]	35.51	4.9	1	1	1	1	245	26.7067	7.6499
	A2	Sequence	# PSMs	# Proteins	# Protein Groups	Protein Group Accessions	Modifications	ΔCn	q-Value	PEP	IonScore	Exp Value	Charge	MH+ [Da]	ΔM [ppm]	m/z [Da]	RT [min]	# Missed Cleavages
	High	SVAADFIQQGIR	1	1	1	Q9BUT1		0	0.001	0.01219	35.51	0.00286814	2	1304.7	3.97335	652.854	106.771	0
P15880	40S ribosomal protein S2 OS=Homo sapiens GN=RPS2 PE=1 SV=2 - [RS2_HUMAN]	41.5264	7.51	1	2	2	2	293	31.3046	10.2427
	A2	Sequence	# PSMs	# Proteins	# Protein Groups	Protein Group Accessions	Modifications	ΔCn	q-Value	PEP	IonScore	Exp Value	Charge	MH+ [Da]	ΔM [ppm]	m/z [Da]	RT [min]	# Missed Cleavages
	High	GcTATLGNFAK	1	1	1	P15880	C2(Carbamidomethyl)	0	0.001	0.02827	40.59	0.000597985	2	1139.55	3.01159	570.281	59.9978	0
	High	GTGIVSAPVPK	1	1	1	P15880		0	0.004	0.08883	18.62	0.0577098	2	1025.6	2.27638	513.304	64.439	0
P62701	40S ribosomal protein S4, X isoform OS=Homo sapiens GN=RPS4X PE=1 SV=2 - [RS4X_HUMAN]	29.01	2.66	1	1	1	1	263	29.5791	10.1548
	A2	Sequence	# PSMs	# Proteins	# Protein Groups	Protein Group Accessions	Modifications	ΔCn	q-Value	PEP	IonScore	Exp Value	Charge	MH+ [Da]	ΔM [ppm]	m/z [Da]	RT [min]	# Missed Cleavages
	High	IGVITNR	1	1	1	P62701		0	0.002	0.05908	29.01	0.0172076	2	772.468	0.995578	386.738	39.4842	0
P08865	40S ribosomal protein SA OS=Homo sapiens GN=RPSA PE=1 SV=4 - [RSSA_HUMAN]	23.86	4.41	1	1	1	1	295	32.8334	4.86865
	A2	Sequence	# PSMs	# Proteins	# Protein Groups	Protein Group Accessions	Modifications	ΔCn	q-Value	PEP	IonScore	Exp Value	Charge	MH+ [Da]	ΔM [ppm]	m/z [Da]	RT [min]	# Missed Cleavages
	High	FAAATGATPIAGR	1	1	1	P08865		0	0.003	0.06423	23.86	0.050777	2	1203.65	4.05466	602.33	63.1531	0
P08195	4F2 cell-surface antigen heavy chain OS=Homo sapiens GN=SLC3A2 PE=1 SV=3 - [4F2_HUMAN]	176.583	20.63	1	10	10	12	630	67.9517	5.0083
	A2	Sequence	# PSMs	# Proteins	# Protein Groups	Protein Group Accessions	Modifications	ΔCn	q-Value	PEP	IonScore	Exp Value	Charge	MH+ [Da]	ΔM [ppm]	m/z [Da]	RT [min]	# Missed Cleavages
	High	GQSEDPGSLLSLFR	2	1	1	P08195		0	0	0.0003701	79.35	1.33567e-07	2	1505.76	3.35555	753.386	157.633	0
	High	IKVAEDEAEAAAAAK	1	1	1	P08195		0	0	0.003851	46.43	0.000246848	3	1486.78	2.1237	496.264	55.789	1
	High	GLVLGPIHK	1	1	1	P08195		0	0.001	0.02405	35.71	0.000671336	2	933.591	3.07163	467.299	58.5532	0
	High	FTGLSKEELLK	1	1	1	P08195		0	0.001	0.02423	21.52	0.0468621	3	1264.72	2.57799	422.244	74.22	1
	High	IGDLQAFQGHGAGNLAGLK	1	1	1	P08195		0	0.001	0.02229	11.58	0.524743	3	1866.99	2.34286	623	101.143	0
	High	ADLLLSTQPGREEGSPLELER	1	1	1	P08195		0	0.001	0.03714	11.48	0.622312	3	2310.21	4.99222	770.74	118.836	1
	High	LDYLSSLK	1	1	1	P08195		0	0.003	0.06276	26.84	0.0161471	2	938.522	2.84379	469.765	94.5922	0
	High	LLTSFLPAQLLR	1	1	1	P08195		0	0.003	0.06274	17.28	0.0243189	2	1371.84	2.72328	686.423	150.068	0
	High	LKLEPHEGLLLR	2	1	1	P08195		0	0.003	0.06996	14.95	0.0591796	3	1417.86	4.39292	473.291	78.3264	1
	High	VAGSPGWVR	1	1	1	P08195		0	0.004	0.0881	27.62	0.014271	2	928.501	1.51758	464.754	49.5529	0
P21589	5'-nucleotidase OS=Homo sapiens GN=NT5E PE=1 SV=1 - [5NTD_HUMAN]	932.091	40.07	2	18	18	44	574	63.3275	7.03467
	A2	Sequence	# PSMs	# Proteins	# Protein Groups	Protein Group Accessions	Modifications	ΔCn	q-Value	PEP	IonScore	Exp Value	Charge	MH+ [Da]	ΔM [ppm]	m/z [Da]	RT [min]	# Missed Cleavages
	High	GPLASQISGLYLPYK	2	1	1	P21589		0	0	4.119e-07	103.79	3.27997e-10	2	1606.89	2.04329	803.947	130.111	0
	High	TIVYLDGSSQScR	9	1	1	P21589	C12(Carbamidomethyl)	0	0	0.0001164	78.35	8.91928e-08	2	1485.7	1.87469	743.355	72.0869	0
	High	VLPVGDEVVGIVGYTSK	6	1	1	P21589		0	0	0.0001962	70.45	6.53639e-07	2	1731.96	2.88689	866.483	140.437	0
	High	YPFIVTSDDGR	1	1	1	P21589		0	0	4.411e-05	69.15	9.24301e-07	2	1269.61	2.66709	635.311	95.8245	0
	High	HDSGDQDINVVSTYISK	6	1	1	P21589		0	0	0.0001298	54.08	2.57955e-05	3	1877.89	1.32518	626.635	104.958	0
	High	YGQSTGEFLQVGGIHVVYDLSR	2	1	1	P21589		0	0	1.718e-05	53.03	4.62895e-05	3	2425.22	2.92947	809.079	140.042	0
	High	FPILSANIK	2	1	1	P21589		0	0	0.003447	51.95	4.3721e-05	2	1002.6	2.88405	501.804	100.993	0
	High	VIYPAVEGR	2	1	1	P21589		0	0	0.009648	51.19	8.93383e-05	2	1003.56	3.18768	502.284	61.9855	0
	High	AKGPLASQISGLYLPYK	2	1	1	P21589		0	0	0.006023	45.86	0.000119332	3	1806.02	2.34578	602.678	108.639	1
	High	FREcNMGNLIcDAMINNNLR	1	1	1	P21589	C4(Carbamidomethyl); C11(Carbamidomethyl)	0	0	0.001939	43.18	0.000199548	3	2455.11	1.8222	819.043	130.765	1
	High	GVDVVVGGHSNTFLYTGNPPSK	1	1	1	P21589		0	0	0.001068	21.55	0.0608863	3	2245.12	-0.276423	749.046	100.273	0
	High	ETPFLSNPGTNLVFEDEITALQPEVDKLK	1	1	1	P21589		0	0	0.003951	17.85	0.113201	3	3244.67	1.59536	1082.23	176.916	1
	High	IEFDER	1	1	1	P21589		0	0.001	0.0483	41.38	0.000458501	2	808.385	2.32972	404.696	49.8151	0
	High	EVPAGKYPFIVTSDDGR	1	1	1	P21589		0	0.001	0.01803	29.43	0.0145382	3	1850.94	3.8514	617.65	94.7653	1
	High	GAEVAHFMNALR	4	1	1	P21589		0	0.001	0.03746	20.1	0.0967465	3	1315.66	2.21586	439.225	84.9693	0
	High	ADINKWR	1	1	1	P21589		0	0.002	0.05058	35.14	0.00496038	2	902.486	2.07351	451.747	28.7817	1
	High	YLGYLK	1	2	1	P21589		0	0.003	0.06472	30.68	0.00564344	2	756.431	3.15003	378.719	59.1299	0
	High	LDVLcTK	1	1	1	P21589	C5(Carbamidomethyl)	0	0.005	0.09419	34.68	0.00476571	2	848.456	1.12994	424.731	60.7783	0
P30050	60S ribosomal protein L12 OS=Homo sapiens GN=RPL12 PE=1 SV=1 - [RL12_HUMAN]	29.16	5.45	1	1	1	1	165	17.8075	9.42236
	A2	Sequence	# PSMs	# Proteins	# Protein Groups	Protein Group Accessions	Modifications	ΔCn	q-Value	PEP	IonScore	Exp Value	Charge	MH+ [Da]	ΔM [ppm]	m/z [Da]	RT [min]	# Missed Cleavages
	High	IGPLGLSPK	1	1	1	P30050		0	0.001	0.04076	29.16	0.00236611	2	881.548	2.68603	441.278	76.0873	0
P52209	6-phosphogluconate dehydrogenase, decarboxylating OS=Homo sapiens GN=PGD PE=1 SV=3 - [6PGD_HUMAN]	22.54	3.52	1	1	1	1	483	53.106	7.2251
	A2	Sequence	# PSMs	# Proteins	# Protein Groups	Protein Group Accessions	Modifications	ΔCn	q-Value	PEP	IonScore	Exp Value	Charge	MH+ [Da]	ΔM [ppm]	m/z [Da]	RT [min]	# Missed Cleavages
	High	GILFVGSGVSGGEEGAR	1	1	1	P52209		0	0.003	0.06555	22.54	0.0660265	2	1591.81	2.44229	796.409	104.197	0
P11021	78 kDa glucose-regulated protein OS=Homo sapiens GN=HSPA5 PE=1 SV=2 - [GRP78_HUMAN]	191.753	14.98	2	6	8	9	654	72.2884	5.16064
	A2	Sequence	# PSMs	# Proteins	# Protein Groups	Protein Group Accessions	Modifications	ΔCn	q-Value	PEP	IonScore	Exp Value	Charge	MH+ [Da]	ΔM [ppm]	m/z [Da]	RT [min]	# Missed Cleavages
	High	VEIIANDQGNR	2	4	3	P11142;P11021;P08107		0	0	0.0009541	62.24	5.58228e-06	2	1228.63	4.46937	614.82	51.4694	0
	High	SQIFSTASDNQPTVTIK	1	1	1	P11021		0	0	0.002452	58.65	1.40552e-05	2	1836.95	6.13228	918.976	98.7587	0
	High	ITPSYVAFTPEGER	1	1	1	P11021		0	0	0.007083	32.76	0.00513774	2	1566.79	4.07917	783.897	97.2839	0
	High	VLEDSDLK	1	1	1	P11021		0	0.001	0.01692	39.5	0.00122861	2	918.48	2.11617	459.744	47.7771	0
	High	ITITNDQNR	1	1	1	P11021		0	0.001	0.01088	36.59	0.00276293	2	1074.56	3.77609	537.783	34.4133	0
	High	LTPEEIER	1	2	1	P11021		0	0.001	0.01601	34.79	0.00338532	2	986.519	3.29541	493.763	54.7666	0
	High	NQLTSNPENTVFDAK	1	1	1	P11021		0	0.001	0.03527	21.51	0.0642749	2	1677.81	2.53907	839.41	85.5031	0
	High	IINEPTAAAIAYGLDK	1	2	2	P11142;P11021		0	0.009	0.1327	13.5	0.457851	2	1659.9	2.58596	830.453	122.735	0
Q8IZP0	Abl interactor 1 OS=Homo sapiens GN=ABI1 PE=1 SV=4 - [ABI1_HUMAN]	32.02	2.17	1	1	1	1	508	55.0467	7.06396
	A2	Sequence	# PSMs	# Proteins	# Protein Groups	Protein Group Accessions	Modifications	ΔCn	q-Value	PEP	IonScore	Exp Value	Charge	MH+ [Da]	ΔM [ppm]	m/z [Da]	RT [min]	# Missed Cleavages
	High	ALIESYQNLTR	1	1	1	Q8IZP0		0	0.001	0.0122	32.02	0.00562112	2	1307.7	2.18589	654.353	91.1488	0
P60709	Actin, cytoplasmic 1 OS=Homo sapiens GN=ACTB PE=1 SV=1 - [ACTB_HUMAN]	1265.2	57.07	2	7	18	77	375	41.7097	5.47803
	A2	Sequence	# PSMs	# Proteins	# Protein Groups	Protein Group Accessions	Modifications	ΔCn	q-Value	PEP	IonScore	Exp Value	Charge	MH+ [Da]	ΔM [ppm]	m/z [Da]	RT [min]	# Missed Cleavages
	High	SYELPDGQVITIGNER	10	7	3	P63267;P60709;Q562R1		0	0	2.87e-05	74.76	3.65944e-07	2	1790.9	3.76232	895.953	124.39	0
	High	AGFAGDDAPR	7	6	2	P63267;P60709		0	0	0.0004156	70.65	4.43412e-07	2	976.451	2.37478	488.729	39.5872	0
	High	QEYDESGPSIVHR	1	2	1	P60709		0	0	0.0003056	58.83	7.98601e-06	3	1516.71	2.75003	506.24	50.7881	0
	High	DSYVGDEAQSKR	4	6	2	P63267;P60709		0	0	0.0005083	53.15	3.02608e-05	3	1354.63	1.27298	452.213	25.6921	1
	High	VAPEEHPVLLTEAPLNPK	6	2	1	P60709		0	0	0.0002433	51.08	4.28907e-05	3	1954.07	2.8352	652.028	94.5185	0
	High	EITALAPSTMK	3	6	2	P63267;P60709		0	0	0.00145	48.13	0.000204575	2	1161.62	2.73611	581.314	78.7781	0
	High	EITALAPSTmK	4	6	2	P63267;P60709	M10(Oxidation)	0	0	0.003645	46.2	0.000278265	2	1177.62	3.80357	589.313	62.826	0
	High	KDLYANTVLSGGTTMYPGIADR	2	2	1	P60709		0	0	0.005169	45.34	0.000307036	3	2343.17	0.595215	781.727	118.388	1
	High	DSYVGDEAQSK	2	6	2	P63267;P60709		0	0	0.008042	43.75	0.0001244	2	1198.53	2.73586	599.766	36.2573	0
	High	GYSFTTTAER	2	2	1	P60709		0	0	0.008974	39.81	0.000444006	2	1132.53	1.24201	566.768	55.7223	0
	High	LcYVALDFEQEMATAASSSSLEK	3	2	1	P60709	C2(Carbamidomethyl)	0	0	0.00253	39.06	0.000670492	2	2550.19	5.33384	1275.6	164.514	0
	High	TTGIVmDSGDGVTHTVPIYEGYALPHAILR	2	2	1	P60709	M6(Oxidation)	0	0	0.0002188	30.35	0.0080725	4	3199.61	1.50023	800.659	132.813	0
	High	DLYANTVLSGGTTmYPGIADR	4	2	1	P60709	M14(Oxidation)	0	0	0.001803	29.3	0.00840052	3	2231.07	0.606003	744.36	142.486	0
	High	TTGIVMDSGDGVTHTVPIYEGYALPHAILR	3	2	1	P60709		0	0	0.0008493	28.39	0.0115902	4	3183.62	2.97798	796.661	139.075	0
	High	KDLYANTVLSGGTTmYPGIADR	1	2	1	P60709	M15(Oxidation)	0	0	0.002937	26.83	0.0194004	3	2359.16	1.78936	787.06	107.718	1
	High	AVFPSIVGRPR	8	6	2	P63267;P60709		0	0	0.008833	26.73	0.0142257	3	1198.71	3.91959	400.242	73.3963	0
	High	LcYVALDFEQEmATAASSSSLEK	1	2	1	P60709	C2(Carbamidomethyl); M12(Oxidation)	0	0	0.00255	26.39	0.0122844	3	2566.18	4.73197	856.065	135.317	0
	High	DLYANTVLSGGTTMYPGIADR	3	2	1	P60709		0	0	0.003	25.91	0.0201312	3	2215.08	2.80612	739.03	153.671	0
	High	DLTDYLmK	3	7	3	P63267;P60709;Q562R1	M7(Oxidation)	0	0.001	0.01618	40.9	0.000377966	2	1014.49	3.8332	507.746	113.113	0
	High	HQGVmVGMGQK	2	7	3	P63267;P60709;Q562R1	M5(Oxidation)	0	0.001	0.01452	33.08	0.0024356	3	1187.57	1.12848	396.527	22.4734	0
	High	DLTDYLMK	1	7	3	P63267;P60709;Q562R1		0	0.001	0.03538	30.29	0.00650107	2	998.489	3.01971	499.748	134.424	0
	High	HQGVmVGmGQK	1	7	3	P63267;P60709;Q562R1	M5(Oxidation); M8(Oxidation)	0	0.001	0.01536	25.9	0.0158079	3	1203.57	8.17826	401.862	15.1449	0
	High	IIAPPER	2	7	3	P63267;P60709;Q562R1		0	0.003	0.06144	41.45	0.000275715	2	795.473	0.584079	398.24	43.1148	0
	High	RGILTLK	1	6	2	P63267;P60709		0	0.003	0.0667	29.93	0.00320118	2	800.537	2.71174	400.772	40.6248	1
	High	cDVDIRK	1	3	2	P60709;Q562R1	C1(Carbamidomethyl)	0	0.004	0.08033	34.46	0.00392116	2	905.452	0.876347	453.23	20.5316	1
P63267	Actin, gamma-enteric smooth muscle OS=Homo sapiens GN=ACTG2 PE=1 SV=1 - [ACTH_HUMAN]	920.622	33.51	4	2	12	54	376	41.8498	5.47803
	A2	Sequence	# PSMs	# Proteins	# Protein Groups	Protein Group Accessions	Modifications	ΔCn	q-Value	PEP	IonScore	Exp Value	Charge	MH+ [Da]	ΔM [ppm]	m/z [Da]	RT [min]	# Missed Cleavages
	High	SYELPDGQVITIGNER	10	7	3	P63267;P60709;Q562R1		0	0	2.87e-05	74.76	3.65944e-07	2	1790.9	3.76232	895.953	124.39	0
	High	AGFAGDDAPR	7	6	2	P63267;P60709		0	0	0.0004156	70.65	4.43412e-07	2	976.451	2.37478	488.729	39.5872	0
	High	DSYVGDEAQSKR	4	6	2	P63267;P60709		0	0	0.0005083	53.15	3.02608e-05	3	1354.63	1.27298	452.213	25.6921	1
	High	EITALAPSTMK	3	6	2	P63267;P60709		0	0	0.00145	48.13	0.000204575	2	1161.62	2.73611	581.314	78.7781	0
	High	EITALAPSTmK	4	6	2	P63267;P60709	M10(Oxidation)	0	0	0.003645	46.2	0.000278265	2	1177.62	3.80357	589.313	62.826	0
	High	DSYVGDEAQSK	2	6	2	P63267;P60709		0	0	0.008042	43.75	0.0001244	2	1198.53	2.73586	599.766	36.2573	0
	High	YPIEHGIITNWDDMEK	2	4	1	P63267		0	0	0.003914	33.25	0.0026733	3	1960.92	2.06634	654.31	104.141	0
	High	AVFPSIVGRPR	8	6	2	P63267;P60709		0	0	0.008833	26.73	0.0142257	3	1198.71	3.91959	400.242	73.3963	0
	High	DLTDYLmK	3	7	3	P63267;P60709;Q562R1	M7(Oxidation)	0	0.001	0.01618	40.9	0.000377966	2	1014.49	3.8332	507.746	113.113	0
	High	HQGVmVGMGQK	2	7	3	P63267;P60709;Q562R1	M5(Oxidation)	0	0.001	0.01452	33.08	0.0024356	3	1187.57	1.12848	396.527	22.4734	0
	High	DLTDYLMK	1	7	3	P63267;P60709;Q562R1		0	0.001	0.03538	30.29	0.00650107	2	998.489	3.01971	499.748	134.424	0
	High	HQGVmVGmGQK	1	7	3	P63267;P60709;Q562R1	M5(Oxidation); M8(Oxidation)	0	0.001	0.01536	25.9	0.0158079	3	1203.57	8.17826	401.862	15.1449	0
	High	YPIEHGIITNWDDmEK	3	4	1	P63267	M14(Oxidation)	0	0.001	0.01638	23.37	0.0227827	3	1976.91	2.64588	659.642	91.5226	0
	High	VAPEEHPTLLTEAPLNPK	1	4	1	P63267		0	0.001	0.03708	12.16	0.529077	3	1956.05	4.76081	652.689	90.3339	0
	High	IIAPPER	2	7	3	P63267;P60709;Q562R1		0	0.003	0.06144	41.45	0.000275715	2	795.473	0.584079	398.24	43.1148	0
	High	RGILTLK	1	6	2	P63267;P60709		0	0.003	0.0667	29.93	0.00320118	2	800.537	2.71174	400.772	40.6248	1
O15143	Actin-related protein 2/3 complex subunit 1B OS=Homo sapiens GN=ARPC1B PE=1 SV=3 - [ARC1B_HUMAN]	56.82	8.33	1	2	2	2	372	40.9234	8.35303
	A2	Sequence	# PSMs	# Proteins	# Protein Groups	Protein Group Accessions	Modifications	ΔCn	q-Value	PEP	IonScore	Exp Value	Charge	MH+ [Da]	ΔM [ppm]	m/z [Da]	RT [min]	# Missed Cleavages
	High	ASSEGGTAAGAGLDSLHK	1	1	1	O15143		0	0	0.00532	40.57	0.000776146	3	1628.79	2.60371	543.602	49.8525	0
	High	NSVSQISVLSGGK	1	1	1	O15143		0	0.001	0.01131	32.75	0.0055212	2	1275.69	1.62195	638.35	75.4677	0
O15145	Actin-related protein 2/3 complex subunit 3 OS=Homo sapiens GN=ARPC3 PE=1 SV=3 - [ARPC3_HUMAN]	19.42	6.18	1	1	1	1	178	20.5334	8.5874
	A2	Sequence	# PSMs	# Proteins	# Protein Groups	Protein Group Accessions	Modifications	ΔCn	q-Value	PEP	IonScore	Exp Value	Charge	MH+ [Da]	ΔM [ppm]	m/z [Da]	RT [min]	# Missed Cleavages
	High	LIGNMALLPIR	1	1	1	O15145		0	0.004	0.08073	19.42	0.0188575	2	1210.74	3.99582	605.873	131.671	0
P59998	Actin-related protein 2/3 complex subunit 4 OS=Homo sapiens GN=ARPC4 PE=1 SV=3 - [ARPC4_HUMAN]	21.93	11.31	1	2	2	2	168	19.6543	8.42627
	A2	Sequence	# PSMs	# Proteins	# Protein Groups	Protein Group Accessions	Modifications	ΔCn	q-Value	PEP	IonScore	Exp Value	Charge	MH+ [Da]	ΔM [ppm]	m/z [Da]	RT [min]	# Missed Cleavages
	High	VLIEGSINSVR	1	1	1	P59998		0	0.003	0.06058	18.1	0.112289	2	1186.68	2.61671	593.845	82.6019	0
	High	IVAEEFLK	1	1	1	P59998		0	0.005	0.09086	20.83	0.0569966	2	948.545	4.99302	474.776	91.347	0
O15511	Actin-related protein 2/3 complex subunit 5 OS=Homo sapiens GN=ARPC5 PE=1 SV=3 - [ARPC5_HUMAN]	22.09	7.95	1	1	1	1	151	16.3103	5.66846
	A2	Sequence	# PSMs	# Proteins	# Protein Groups	Protein Group Accessions	Modifications	ΔCn	q-Value	PEP	IonScore	Exp Value	Charge	MH+ [Da]	ΔM [ppm]	m/z [Da]	RT [min]	# Missed Cleavages
	High	ALAAGGVGSIVR	1	1	1	O15511		0	0.002	0.05746	22.09	0.0423341	2	1070.63	2.41319	535.821	75.8092	0
P61158	Actin-related protein 3 OS=Homo sapiens GN=ACTR3 PE=1 SV=3 - [ARP3_HUMAN]	46.39	5.98	2	3	3	3	418	47.341	5.88428
	A2	Sequence	# PSMs	# Proteins	# Protein Groups	Protein Group Accessions	Modifications	ΔCn	q-Value	PEP	IonScore	Exp Value	Charge	MH+ [Da]	ΔM [ppm]	m/z [Da]	RT [min]	# Missed Cleavages
	High	LSEELSGGR	1	2	1	P61158		0	0.001	0.0119	46.74	0.00029763	2	947.481	1.92658	474.244	38.2755	0
	High	LPAcVVDcGTGYTK	1	1	1	P61158	C4(Carbamidomethyl); C8(Carbamidomethyl)	0	0.001	0.0233	18.15	0.0941619	2	1540.72	1.06846	770.861	74.9882	0
	High	LKLSEELSGGR	1	1	1	P61158		0	0.009	0.1293	14.28	0.453499	3	1188.66	1.29888	396.891	57.1128	1
P23526	Adenosylhomocysteinase OS=Homo sapiens GN=AHCY PE=1 SV=4 - [SAHH_HUMAN]	31.41	2.55	1	1	1	1	432	47.6852	6.34131
	A2	Sequence	# PSMs	# Proteins	# Protein Groups	Protein Group Accessions	Modifications	ΔCn	q-Value	PEP	IonScore	Exp Value	Charge	MH+ [Da]	ΔM [ppm]	m/z [Da]	RT [min]	# Missed Cleavages
	High	VADIGLAAWGR	1	1	1	P23526		0	0.001	0.02775	31.41	0.00737225	2	1128.62	5.77243	564.815	108.289	0
Q01518	Adenylyl cyclase-associated protein 1 OS=Homo sapiens GN=CAP1 PE=1 SV=5 - [CAP1_HUMAN]	51.91	6.11	1	2	2	2	475	51.8687	8.06006
	A2	Sequence	# PSMs	# Proteins	# Protein Groups	Protein Group Accessions	Modifications	ΔCn	q-Value	PEP	IonScore	Exp Value	Charge	MH+ [Da]	ΔM [ppm]	m/z [Da]	RT [min]	# Missed Cleavages
	High	NSLDcEIVSAK	1	1	1	Q01518	C5(Carbamidomethyl)	0	0	0.001909	49.64	9.1803e-05	2	1235.6	1.6716	618.302	69.4581	0
	High	SGPKPFSAPKPQTSPSPK	1	1	1	Q01518		0	0	0.009028	17.27	0.158437	4	1837.99	3.70418	460.252	36.8312	0
Q10588	ADP-ribosyl cyclase/cyclic ADP-ribose hydrolase 2 OS=Homo sapiens GN=BST1 PE=1 SV=2 - [BST1_HUMAN]	325.196	32.08	1	10	10	22	318	35.7011	7.79639
	A2	Sequence	# PSMs	# Proteins	# Protein Groups	Protein Group Accessions	Modifications	ΔCn	q-Value	PEP	IonScore	Exp Value	Charge	MH+ [Da]	ΔM [ppm]	m/z [Da]	RT [min]	# Missed Cleavages
	High	VADFLSWcR	4	1	1	Q10588	C8(Carbamidomethyl)	0	0	0.000331	75.99	1.63649e-07	2	1153.55	1.79961	577.278	116.278	0
	High	FMPLSDVLYGR	1	1	1	Q10588		0	0	0.001504	53.9	3.76827e-05	2	1297.66	2.97551	649.336	132.328	0
	High	GFFADYEIPNLQK	2	1	1	Q10588		0	0	0.001192	44.53	0.000340038	2	1541.77	1.38886	771.386	138.103	0
	High	LKDMGFQYScINDYRPVK	1	1	1	Q10588	C10(Carbamidomethyl)	0	0	0.002312	23.75	0.0381635	4	2234.08	2.41744	559.275	91.3486	1
	High	LKDmGFQYScINDYRPVK	1	1	1	Q10588	M4(Oxidation); C10(Carbamidomethyl)	0	0	0.002926	22.35	0.0387099	4	2250.07	2.27311	563.274	80.474	1
	High	LLQcVDHSTHPDcALK	4	1	1	Q10588	C4(Carbamidomethyl); C13(Carbamidomethyl)	0	0	0.002298	20.69	0.0592905	3	1893.9	2.50165	631.971	52.2699	0
	High	ALLSPEQR	4	1	1	Q10588		0	0.001	0.0367	36.6	0.0013236	2	913.512	1.5796	457.259	46.723	0
	High	ASIQYSK	1	1	1	Q10588		0	0.001	0.02618	35.82	0.00136146	2	796.421	1.31309	398.714	22.2437	0
	High	FmPLSDVLYGR	1	1	1	Q10588	M2(Oxidation)	0	0.001	0.01712	30.42	0.00726256	2	1313.66	3.18612	657.334	122.142	0
	High	SLFWENSHLLVNSFADNTR	1	1	1	Q10588		0	0.001	0.02097	16.59	0.187485	3	2250.1	2.36655	750.705	136.86	0
	High	DmGFQYScINDYRPVK	1	1	1	Q10588	M2(Oxidation); C8(Carbamidomethyl)	0	0.001	0.02507	11.58	0.225883	3	2008.89	1.47083	670.302	97.604	0
	High	RASIQYSK	1	1	1	Q10588		0	0.007	0.118	21.27	0.0712859	2	952.525	4.38185	476.766	15.4762	1
P62330	ADP-ribosylation factor 6 OS=Homo sapiens GN=ARF6 PE=1 SV=2 - [ARF6_HUMAN]	44.07	5.71	2	1	1	1	175	20.0694	8.95361
	A2	Sequence	# PSMs	# Proteins	# Protein Groups	Protein Group Accessions	Modifications	ΔCn	q-Value	PEP	IonScore	Exp Value	Charge	MH+ [Da]	ΔM [ppm]	m/z [Da]	RT [min]	# Missed Cleavages
	High	DAIILIFANK	1	2	1	P62330		0	0	0.002277	44.07	0.000195871	2	1117.66	2.10862	559.336	149.852	0
Q96BM9	ADP-ribosylation factor-like protein 8A OS=Homo sapiens GN=ARL8A PE=1 SV=1 - [ARL8A_HUMAN]	74.38	5.38	2	1	1	1	186	21.402	7.76709
	A2	Sequence	# PSMs	# Proteins	# Protein Groups	Protein Group Accessions	Modifications	ΔCn	q-Value	PEP	IonScore	Exp Value	Charge	MH+ [Da]	ΔM [ppm]	m/z [Da]	RT [min]	# Missed Cleavages
	High	EIccYSIScK	1	2	1	Q96BM9	C3(Carbamidomethyl); C4(Carbamidomethyl); C9(Carbamidomethyl)	0	0	6.319e-05	74.38	5.10656e-08	2	1319.55	3.05355	660.277	61.765	0
P16112	Aggrecan core protein OS=Homo sapiens GN=ACAN PE=1 SV=2 - [PGCA_HUMAN]	28.79	1.45	1	3	3	3	2415	250.04	4.18311
	A2	Sequence	# PSMs	# Proteins	# Protein Groups	Protein Group Accessions	Modifications	ΔCn	q-Value	PEP	IonScore	Exp Value	Charge	MH+ [Da]	ΔM [ppm]	m/z [Da]	RT [min]	# Missed Cleavages
	High	YQcTEGFVQR	1	1	1	P16112	C3(Carbamidomethyl)	0	0.001	0.01932	27.98	0.00453779	2	1287.58	3.20443	644.295	52.6573	0
	High	FTFQEAANEcR	1	1	1	P16112	C10(Carbamidomethyl)	0	0.005	0.09626	15.31	0.0824438	2	1372.6	5.554	686.805	73.4125	0
	High	TPcVGDKDSSPGVR	1	1	1	P16112	C3(Carbamidomethyl)	0	0.006	0.1075	13.53	0.372631	3	1474.71	7.62555	492.24	30.6827	1
P49588	Alanine--tRNA ligase, cytoplasmic OS=Homo sapiens GN=AARS PE=1 SV=2 - [SYAC_HUMAN]	46.98	1.24	1	1	1	1	968	106.743	5.52881
	A2	Sequence	# PSMs	# Proteins	# Protein Groups	Protein Group Accessions	Modifications	ΔCn	q-Value	PEP	IonScore	Exp Value	Charge	MH+ [Da]	ΔM [ppm]	m/z [Da]	RT [min]	# Missed Cleavages
	High	AVFDETYPDPVR	1	1	1	P49588		0	0	0.002049	46.98	0.000209467	2	1408.68	3.97389	704.844	103.672	0
C9JRZ8	Aldo-keto reductase family 1 member B15 OS=Homo sapiens GN=AKR1B15 PE=1 SV=2 - [AK1BF_HUMAN]	50.55	2.53	2	1	1	1	316	36.5138	6.69775
	A2	Sequence	# PSMs	# Proteins	# Protein Groups	Protein Group Accessions	Modifications	ΔCn	q-Value	PEP	IonScore	Exp Value	Charge	MH+ [Da]	ΔM [ppm]	m/z [Da]	RT [min]	# Missed Cleavages
	High	TTAQVLIR	1	2	1	C9JRZ8		0	0	0.008356	50.55	9.77964e-05	2	901.549	2.95118	451.278	51.7538	0
P52895	Aldo-keto reductase family 1 member C2 OS=Homo sapiens GN=AKR1C2 PE=1 SV=3 - [AK1C2_HUMAN]	39.65	5.57	1	1	2	2	323	36.712	7.48877
	A2	Sequence	# PSMs	# Proteins	# Protein Groups	Protein Group Accessions	Modifications	ΔCn	q-Value	PEP	IonScore	Exp Value	Charge	MH+ [Da]	ΔM [ppm]	m/z [Da]	RT [min]	# Missed Cleavages
	High	SIGVSNFNHR	1	1	1	P52895		0	0	0.006589	26.88	0.0182553	3	1130.57	1.58573	377.529	38.6224	0
	High	TPALIALR	1	3	2	P42330;P52895		0	0.001	0.03645	27.27	0.00299999	2	854.547	1.74191	427.777	84.4712	0
P42330	Aldo-keto reductase family 1 member C3 OS=Homo sapiens GN=AKR1C3 PE=1 SV=4 - [AK1C3_HUMAN]	39.5635	4.95	2	1	2	2	323	36.8298	7.94287
	A2	Sequence	# PSMs	# Proteins	# Protein Groups	Protein Group Accessions	Modifications	ΔCn	q-Value	PEP	IonScore	Exp Value	Charge	MH+ [Da]	ΔM [ppm]	m/z [Da]	RT [min]	# Missed Cleavages
	High	TPALIALR	1	3	2	P42330;P52895		0	0.001	0.03645	27.27	0.00299999	2	854.547	1.74191	427.777	84.4712	0
	High	LAIEAGFR	1	2	1	P42330		0	0.002	0.05721	30.71	0.00815213	2	876.496	2.07847	438.751	79.3747	0
P05186	Alkaline phosphatase, tissue-nonspecific isozyme OS=Homo sapiens GN=ALPL PE=1 SV=4 - [PPBT_HUMAN]	69.83	2.67	1	1	1	1	524	57.2686	6.66846
	A2	Sequence	# PSMs	# Proteins	# Protein Groups	Protein Group Accessions	Modifications	ΔCn	q-Value	PEP	IonScore	Exp Value	Charge	MH+ [Da]	ΔM [ppm]	m/z [Da]	RT [min]	# Missed Cleavages
	High	ANEGTVGVSAATER	1	1	1	P05186		0	0	0.0003584	69.83	8.31936e-07	2	1361.67	3.10362	681.339	44.4462	0
P02765	Alpha-2-HS-glycoprotein OS=Homo sapiens GN=AHSG PE=1 SV=1 - [FETUA_HUMAN]	32.19	1.91	1	1	1	1	367	39.2997	5.71924
	A2	Sequence	# PSMs	# Proteins	# Protein Groups	Protein Group Accessions	Modifications	ΔCn	q-Value	PEP	IonScore	Exp Value	Charge	MH+ [Da]	ΔM [ppm]	m/z [Da]	RT [min]	# Missed Cleavages
	High	cNLLAEK	1	1	1	P02765	C1(Carbamidomethyl)	0	0.001	0.04764	32.19	0.00760975	2	847.438	4.02905	424.222	39.0198	0
P01023	Alpha-2-macroglobulin OS=Homo sapiens GN=A2M PE=1 SV=3 - [A2MG_HUMAN]	181.058	2.04	1	2	3	6	1474	163.188	6.45557
	A2	Sequence	# PSMs	# Proteins	# Protein Groups	Protein Group Accessions	Modifications	ΔCn	q-Value	PEP	IonScore	Exp Value	Charge	MH+ [Da]	ΔM [ppm]	m/z [Da]	RT [min]	# Missed Cleavages
	High	QTVSWAVTPK	2	1	1	P01023		0	0	0.000729	72.31	7.04987e-07	2	1116.61	2.69064	558.808	69.1036	0
	High	LPPNVVEESAR	2	1	1	P01023		0	0	0.002441	58.44	1.18872e-05	2	1210.65	2.16411	605.826	60.7368	0
	High	ATVLNYLPK	2	2	2	P01023;P20742		0	0.001	0.01694	30.3	0.00564619	2	1018.6	3.29167	509.802	96.8169	0
P12814	Alpha-actinin-1 OS=Homo sapiens GN=ACTN1 PE=1 SV=2 - [ACTN1_HUMAN]	197.008	9.87	1	3	8	10	892	102.993	5.41455
	A2	Sequence	# PSMs	# Proteins	# Protein Groups	Protein Group Accessions	Modifications	ΔCn	q-Value	PEP	IonScore	Exp Value	Charge	MH+ [Da]	ΔM [ppm]	m/z [Da]	RT [min]	# Missed Cleavages
	High	TINEVENQILTR	3	2	2	O43707;P12814		0	0	0.0002685	61.92	7.45518e-06	2	1429.77	2.89072	715.388	98.39	0
	High	GISQEQMNEFR	1	1	1	P12814		0	0	0.001248	56.46	1.06193e-05	2	1338.61	1.56824	669.81	66.9947	0
	High	GYEEWLLNEIR	1	3	2	O43707;P12814		0	0	0.006505	37.91	0.00171516	2	1421.71	3.06915	711.359	154.182	0
	High	LSNRPAFMPSEGR	1	1	1	P12814		0	0	0.001581	23.77	0.0476426	3	1461.73	3.20727	487.915	53.8931	0
	High	LAILGIHNEVSK	1	1	1	P12814		0	0	0.006051	22.81	0.0188496	3	1293.75	1.7423	431.923	77.7246	0
	High	YLDIPK	1	2	2	O43707;P12814		0	0.001	0.04	42.07	0.000636391	2	748.426	2.69987	374.717	67.6559	0
	High	VGWEQLLTTIAR	1	2	2	O43707;P12814		0	0.001	0.01824	32.47	0.00566239	2	1386.78	6.46481	693.895	161.289	0
	High	ASIHEAWTDGK	1	2	2	O43707;P12814		0	0.001	0.01607	13.05	0.314611	3	1214.58	2.66373	405.533	39.023	0
O43707	Alpha-actinin-4 OS=Homo sapiens GN=ACTN4 PE=1 SV=2 - [ACTN4_HUMAN]	225.125	11.09	2	5	10	12	911	104.788	5.43994
	A2	Sequence	# PSMs	# Proteins	# Protein Groups	Protein Group Accessions	Modifications	ΔCn	q-Value	PEP	IonScore	Exp Value	Charge	MH+ [Da]	ΔM [ppm]	m/z [Da]	RT [min]	# Missed Cleavages
	High	TINEVENQILTR	3	2	2	O43707;P12814		0	0	0.0002685	61.92	7.45518e-06	2	1429.77	2.89072	715.388	98.39	0
	High	GISQEQMQEFR	1	1	1	O43707		0	0	0.0009461	56.44	1.32787e-05	2	1352.63	1.714	676.818	67.9531	0
	High	GYEEWLLNEIR	1	3	2	O43707;P12814		0	0	0.006505	37.91	0.00171516	2	1421.71	3.06915	711.359	154.182	0
	High	LSNRPAFMPSEGK	1	2	1	O43707		0	0	0.005305	11.76	0.733487	3	1433.72	2.87663	478.58	51.1945	0
	High	YLDIPK	1	2	2	O43707;P12814		0	0.001	0.04	42.07	0.000636391	2	748.426	2.69987	374.717	67.6559	0
	High	STLPDADRER	1	1	1	O43707		0	0.001	0.01536	32.56	0.00413196	3	1159.57	1.60867	387.196	25.9905	1
	High	VGWEQLLTTIAR	1	2	2	O43707;P12814		0	0.001	0.01824	32.47	0.00566239	2	1386.78	6.46481	693.895	161.289	0
	High	ASIHEAWTDGK	1	2	2	O43707;P12814		0	0.001	0.01607	13.05	0.314611	3	1214.58	2.66373	405.533	39.023	0
	High	EAILAIHK	1	1	1	O43707		0	0.004	0.08759	28.06	0.00468944	2	894.543	2.0321	447.775	45.8854	0
	High	VQQLVPK	1	1	1	O43707		0	0.005	0.09994	27.96	0.00351903	2	811.505	1.35058	406.256	37.1746	0
P02511	Alpha-crystallin B chain OS=Homo sapiens GN=CRYAB PE=1 SV=2 - [CRYAB_HUMAN]	73.8883	16.57	1	3	3	3	175	20.1464	7.32764
	A2	Sequence	# PSMs	# Proteins	# Protein Groups	Protein Group Accessions	Modifications	ΔCn	q-Value	PEP	IonScore	Exp Value	Charge	MH+ [Da]	ΔM [ppm]	m/z [Da]	RT [min]	# Missed Cleavages
	High	FSVNLDVK	1	1	1	P02511		0	0	0.004601	53.17	3.78329e-05	2	921.505	1.48387	461.256	92.6268	0
	High	APSWFDTGLSEMR	1	1	1	P02511		0	0	0.003644	25.53	0.0145547	2	1496.68	0.546997	748.846	129.591	0
	High	HFSPEELK	1	1	1	P02511		0	0.001	0.02695	33.07	0.00300836	2	986.496	1.83273	493.752	40.6232	0
P06733	Alpha-enolase OS=Homo sapiens GN=ENO1 PE=1 SV=2 - [ENOA_HUMAN]	610.191	52.53	1	17	21	28	434	47.1393	7.38623
	A2	Sequence	# PSMs	# Proteins	# Protein Groups	Protein Group Accessions	Modifications	ΔCn	q-Value	PEP	IonScore	Exp Value	Charge	MH+ [Da]	ΔM [ppm]	m/z [Da]	RT [min]	# Missed Cleavages
	High	AAVPSGASTGIYEALELR	2	2	2	P06733;P13929		0	0	4.923e-06	90.92	9.26415e-09	2	1804.95	2.62432	902.978	131.238	0
	High	GNPTVEVDLFTSK	2	1	1	P06733		0	0	0.0006085	72.35	7.07255e-07	2	1406.72	2.1572	703.863	112.532	0
	High	VNQIGSVTESLQAcK	1	2	2	P06733;P13929	C14(Carbamidomethyl)	0	0	0.0002173	66.74	2.29842e-06	2	1633.83	5.15126	817.419	84.1802	0
	High	YISPDQLADLYK	3	1	1	P06733		0	0	0.0005713	60.82	8.90038e-06	2	1425.73	2.43979	713.368	127.222	0
	High	FTASAGIQVVGDDLTVTNPK	3	1	1	P06733		0	0	0.0002137	42.43	0.000622912	3	2033.06	0.853664	678.357	131.275	0
	High	IGAEVYHNLK	1	1	1	P06733		0	0	0.002687	35.76	0.00335808	3	1143.62	2.91304	381.878	47.039	0
	High	AAVPSGASTGIYEALELRDNDKTR	1	1	1	P06733		0	0	0.005435	31.22	0.00653155	4	2534.29	3.34224	634.329	101.05	2
	High	SGETEDTFIADLVVGLcTGQIK	1	2	2	P06733;P13929	C17(Carbamidomethyl)	0	0	0.001959	23.53	0.0388158	3	2353.16	0.903383	785.059	201.987	0
	High	IEEELGSK	1	1	1	P06733		0	0.001	0.01495	51.09	0.000123708	2	904.465	2.5815	452.736	33.7662	0
	High	TIAPALVSK	2	1	1	P06733		0	0.001	0.01831	43.87	0.000188694	2	899.558	2.35983	450.283	60.2588	0
	High	FGANAILGVSLAVcK	1	2	2	P06733;P13929	C14(Carbamidomethyl)	0	0.001	0.01538	33.38	0.00339807	2	1519.84	7.66473	760.425	136.349	0
	High	FTASAGIQVVGDDLTVTNPKR	1	1	1	P06733		0	0.001	0.01244	29.3	0.0103391	3	2189.16	3.19749	730.393	113.185	1
	High	NFRNPLAK	1	1	1	P06733		0	0.001	0.02258	28.9	0.0201611	2	959.544	1.64398	480.276	40.0781	1
	High	VVIGMDVAASEFFR	1	1	1	P06733		0	0.001	0.03041	26.25	0.0246623	2	1540.79	5.68038	770.899	152.375	0
	High	LMIEMDGTENK	1	1	1	P06733		0	0.001	0.01827	23.91	0.0203222	2	1280.59	0.609378	640.797	81.2748	0
	High	LNVTEQEKIDK	1	1	1	P06733		0	0.001	0.02624	19.68	0.133482	3	1316.71	3.22983	439.575	40.8145	1
	High	AGYTDKVVIGMDVAASEFFR	1	1	1	P06733		0	0.001	0.04257	17.78	0.170059	3	2176.09	5.38741	726.034	163.765	1
	High	SGKYDLDFK	1	1	1	P06733		0	0.002	0.05476	33.26	0.00330444	3	1072.53	2.23635	358.183	53.4721	1
	High	EIFDSR	1	1	1	P06733		0	0.003	0.06907	31.26	0.00501274	2	766.374	1.59562	383.691	46.4592	0
	High	ScNcLLLK	1	1	1	P06733	C2(Carbamidomethyl); C4(Carbamidomethyl)	0	0.004	0.08144	21.48	0.0583195	2	1007.5	-1.4142	504.254	57.4941	0
	High	YNQLLR	1	1	1	P06733		0	0.007	0.1191	33.29	0.00419588	2	806.454	2.37172	403.731	41.9992	0
P15144	Aminopeptidase N OS=Homo sapiens GN=ANPEP PE=1 SV=4 - [AMPN_HUMAN]	1077.48	30.71	1	31	31	68	967	109.471	5.47803
	A2	Sequence	# PSMs	# Proteins	# Protein Groups	Protein Group Accessions	Modifications	ΔCn	q-Value	PEP	IonScore	Exp Value	Charge	MH+ [Da]	ΔM [ppm]	m/z [Da]	RT [min]	# Missed Cleavages
	High	VVATTQMQAADAR	1	1	1	P15144		0	0	2.304e-05	93.2	5.241e-09	2	1361.69	2.24145	681.347	46.1833	0
	High	AQIINDAFNLASAHK	1	1	1	P15144		0	0	5.326e-05	74.78	2.9274e-07	3	1612.85	4.62995	538.289	102.544	0
	High	YLSYTLNPDLIR	4	1	1	P15144		0	0	0.0003249	60.55	7.53297e-06	2	1467.79	2.98443	734.398	125.563	0
	High	KVVATTQMQAADAR	1	1	1	P15144		0	0	0.002699	55.59	3.11945e-05	3	1489.78	2.94149	497.266	32.2182	1
	High	QASNGVLIR	1	1	1	P15144		0	0	0.006205	53.7	5.20427e-05	2	957.551	3.25467	479.279	40.5553	0
	High	GVGGSQPPDIDKTELVEPTEYLVVHLK	1	1	1	P15144		0	0	0.000103	51.03	5.00926e-05	4	2920.54	1.94148	730.889	139.676	1
	High	VNYDEENWR	1	1	1	P15144		0	0	0.001448	50.74	2.69867e-05	2	1224.53	2.86676	612.769	61.4873	0
	High	DLTALSNMLPK	4	1	1	P15144		0	0	0.002557	50.21	0.000123387	2	1202.65	0.562245	601.826	152.14	0
	High	KVVATTQMQAADARK	1	1	1	P15144		0	0	0.00316	44.7	0.000299877	3	1617.88	2.10543	539.964	21.9878	2
	High	DHSAIPVINR	9	1	1	P15144		0	0	0.0008714	40.85	0.000842799	3	1121.61	2.42517	374.541	62.6584	0
	High	YRLPNTLKPDSYR	5	1	1	P15144		0	0	0.00182	40.83	0.000743434	3	1622.87	3.31089	541.628	63.0581	1
	High	DNEETGFGSGTR	1	1	1	P15144		0	0	0.005852	39.93	0.000177844	2	1269.54	3.43473	635.273	43.8881	0
	High	QWMENPNNNPIHPNLR	2	1	1	P15144		0	0	0.0006831	39.78	0.000810011	3	1973.94	1.82646	658.653	79.6917	0
	High	ENSLLFDPLSSSSSNK	1	1	1	P15144		0	0	0.003225	37.41	0.00157042	2	1724.84	0.699914	862.921	130.481	0
	High	EVVLQWFTENSK	1	1	1	P15144		0	0	0.007519	35.58	0.00322349	2	1479.75	-1.42333	740.377	132.339	0
	High	VTLRPYLTPNDR	3	1	1	P15144		0	0	0.002216	33.38	0.00459198	3	1444.8	4.05779	482.27	68.7742	0
	High	VNYDEENWRK	1	1	1	P15144		0	0	0.001934	29.73	0.00585279	3	1352.63	2.74379	451.547	41.867	1
	High	QWmENPNNNPIHPNLR	2	1	1	P15144	M3(Oxidation)	0	0	0.004149	22.11	0.0489066	3	1989.93	-0.0802865	663.983	69.6588	0
	High	VmAVDALASSHPLSTPASEINTPAQISELFDAISYSK	1	1	1	P15144	M2(Oxidation)	0	0	0.0027	21.59	0.039872	4	3876.93	3.13291	969.989	178.588	0
	High	IQTQLQR	1	1	1	P15144		0	0.001	0.03075	52.63	5.78503e-05	2	886.513	2.43716	443.76	31.2025	0
	High	ALEQALEK	2	1	1	P15144		0	0.001	0.02362	44.81	0.000599621	2	901.502	3.0219	451.254	45.8209	0
	High	SIQLPTTVR	1	1	1	P15144		0	0.001	0.02222	37.85	0.00131247	2	1014.59	0.264855	507.801	79.9303	0
	High	KIQTQLQR	1	1	1	P15144		0	0.001	0.02939	37.09	0.00133872	2	1014.61	0.806723	507.807	19.5485	1
	High	DLTALSNmLPK	3	1	1	P15144	M8(Oxidation)	0	0.001	0.01539	35.32	0.00433303	2	1218.64	-0.581423	609.823	119.322	0
	High	ELWILNR	4	1	1	P15144		0	0.001	0.03628	34.87	0.00474092	2	943.539	3.14426	472.273	110.765	0
	High	SEYMEGNVR	2	1	1	P15144		0	0.001	0.04008	29.71	0.00320716	2	1084.48	2.92164	542.742	37.8446	0
	High	SFPcFDEPAMK	2	1	1	P15144	C4(Carbamidomethyl)	0	0.001	0.01581	28.93	0.00230289	2	1328.57	2.89782	664.788	103.233	0
	High	SEYmEGNVR	2	1	1	P15144	M4(Oxidation)	0	0.001	0.02575	26.57	0.00396527	2	1100.47	2.06457	550.739	24.5414	0
	High	EATDVIIIHSK	3	1	1	P15144		0	0.001	0.0378	25.61	0.01635	3	1225.68	0.932495	409.231	64.1654	0
	High	VVATTQMQAADARK	1	1	1	P15144		0	0.001	0.01279	24.72	0.0352465	3	1489.79	3.92475	497.267	31.701	1
	High	SEYMEGNVRK	1	1	1	P15144		0	0.001	0.03043	24.13	0.0202843	2	1212.57	1.20419	606.788	21.9149	1
	High	KSFPcFDEPAmK	1	1	1	P15144	C5(Carbamidomethyl); M11(Oxidation)	0	0.001	0.03001	22.71	0.0174134	3	1472.66	2.97088	491.558	59.2721	1
	High	LPNTLKPDSYR	1	1	1	P15144		0	0.001	0.02416	19.23	0.144473	3	1303.7	3.33422	435.24	52.4692	0
	High	SFPcFDEPAmK	1	1	1	P15144	C4(Carbamidomethyl); M10(Oxidation)	0	0.001	0.04307	17.68	0.0179139	2	1344.57	4.28475	672.786	87.0346	0
	High	SEVYGPMK	1	1	1	P15144		0	0.002	0.05767	31.1	0.00426936	2	910.436	2.44113	455.722	39.5638	0
P04083	Annexin A1 OS=Homo sapiens GN=ANXA1 PE=1 SV=2 - [ANXA1_HUMAN]	1444.79	56.65	1	21	21	51	346	38.69	7.02002
	A2	Sequence	# PSMs	# Proteins	# Protein Groups	Protein Group Accessions	Modifications	ΔCn	q-Value	PEP	IonScore	Exp Value	Charge	MH+ [Da]	ΔM [ppm]	m/z [Da]	RT [min]	# Missed Cleavages
	High	GLGTDEDTLIEILASR	5	1	1	P04083		0	0	2.994e-07	123.93	4.38965e-12	2	1702.89	3.32716	851.949	176.445	0
	High	TPAQFDADELR	2	1	1	P04083		0	0	3.789e-05	87.31	1.55127e-08	2	1262.6	2.72497	631.806	79.0433	0
	High	GVDEATIIDILTK	4	1	1	P04083		0	0	4.372e-05	78.45	1.42889e-07	2	1387.77	2.66092	694.389	169.104	0
	High	DITSDTSGDFR	7	1	1	P04083		0	0	0.000178	77.49	4.36683e-08	2	1213.54	2.26196	607.272	80.5673	0
	High	GTDVNVFNTILTTR	2	1	1	P04083		0	0	0.0002203	62.74	5.4275e-06	2	1550.82	1.77626	775.914	142.026	0
	High	GGPGSAVSPYPTFNPSSDVAALHK	2	1	1	P04083		0	0	6.788e-06	58.15	1.6842e-05	3	2356.16	2.14719	786.059	108.718	0
	High	GVDEATIIDILTKR	3	1	1	P04083		0	0	4.038e-05	57.51	1.32177e-05	3	1543.87	2.15584	515.296	150.141	1
	High	DLAKDITSDTSGDFR	4	1	1	P04083		0	0	0.001865	53.21	3.91574e-05	3	1640.79	5.52919	547.6	108.164	1
	High	ILVALcGGN	2	1	1	P04083	C6(Carbamidomethyl)	0	0	0.006423	49.29	0.000118938	2	916.494	2.1952	458.751	109.855	0
	High	KGTDVNVFNTILTTR	2	1	1	P04083		0	0	0.003302	45.62	0.000231663	3	1678.92	2.72376	560.31	116.026	1
	High	AAYLQETGKPLDETLKK	3	1	1	P04083		0	0	0.004209	30.62	0.00554856	3	1905.04	2.73367	635.684	64.0082	1
	High	AAYLQETGKPLDETLK	1	1	1	P04083		0	0	0.001938	28.85	0.0139439	3	1776.94	3.06774	592.986	79.9319	0
	High	QAWFIENEEQEYVQTVK	2	1	1	P04083		0	0	0.001045	22.64	0.0468272	3	2141.02	2.1659	714.346	127.934	0
	High	NALLSLAK	4	1	1	P04083		0	0.001	0.0429	50.27	7.61176e-05	2	829.516	1.82315	415.262	74.8658	0
	High	SEIDMNDIK	1	1	1	P04083		0	0.001	0.04967	27.14	0.0129442	2	1064.5	3.37837	532.752	69.9317	0
	High	RKGTDVNVFNTILTTR	2	1	1	P04083		0	0.001	0.01817	25.9	0.0150368	3	1835.02	2.36732	612.344	95.698	2
	High	ALYEAGERR	1	1	1	P04083		0	0.001	0.03525	20.95	0.0827632	3	1064.55	1.34049	355.521	22.2384	1
	High	VLDLELKGDIEK	1	1	1	P04083		0	0.001	0.03474	18.17	0.12802	3	1371.78	2.99829	457.931	94.6161	1
	High	VYREELKR	1	1	1	P04083		0	0.003	0.0685	23.52	0.0329027	3	1092.62	2.82162	364.878	15.8243	2
	High	cATSKPAFFAEK	1	1	1	P04083	C1(Carbamidomethyl)	0	0.005	0.09349	10.74	0.548168	3	1356.66	1.68782	452.893	44.4982	0
	High	ALYEAGER	1	1	1	P04083		0	0.008	0.1268	24.98	0.0238266	2	908.45	2.87897	454.729	34.6069	0
P50995	Annexin A11 OS=Homo sapiens GN=ANXA11 PE=1 SV=1 - [ANX11_HUMAN]	244.93	24.55	1	11	11	14	505	54.3551	7.6499
	A2	Sequence	# PSMs	# Proteins	# Protein Groups	Protein Group Accessions	Modifications	ΔCn	q-Value	PEP	IonScore	Exp Value	Charge	MH+ [Da]	ΔM [ppm]	m/z [Da]	RT [min]	# Missed Cleavages
	High	DAQELYAAGENR	2	1	1	P50995		0	0	0.0006019	59.97	5.53812e-06	2	1336.61	0.912732	668.811	65.5008	0
	High	SETDLLDIR	2	1	1	P50995		0	0	0.001322	58.19	1.94941e-05	2	1061.55	1.29278	531.278	106.59	0
	High	GTITDAPGFDPLR	1	1	1	P50995		0	0.001	0.01694	34.66	0.00362498	2	1359.69	2.49459	680.351	114.301	0
	High	NTPAFFAER	1	1	1	P50995		0	0.001	0.01698	33.67	0.00328595	2	1052.52	0.712513	526.762	71.6317	0
	High	GFGTDEQAIIDcLGSR	2	1	1	P50995	C12(Carbamidomethyl)	0	0.001	0.01073	26.73	0.0158182	3	1738.81	3.22211	580.276	139.372	0
	High	LGTDESKFNAVLcSR	1	1	1	P50995	C13(Carbamidomethyl)	0	0.001	0.0361	25.27	0.03566	3	1696.84	5.68045	566.286	83.8956	1
	High	GTITDAPGFDPLRDAEVLR	1	1	1	P50995		0	0.001	0.01447	15.18	0.282152	3	2043.06	3.42136	681.691	140.164	1
	High	GTITDAPGFDPLRDAEVLRK	1	1	1	P50995		0	0.001	0.04132	14.88	0.279575	3	2171.16	5.46877	724.391	120.407	2
	High	LLISLSQGNRDESTNVDMSLAQR	1	1	1	P50995		0	0.001	0.01755	12.88	0.484315	3	2547.29	3.36904	849.769	118.194	1
	High	QQILLSFK	1	1	1	P50995		0	0.002	0.05834	41.47	0.000288705	2	976.584	1.43426	488.796	94.9802	0
	High	AHLVAVFNEYQR	1	1	1	P50995		0	0.005	0.1007	19.81	0.133724	3	1446.75	3.67253	482.923	75.4822	0
P07355	Annexin A2 OS=Homo sapiens GN=ANXA2 PE=1 SV=2 - [ANXA2_HUMAN]	4519.27	65.78	1	30	30	175	339	38.5798	7.75244
	A2	Sequence	# PSMs	# Proteins	# Protein Groups	Protein Group Accessions	Modifications	ΔCn	q-Value	PEP	IonScore	Exp Value	Charge	MH+ [Da]	ΔM [ppm]	m/z [Da]	RT [min]	# Missed Cleavages
	High	GLGTDEDSLIEIIcSR	13	1	1	P07355	C14(Carbamidomethyl)	0	0	5.042e-06	107.76	1.54095e-10	2	1777.87	2.78684	889.438	165.991	0
	High	GVDEVTIVNILTNR	10	1	1	P07355		0	0	4.438e-06	91.04	7.71305e-09	2	1542.85	1.50918	771.929	160.881	0
	High	AEDGSVIDYELIDQDAR	13	1	1	P07355		0	0	4.364e-05	86.78	1.37481e-08	2	1908.89	2.24786	954.947	132.379	0
	High	RAEDGSVIDYELIDQDAR	28	1	1	P07355		0	0	2.528e-08	84.55	2.96385e-08	3	2064.99	2.16748	689.001	112.254	1
	High	DIISDTSGDFR	2	1	1	P07355		0	0	0.0001653	75.81	1.20714e-07	2	1225.57	0.535855	613.289	116.073	0
	High	TDLEKDIISDTSGDFR	13	1	1	P07355		0	0	9.499e-05	74.12	3.11742e-07	3	1811.87	2.47432	604.628	122.748	1
	High	TPAQYDASELK	2	1	1	P07355		0	0	2.98e-05	72.62	4.70434e-07	2	1222.6	1.87007	611.802	53.1403	0
	High	KLMVALAK	2	1	1	P07355		0	0	0.001934	70.06	2.02187e-07	2	873.56	1.59245	437.284	42.3351	1
	High	LSLEGDHSTPPSAYGSVK	7	1	1	P07355		0	0	2.225e-05	67.66	1.79109e-06	3	1844.91	1.891	615.64	72.2078	0
	High	QDIAFAYQR	7	1	1	P07355		0	0	0.001682	63.29	3.98491e-06	2	1111.56	2.76967	556.282	76.0195	0
	High	TNQELQEINR	10	1	1	P07355		0	0	0.0009062	59.59	1.26386e-05	2	1244.63	3.80182	622.818	48.9557	0
	High	DIISDTSGDFRK	2	1	1	P07355		0	0	0.0009813	55.32	2.70264e-05	3	1353.67	2.57236	451.894	86.3594	1
	High	TDLEKDIISDTSGDFRK	12	1	1	P07355		0	0	1.001e-06	53.51	4.23373e-05	3	1939.97	3.03493	647.327	101.386	2
	High	DALNIETAIK	2	1	1	P07355		0	0	0.002179	52.97	8.45308e-05	2	1087.6	2.57369	544.305	109.6	0
	High	TKGVDEVTIVNILTNR	6	1	1	P07355		0	0	0.0005342	51.81	3.5925e-05	3	1772	3.57364	591.337	131.532	1
	High	SYSPYDMLESIR	1	1	1	P07355		0	0	0.0005937	51.33	4.38043e-05	2	1460.67	0.921831	730.841	133.53	0
	High	LmVALAK	13	1	1	P07355	M2(Oxidation)	0	0	0.008938	49.42	6.85727e-05	2	761.461	2.41211	381.234	60.6207	0
	High	SLYYYIQQDTK	2	1	1	P07355		0	0	0.004063	44.36	0.000375599	2	1421.7	4.99298	711.355	91.4665	0
	High	SNAQRQDIAFAYQR	1	1	1	P07355		0	0	0.0003143	39.32	0.00117535	3	1667.83	2.86824	556.615	55.7855	1
	High	SLYYYIQQDTKGDYQK	1	1	1	P07355		0	0	0.0009223	30.8	0.00619664	3	2012.96	1.7456	671.659	85.5882	1
	High	AYTNFDAERDALNIETAIK	3	1	1	P07355		0	0	0.001268	30.65	0.00843774	3	2155.07	2.57877	719.029	130.825	1
	High	SYSPYDmLESIR	1	1	1	P07355	M7(Oxidation)	0	0	0.007521	30.36	0.00487838	2	1476.67	1.62743	738.839	103.582	0
	High	SYSPYDMLESIRK	1	1	1	P07355		0	0	0.008131	29.04	0.013846	3	1588.77	1.64623	530.262	111.129	1
	High	LMVALAK	6	1	1	P07355		0	0.001	0.01555	56.25	1.55325e-05	2	745.466	2.68389	373.237	64.5977	0
	High	AYTNFDAER	4	1	1	P07355		0	0.001	0.02002	45.93	7.91337e-05	2	1086.49	2.29651	543.747	51.1293	0
	High	DLYDAGVK	4	1	1	P07355		0	0.001	0.03349	37.29	0.0015211	2	880.443	2.19147	440.725	67.3501	0
	High	WISIMTER	1	1	1	P07355		0	0.001	0.0334	33.2	0.00514527	2	1035.53	3.40998	518.27	91.632	0
	High	ALLYLcGGDD	3	1	1	P07355	C6(Carbamidomethyl)	0	0.001	0.04757	28.02	0.00709925	2	1096.5	2.10346	548.754	128.517	0
	High	VYKEMYK	1	1	1	P07355		0	0.002	0.05166	36.94	0.00186118	2	960.487	0.642934	480.747	19.7268	1
	High	WISImTER	1	1	1	P07355	M5(Oxidation)	0	0.002	0.05304	27.45	0.0176289	2	1051.53	2.62168	526.267	73.9082	0
	High	ELASALK	1	1	1	P07355		0	0.004	0.08243	42.08	0.00070926	2	731.432	2.38553	366.219	39.3345	0
	High	SEVDMLK	1	1	1	P07355		0	0.006	0.1066	36.7	0.00161416	2	821.409	2.02442	411.208	54.6167	0
	High	DLYDAGVKR	1	1	1	P07355		0	0.007	0.1115	30.41	0.00964508	2	1036.54	2.64164	518.776	45.246	1
P12429	Annexin A3 OS=Homo sapiens GN=ANXA3 PE=1 SV=3 - [ANXA3_HUMAN]	29.3	2.79	1	1	1	1	323	36.3527	5.92236
	A2	Sequence	# PSMs	# Proteins	# Protein Groups	Protein Group Accessions	Modifications	ΔCn	q-Value	PEP	IonScore	Exp Value	Charge	MH+ [Da]	ΔM [ppm]	m/z [Da]	RT [min]	# Missed Cleavages
	High	SEIDLLDIR	1	1	1	P12429		0	0.001	0.02281	29.3	0.019562	2	1073.59	1.72095	537.296	130.721	0
P09525	Annexin A4 OS=Homo sapiens GN=ANXA4 PE=1 SV=4 - [ANXA4_HUMAN]	804.577	52.04	1	16	17	28	319	35.8601	6.12549
	A2	Sequence	# PSMs	# Proteins	# Protein Groups	Protein Group Accessions	Modifications	ΔCn	q-Value	PEP	IonScore	Exp Value	Charge	MH+ [Da]	ΔM [ppm]	m/z [Da]	RT [min]	# Missed Cleavages
	High	GAGTDEGcLIEILASR	3	1	1	P09525	C8(Carbamidomethyl)	0	0	5.14e-07	122.78	5.79953e-12	2	1661.82	-0.411522	831.411	147.336	0
	High	AASGFNAmEDAQTLR	2	1	1	P09525	M8(Oxidation)	0	0	0.0001831	62.88	2.00939e-06	2	1597.73	3.66753	799.37	68.2529	0
	High	ISQTYQQQYGR	1	1	1	P09525		0	0	0.0002263	60.13	6.21126e-06	2	1371.67	2.43013	686.338	39.7759	0
	High	AEIDMLDIR	1	1	1	P09525		0	0	0.005056	57.55	2.24135e-05	2	1075.55	2.19769	538.277	115.624	0
	High	GLGTDDNTLIR	2	1	1	P09525		0	0	0.002617	56.74	2.40434e-05	2	1174.61	2.65731	587.808	80.7774	0
	High	SDTSFMFQR	1	1	1	P09525		0	0	0.009074	55.89	4.63738e-06	2	1118.5	2.73432	559.752	82.6562	0
	High	VLVSLSAGGR	1	1	1	P09525		0	0	0.002561	54.76	3.65944e-05	2	958.57	2.33448	479.789	70.1216	0
	High	FLTVLcSR	2	1	1	P09525	C6(Carbamidomethyl)	0	0	0.005483	52.39	4.18156e-05	2	995.538	3.96801	498.273	86.7768	0
	High	AASGFNAMEDAQTLR	1	1	1	P09525		0	0	0.001238	51.09	4.51261e-05	2	1581.73	1.03003	791.371	90.679	0
	High	AASGFNAMEDAQTLRK	1	1	1	P09525		0	0	0.0007267	47.26	0.000161621	3	1709.83	1.83782	570.615	69.8976	1
	High	GLGTDEDAIISVLAYR	3	1	1	P09525		0	0	0.005942	45.99	0.000241697	2	1692.88	2.40756	846.946	167.977	0
	High	RISQTYQQQYGR	1	1	1	P09525		0	0	0.006618	32.32	0.00530455	3	1527.77	1.96328	509.928	27.9046	1
	High	VLVSLSAGGRDEGNYLDDALVR	2	1	1	P09525		0	0	0.001214	28.27	0.0154894	3	2319.2	1.90934	773.738	131.011	1
	High	TPEEIR	1	2	2	P08758;P09525		0	0.001	0.03028	41.52	0.000317112	2	744.39	2.26511	372.699	23.2605	0
	High	SDTSFmFQR	1	1	1	P09525	M6(Oxidation)	0	0.001	0.02748	35.98	0.000428992	2	1134.49	2.55119	567.749	64.7015	0
	High	SETSGSFEDALLAIVK	1	1	1	P09525		0	0.001	0.01665	25.21	0.0316366	2	1666.86	3.55837	833.933	169.596	0
	High	SLEDDIR	2	1	1	P09525		0	0.003	0.06758	29.57	0.00955028	2	847.416	0.221595	424.212	58.3709	0
	High	VLLVLcGGDD	1	1	1	P09525	C6(Carbamidomethyl)	0	0.004	0.07618	21.21	0.118823	2	1060.54	2.38326	530.772	135.518	0
	High	KWGTDEVK	1	1	1	P09525		0	0.008	0.121	25.83	0.0312153	2	962.495	0.916837	481.751	24.8854	1
P08758	Annexin A5 OS=Homo sapiens GN=ANXA5 PE=1 SV=2 - [ANXA5_HUMAN]	1600.77	51.25	1	18	19	70	320	35.9144	5.04639
	A2	Sequence	# PSMs	# Proteins	# Protein Groups	Protein Group Accessions	Modifications	ΔCn	q-Value	PEP	IonScore	Exp Value	Charge	MH+ [Da]	ΔM [ppm]	m/z [Da]	RT [min]	# Missed Cleavages
	High	GLGTDEESILTLLTSR	9	1	1	P08758		0	0	3.091e-08	144.92	3.94581e-14	2	1704.91	3.74402	852.958	177.768	0
	High	GTVTDFPGFDER	8	1	1	P08758		0	0	0.0003908	69.19	6.26619e-07	2	1340.62	2.87695	670.811	105.808	0
	High	VLTEIIASR	15	1	1	P08758		0	0	0.003406	64.35	2.8648e-06	2	1001.6	3.92528	501.305	87.0318	0
	High	NFATSLYSmIK	2	1	1	P08758	M9(Oxidation)	0	0	0.001426	63.01	3.97527e-06	2	1290.64	2.87142	645.825	104.4	0
	High	GAGTDDHTLIR	2	1	1	P08758		0	0	0.0005045	54.54	2.81248e-05	3	1155.58	2.89608	385.864	33.7386	0
	High	SEIDLFNIR	4	1	1	P08758		0	0	0.003669	46.26	0.000296923	2	1106.59	4.12922	553.798	130.894	0
	High	QVYEEEYGSSLEDDVVGDTSGYYQR	2	1	1	P08758		0	0	0.0007347	46.23	4.16906e-05	3	2888.25	2.88508	963.42	137.769	0
	High	NFATSLYSMIK	2	1	1	P08758		0	0	0.003405	41.68	0.000794668	2	1274.65	2.8446	637.828	128.942	0
	High	SEIDLFNIRK	2	1	1	P08758		0	0	0.00538	34.08	0.0036739	3	1234.68	3.3939	412.233	96.8096	1
	High	LIVALMKPSR	1	1	1	P08758		0	0	0.001707	31.32	0.0030623	3	1127.7	2.96153	376.572	71.1836	0
	High	SNAQRQEISAAFK	1	1	1	P08758		0	0	0.008654	25.32	0.0361331	3	1449.75	2.93267	483.921	40.2752	1
	High	GTVTDFPGFDERADAETLR	2	1	1	P08758		0	0	0.008815	23.87	0.0326112	3	2096.99	2.26368	699.669	114.979	1
	High	FITIFGTR	3	1	1	P08758		0	0.001	0.0149	52.35	3.55083e-05	2	954.544	3.11926	477.776	110.453	0
	High	QEISAAFK	3	1	1	P08758		0	0.001	0.0163	51.37	5.98155e-05	2	893.475	2.20119	447.241	51.4325	0
	High	TPEELR	1	2	2	P08758;P09525		0	0.001	0.03028	41.52	0.000317112	2	744.39	2.26511	372.699	23.2605	0
	High	ADAETLRK	1	1	1	P08758		0	0.001	0.04611	39.43	0.00160205	2	903.498	9.00378	452.252	15.0904	1
	High	LYDAYELK	5	1	1	P08758		0	0.001	0.02465	38.67	0.00114098	2	1014.52	3.07563	507.762	76.049	0
	High	ALLLLcGEDD	5	1	1	P08758	C6(Carbamidomethyl)	0	0.001	0.03488	25.08	0.0251469	2	1118.54	2.92623	559.775	144.278	0
	High	WGTDEEKFITIFGTR	1	1	1	P08758		0	0.001	0.04789	23.02	0.0506368	3	1799.9	3.24101	600.639	138.074	1
	High	GTVTDFPGFDERADAETLRK	1	1	1	P08758		0	0.001	0.03331	10.41	0.818922	4	2225.09	2.07277	557.027	95.4853	2
P08133	Annexin A6 OS=Homo sapiens GN=ANXA6 PE=1 SV=3 - [ANXA6_HUMAN]	941.402	39.38	1	27	27	53	673	75.8256	5.60498
	A2	Sequence	# PSMs	# Proteins	# Protein Groups	Protein Group Accessions	Modifications	ΔCn	q-Value	PEP	IonScore	Exp Value	Charge	MH+ [Da]	ΔM [ppm]	m/z [Da]	RT [min]	# Missed Cleavages
	High	GLGTDEDTIIDIITHR	5	1	1	P08133		0	0	4.635e-06	83.3	4.74751e-08	3	1768.91	2.12549	590.309	159.487	0
	High	SLHQAIEGDTSGDFLK	3	1	1	P08133		0	0	2.327e-05	58.08	1.52485e-05	3	1717.84	1.72655	573.286	86.1397	0
	High	SELDMLDIR	1	1	1	P08133		0	0	0.00214	53.94	4.50065e-05	2	1091.54	3.24996	546.276	123.229	0
	High	DAFVAIVQSVK	2	1	1	P08133		0	0	0.001498	53.81	3.53524e-05	2	1176.66	2.10869	588.836	136.014	0
	High	SLEDALSSDTSGHFR	3	1	1	P08133		0	0	0.0002726	50.45	4.28246e-05	3	1621.75	2.15332	541.254	93.6779	0
	High	ALIEILATR	6	1	1	P08133		0	0	0.005228	48.94	9.63711e-05	2	999.622	2.41856	500.315	115.311	0
	High	SEIDLLNIR	3	1	1	P08133		0	0	0.004797	46.99	0.000269981	2	1072.6	3.5539	536.805	124.274	0
	High	DLMTDLKSEISGDLAR	2	1	1	P08133		0	0	0.0005766	46.73	0.000227187	3	1763.89	2.25104	588.634	171.203	1
	High	cLIEILASR	2	1	1	P08133	C1(Carbamidomethyl)	0	0	0.006815	45.88	0.000268555	2	1074.6	4.82551	537.805	117.318	0
	High	EAILDIITSR	1	1	1	P08133		0	0	0.007367	44.49	0.000332515	2	1130.64	2.83174	565.826	136.247	0
	High	GTVRPANDFNPDADAK	1	1	1	P08133		0	0	0.001254	43.39	0.000348188	3	1687.81	3.05582	563.274	46.3234	0
	High	GFGSDKEAILDIITSR	3	1	1	P08133		0	0	0.001641	39.68	0.000914995	3	1721.91	1.92817	574.642	136.659	1
	High	GSIHDFPGFDPNQDAEALYTAMK	1	1	1	P08133		0	0	0.005237	33.03	0.00201584	3	2524.15	1.33879	842.054	154.986	0
	High	SELDmLDIR	2	1	1	P08133	M5(Oxidation)	0	0.001	0.01515	40.97	0.00072385	2	1107.54	1.73232	554.272	99.9387	0
	High	LVFDEYLK	2	1	1	P08133		0	0.001	0.01287	39.31	0.000873286	2	1026.55	2.66038	513.78	118.978	0
	High	SEISGDLAR	1	1	1	P08133		0	0.001	0.04988	35.16	0.00368795	2	947.482	3.27936	474.245	46.2815	0
	High	SEIDLLNIRR	1	1	1	P08133		0	0.001	0.01917	27.75	0.0139341	3	1228.7	2.65679	410.24	94.6793	1
	High	AINEAYKEDYHK	1	1	1	P08133		0	0.001	0.01377	27.54	0.0141839	4	1480.71	1.37748	370.933	25.5398	1
	High	TNEQMHQLVAAYK	1	1	1	P08133		0	0.001	0.01349	27.1	0.0181336	3	1532.76	3.19697	511.591	58.6462	0
	High	DLmTDLKSEISGDLAR	1	1	1	P08133	M3(Oxidation)	0	0.001	0.01402	26.27	0.0211263	3	1779.88	2.07008	593.966	138.244	1
	High	SLEDALSSDTSGHFRR	2	1	1	P08133		0	0.001	0.02001	17.86	0.139948	3	1777.85	2.24748	593.288	74.7381	1
	High	YELTGK	1	1	1	P08133		0	0.002	0.05246	37.71	0.000872584	2	710.374	2.64029	355.691	29.6287	0
	High	STPEYFAER	1	1	1	P08133		0	0.002	0.05675	25.93	0.00829628	2	1099.51	1.92328	550.257	55.7255	0
	High	QRQEVcQSYK	1	1	1	P08133	C6(Carbamidomethyl)	0	0.002	0.05519	24.93	0.0250666	3	1325.63	3.94968	442.549	15.8027	1
	High	FmTILcTR	1	1	1	P08133	M2(Oxidation); C6(Carbamidomethyl)	0	0.003	0.06116	26.24	0.0144987	2	1057.52	2.48558	529.263	74.1011	0
	High	DLIADLK	1	1	1	P08133		0	0.005	0.08956	35.57	0.00285652	2	787.457	0.697521	394.232	105.594	0
	High	EFIEKYDK	1	1	1	P08133		0	0.005	0.09702	15.1	0.190053	3	1071.54	2.39086	357.851	41.9225	1
	High	VFQEFIK	1	1	1	P08133		0	0.006	0.1059	23.38	0.0362766	2	910.506	2.57168	455.756	85.2292	0
	High	FMTILcTR	1	1	1	P08133	C6(Carbamidomethyl)	0	0.008	0.124	21.91	0.0405827	2	1041.53	3.38445	521.266	92.68	0
	High	ALLALcGGED	1	1	1	P08133	C6(Carbamidomethyl)	0	0.008	0.1208	21.61	0.0441753	2	1018.49	3.75382	509.749	119.995	0
P20073	Annexin A7 OS=Homo sapiens GN=ANXA7 PE=1 SV=3 - [ANXA7_HUMAN]	199.281	17.01	1	8	8	9	488	52.7058	5.68115
	A2	Sequence	# PSMs	# Proteins	# Protein Groups	Protein Group Accessions	Modifications	ΔCn	q-Value	PEP	IonScore	Exp Value	Charge	MH+ [Da]	ΔM [ppm]	m/z [Da]	RT [min]	# Missed Cleavages
	High	LGTDEScFNMILATR	1	1	1	P20073	C7(Carbamidomethyl)	0	0	1.375e-05	78.72	8.99653e-08	2	1727.81	1.15726	864.409	134.731	0
	High	VLIEILcTR	2	1	1	P20073	C7(Carbamidomethyl)	0	0	0.001666	52.16	6.02054e-05	2	1116.65	1.62505	558.827	119.634	0
	High	cYQSEFGR	1	1	1	P20073	C1(Carbamidomethyl)	0	0	0.007817	37.81	0.000165185	2	1046.44	1.09523	523.722	41.1256	0
	High	GFGTDEQAIVDVVANR	1	1	1	P20073		0	0.001	0.01528	38.19	0.00161566	3	1690.84	2.95492	564.286	142.351	0
	High	GAGTDDSTLVR	1	1	1	P20073		0	0.001	0.02138	34.11	0.00399795	2	1091.54	3.43124	546.272	41.6233	0
	High	SEIDLVQIK	1	1	1	P20073		0	0.006	0.1041	26	0.0292635	2	1044.6	3.69368	522.802	101.312	0
	High	DLEKDIR	1	1	1	P20073		0	0.009	0.1345	27.15	0.0346954	2	888.481	3.21962	444.744	34.5672	1
	High	ATMEAYSR	1	1	1	P20073		0	0.009	0.136	20.2	0.0319923	2	928.421	2.26515	464.714	28.6102	0
P05089	Arginase-1 OS=Homo sapiens GN=ARG1 PE=1 SV=2 - [ARGI1_HUMAN]	66.0694	6.83	1	2	2	2	322	34.7133	7.21045
	A2	Sequence	# PSMs	# Proteins	# Protein Groups	Protein Group Accessions	Modifications	ΔCn	q-Value	PEP	IonScore	Exp Value	Charge	MH+ [Da]	ΔM [ppm]	m/z [Da]	RT [min]	# Missed Cleavages
	High	GGVEEGPTVLR	1	1	1	P05089		0	0	0.00304	56.91	1.42593e-05	2	1113.59	-0.364732	557.298	61.1774	0
	High	TIGIIGAPFSK	1	1	1	P05089		0	0.001	0.02529	29.39	0.00857346	2	1103.65	3.48532	552.329	110.475	0
P17174	Aspartate aminotransferase, cytoplasmic OS=Homo sapiens GN=GOT1 PE=1 SV=3 - [AATC_HUMAN]	55.26	5.57	1	2	2	2	413	46.2185	7.00537
	A2	Sequence	# PSMs	# Proteins	# Protein Groups	Protein Group Accessions	Modifications	ΔCn	q-Value	PEP	IonScore	Exp Value	Charge	MH+ [Da]	ΔM [ppm]	m/z [Da]	RT [min]	# Missed Cleavages
	High	VGGVQSLGGTGALR	1	1	1	P17174		0	0	0.003659	42.11	0.00067977	2	1271.71	3.84848	636.359	72.6242	0
	High	INVSGLTTK	1	1	1	P17174		0	0.001	0.02812	34.65	0.00330771	2	932.543	2.38194	466.775	59.6367	0
P53396	ATP-citrate synthase OS=Homo sapiens GN=ACLY PE=1 SV=3 - [ACLY_HUMAN]	24.65	0.73	1	1	1	1	1101	120.762	7.32764
	A2	Sequence	# PSMs	# Proteins	# Protein Groups	Protein Group Accessions	Modifications	ΔCn	q-Value	PEP	IonScore	Exp Value	Charge	MH+ [Da]	ΔM [ppm]	m/z [Da]	RT [min]	# Missed Cleavages
	High	EAGVFVPR	1	1	1	P53396		0	0.005	0.09761	24.65	0.0404466	2	874.476	-2.00612	437.742	62.4556	0
Q96BJ3	Axin interactor, dorsalization-associated protein OS=Homo sapiens GN=AIDA PE=1 SV=1 - [AIDA_HUMAN]	30.63	2.61	1	1	1	1	306	35.0013	6.55127
	A2	Sequence	# PSMs	# Proteins	# Protein Groups	Protein Group Accessions	Modifications	ΔCn	q-Value	PEP	IonScore	Exp Value	Charge	MH+ [Da]	ΔM [ppm]	m/z [Da]	RT [min]	# Missed Cleavages
	High	VPGTLLPR	1	1	1	Q96BJ3		0	0.003	0.06435	30.63	0.00160019	2	852.534	4.13791	426.771	67.0647	0
P02730	Band 3 anion transport protein OS=Homo sapiens GN=SLC4A1 PE=1 SV=3 - [B3AT_HUMAN]	21.89	0.99	1	1	1	1	911	101.727	5.18604
	A2	Sequence	# PSMs	# Proteins	# Protein Groups	Protein Group Accessions	Modifications	ΔCn	q-Value	PEP	IonScore	Exp Value	Charge	MH+ [Da]	ΔM [ppm]	m/z [Da]	RT [min]	# Missed Cleavages
	High	AAATLMSER	1	1	1	P02730		0	0.002	0.05789	21.89	0.07701	2	949.479	1.49867	475.243	38.4107	0
O43491	Band 4.1-like protein 2 OS=Homo sapiens GN=EPB41L2 PE=1 SV=1 - [E41L2_HUMAN]	84.3031	7.56	1	6	6	6	1005	112.519	5.43994
	A2	Sequence	# PSMs	# Proteins	# Protein Groups	Protein Group Accessions	Modifications	ΔCn	q-Value	PEP	IonScore	Exp Value	Charge	MH+ [Da]	ΔM [ppm]	m/z [Da]	RT [min]	# Missed Cleavages
	High	EISPGSGPGEIR	1	1	1	O43491		0	0	0.001502	59.87	7.93397e-06	2	1198.61	-1.0706	599.806	56.125	0
	High	IVITGDGDIDHDQALAQAIR	1	1	1	O43491		0	0	0.007849	16.87	0.23026	3	2121.1	1.5344	707.704	121.244	0
	High	QASTLIDRPAPHFER	1	1	1	O43491		0	0	0.008608	12.68	0.512535	4	1737.91	1.15126	435.232	57.0619	0
	High	VEGDNIYVR	1	1	1	O43491		0	0.001	0.02015	36.87	0.0023026	2	1064.54	4.48683	532.775	55.0048	0
	High	EVPIVQTETK	1	1	1	O43491		0	0.001	0.02501	29.82	0.0158953	2	1143.63	1.19744	572.317	61.4045	0
	High	EQHPDMSVTR	1	1	1	O43491		0	0.003	0.06267	18.12	0.0493344	3	1199.55	1.16706	400.521	28.4613	0
P98160	Basement membrane-specific heparan sulfate proteoglycan core protein OS=Homo sapiens GN=HSPG2 PE=1 SV=4 - [PGBM_HUMAN]	81.8555	1.84	1	7	7	7	4391	468.532	6.50732
	A2	Sequence	# PSMs	# Proteins	# Protein Groups	Protein Group Accessions	Modifications	ΔCn	q-Value	PEP	IonScore	Exp Value	Charge	MH+ [Da]	ΔM [ppm]	m/z [Da]	RT [min]	# Missed Cleavages
	High	LEGDTLIIPR	1	1	1	P98160		0	0	0.002522	46.07	0.000145832	2	1126.65	3.30797	563.829	106.018	0
	High	IAHVELADAGQYR	1	1	1	P98160		0	0	0.009086	24.76	0.0335866	3	1442.74	1.31203	481.585	65.6085	0
	High	GHTPTQPGALNQR	1	1	1	P98160		0	0.001	0.02055	31.54	0.00894356	3	1376.71	3.84599	459.574	24.002	0
	High	VAEGQTLDLK	1	1	1	P98160		0	0.001	0.03755	30.57	0.0146021	2	1073.59	2.97168	537.297	59.0963	0
	High	LSGSHSQGVAYPVR	1	1	1	P98160		0	0.001	0.03842	21.02	0.0842073	3	1457.75	2.87189	486.589	37.0826	0
	High	AVTLEcVSAGEPR	1	1	1	P98160	C6(Carbamidomethyl)	0	0.002	0.05073	17.95	0.141086	2	1388.69	5.42853	694.849	76.0857	0
	High	VGSSLPGR	1	1	1	P98160		0	0.008	0.1257	19.45	0.111799	2	772.433	1.86875	386.72	30.4995	0
P35613	Basigin OS=Homo sapiens GN=BSG PE=1 SV=2 - [BASI_HUMAN]	314.163	21.04	1	6	6	19	385	42.1741	5.65576
	A2	Sequence	# PSMs	# Proteins	# Protein Groups	Protein Group Accessions	Modifications	ΔCn	q-Value	PEP	IonScore	Exp Value	Charge	MH+ [Da]	ΔM [ppm]	m/z [Da]	RT [min]	# Missed Cleavages
	High	SELHIENLNmEADPGQYR	2	1	1	P35613	M10(Oxidation)	0	0	6.05e-05	64.86	1.71459e-06	3	2131.98	3.55572	711.331	91.0099	0
	High	SSEHINEGETAMLVcK	2	1	1	P35613	C15(Carbamidomethyl)	0	0	8.906e-05	59.04	6.04981e-06	3	1804.83	3.19796	602.28	65.836	0
	High	GGVVLKEDALPGQK	3	1	1	P35613		0	0	0.0006228	50.57	3.90265e-05	3	1410.8	3.05631	470.938	63.4375	1
	High	SELHIENLNMEADPGQYR	2	1	1	P35613		0	0	0.0005832	46.36	0.000123695	3	2115.98	0.689103	705.997	104.919	0
	High	SESVPPVTDWAWYK	2	1	1	P35613		0	0	0.001844	39.22	0.00101723	2	1664.8	2.72413	832.904	129.619	0
	High	SSEHINEGETAmLVcK	2	1	1	P35613	M12(Oxidation); C15(Carbamidomethyl)	0	0	0.006813	34	0.00216968	3	1820.82	2.20825	607.611	55.5885	0
	High	FFVSSSQGR	4	1	1	P35613		0	0.001	0.03276	38.69	0.000919409	2	1014.5	1.85664	507.755	49.8639	0
	High	GSDQAIITLR	2	1	1	P35613		0	0.002	0.05102	27.48	0.0242069	2	1073.6	2.74469	537.303	80.3451	0
P02749	Beta-2-glycoprotein 1 OS=Homo sapiens GN=APOH PE=1 SV=3 - [APOH_HUMAN]	29.41	1.74	1	1	1	1	345	38.2727	7.97217
	A2	Sequence	# PSMs	# Proteins	# Protein Groups	Protein Group Accessions	Modifications	ΔCn	q-Value	PEP	IonScore	Exp Value	Charge	MH+ [Da]	ΔM [ppm]	m/z [Da]	RT [min]	# Missed Cleavages
	High	VSFFcK	1	1	1	P02749	C5(Carbamidomethyl)	0	0.003	0.06887	29.41	0.00418112	2	787.385	4.76609	394.196	61.737	0
P61769	Beta-2-microglobulin OS=Homo sapiens GN=B2M PE=1 SV=1 - [B2MG_HUMAN]	66.1602	21.85	1	3	3	3	119	13.7059	6.52197
	A2	Sequence	# PSMs	# Proteins	# Protein Groups	Protein Group Accessions	Modifications	ΔCn	q-Value	PEP	IonScore	Exp Value	Charge	MH+ [Da]	ΔM [ppm]	m/z [Da]	RT [min]	# Missed Cleavages
	High	VNHVTLSQPK	1	1	1	P61769		0	0	0.005824	38.16	0.00119914	3	1122.63	0.92405	374.881	25.5414	0
	High	IQVYSR	1	1	1	P61769		0	0.001	0.03879	41.38	0.000549474	2	765.427	1.94029	383.217	33.4189	0
	High	VEHSDLSFSK	1	1	1	P61769		0	0.001	0.02112	28.48	0.0149001	3	1148.56	2.67523	383.525	37.9301	0
Q13425	Beta-2-syntrophin OS=Homo sapiens GN=SNTB2 PE=1 SV=1 - [SNTB2_HUMAN]	34.05	2.41	1	1	1	1	540	57.913	8.82178
	A2	Sequence	# PSMs	# Proteins	# Protein Groups	Protein Group Accessions	Modifications	ΔCn	q-Value	PEP	IonScore	Exp Value	Charge	MH+ [Da]	ΔM [ppm]	m/z [Da]	RT [min]	# Missed Cleavages
	High	SPSLGSDLTFATR	1	1	1	Q13425		0	0.001	0.02304	34.05	0.00389615	2	1351.69	2.12819	676.348	104.346	0
Q562R1	Beta-actin-like protein 2 OS=Homo sapiens GN=ACTBL2 PE=1 SV=2 - [ACTBL_HUMAN]	416.826	17.82	1	1	6	22	376	41.976	5.59229
	A2	Sequence	# PSMs	# Proteins	# Protein Groups	Protein Group Accessions	Modifications	ΔCn	q-Value	PEP	IonScore	Exp Value	Charge	MH+ [Da]	ΔM [ppm]	m/z [Da]	RT [min]	# Missed Cleavages
	High	SYELPDGQVITIGNER	10	7	3	P63267;P60709;Q562R1		0	0	2.87e-05	74.76	3.65944e-07	2	1790.9	3.76232	895.953	124.39	0
	High	DLTDYLmK	3	7	3	P63267;P60709;Q562R1	M7(Oxidation)	0	0.001	0.01618	40.9	0.000377966	2	1014.49	3.8332	507.746	113.113	0
	High	HQGVmVGMGQK	2	7	3	P63267;P60709;Q562R1	M5(Oxidation)	0	0.001	0.01452	33.08	0.0024356	3	1187.57	1.12848	396.527	22.4734	0
	High	DLTDYLMK	1	7	3	P63267;P60709;Q562R1		0	0.001	0.03538	30.29	0.00650107	2	998.489	3.01971	499.748	134.424	0
	High	HQGVmVGmGQK	1	7	3	P63267;P60709;Q562R1	M5(Oxidation); M8(Oxidation)	0	0.001	0.01536	25.9	0.0158079	3	1203.57	8.17826	401.862	15.1449	0
	High	VAPDEHPILLTEAPLNPK	2	1	1	Q562R1		0	0.001	0.01186	14.98	0.193789	3	1954.07	1.61704	652.027	101.314	0
	High	IIAPPER	2	7	3	P63267;P60709;Q562R1		0	0.003	0.06144	41.45	0.000275715	2	795.473	0.584079	398.24	43.1148	0
	High	cDVDIRK	1	3	2	P60709;Q562R1	C1(Carbamidomethyl)	0	0.004	0.08033	34.46	0.00392116	2	905.452	0.876347	453.23	20.5316	1
P13929	Beta-enolase OS=Homo sapiens GN=ENO3 PE=1 SV=5 - [ENOB_HUMAN]	253.646	17.51	1	1	5	6	434	46.9573	7.7085
	A2	Sequence	# PSMs	# Proteins	# Protein Groups	Protein Group Accessions	Modifications	ΔCn	q-Value	PEP	IonScore	Exp Value	Charge	MH+ [Da]	ΔM [ppm]	m/z [Da]	RT [min]	# Missed Cleavages
	High	AAVPSGASTGIYEALELR	2	2	2	P06733;P13929		0	0	4.923e-06	90.92	9.26415e-09	2	1804.95	2.62432	902.978	131.238	0
	High	VNQIGSVTESIQAcK	1	2	2	P06733;P13929	C14(Carbamidomethyl)	0	0	0.0002173	66.74	2.29842e-06	2	1633.83	5.15126	817.419	84.1802	0
	High	SGETEDTFIADLVVGLcTGQIK	1	2	2	P06733;P13929	C17(Carbamidomethyl)	0	0	0.001959	23.53	0.0388158	3	2353.16	0.903383	785.059	201.987	0
	High	YNQLMR	1	1	1	P13929		0	0.001	0.01814	45.97	0.00016314	2	824.411	2.97534	412.709	33.1236	0
	High	FGANAILGVSLAVcK	1	2	2	P06733;P13929	C14(Carbamidomethyl)	0	0.001	0.01538	33.38	0.00339807	2	1519.84	7.66473	760.425	136.349	0
P07738	Bisphosphoglycerate mutase OS=Homo sapiens GN=BPGM PE=1 SV=2 - [PMGE_HUMAN]	30.61	2.7	1	1	1	1	259	29.9865	6.53662
	A2	Sequence	# PSMs	# Proteins	# Protein Groups	Protein Group Accessions	Modifications	ΔCn	q-Value	PEP	IonScore	Exp Value	Charge	MH+ [Da]	ΔM [ppm]	m/z [Da]	RT [min]	# Missed Cleavages
	High	IAPEVLR	1	1	1	P07738		0	0.001	0.04547	30.61	0.00251999	2	797.489	1.85233	399.248	55.3032	0
P80723	Brain acid soluble protein 1 OS=Homo sapiens GN=BASP1 PE=1 SV=2 - [BASP1_HUMAN]	236.938	72.69	1	9	9	20	227	22.68	4.62744
	A2	Sequence	# PSMs	# Proteins	# Protein Groups	Protein Group Accessions	Modifications	ΔCn	q-Value	PEP	IonScore	Exp Value	Charge	MH+ [Da]	ΔM [ppm]	m/z [Da]	RT [min]	# Missed Cleavages
	High	AQGPAASAEEPKPVEAPAANSDQTVTVKE	3	1	1	P80723		0	0	6.785e-05	51.41	6.90245e-05	4	2892.43	1.34035	723.862	74.3985	1
	High	ETPAATEAPSSTPK	3	1	1	P80723		0	0	0.003212	43.81	0.000320251	2	1386.68	2.33999	693.843	38.4338	0
	High	AEPPKAPEQEQAAPGPAAGGEAPK	3	1	1	P80723		0	0	0.001935	39.45	0.00124284	4	2298.14	3.04502	575.291	51.4542	1
	High	AAEAAAAPAESAAPAAGEEPSKEEGEPK	4	1	1	P80723		0	0	0.0001283	23.55	0.023624	3	2636.24	1.60271	879.417	55.7069	1
	High	SDGAPASDSKPGSSEAAPSSK	1	1	1	P80723		0	0	0.001962	23.23	0.0244798	3	1932.88	1.66671	644.965	23.2242	0
	High	KTEAPAAPAAQETK	2	1	1	P80723		0	0.001	0.01322	31.81	0.00636103	2	1412.74	1.13986	706.873	21.5704	1
	High	ESEPQAAAEPAEAK	2	1	1	P80723		0	0.001	0.01117	29.73	0.00500147	2	1427.67	1.71237	714.337	37.6798	0
	High	AEGAATEEEGTPKESEPQAAAEPAEAK	1	1	1	P80723		0	0.001	0.01057	13.94	0.165495	3	2698.23	-0.180999	900.082	51.0887	1
	High	GYNVNDEK	1	1	1	P80723		0	0.004	0.0874	20.16	0.0351798	2	938.422	0.718658	469.715	21.1584	0
P55290	Cadherin-13 OS=Homo sapiens GN=CDH13 PE=1 SV=1 - [CAD13_HUMAN]	223.73	13.88	1	8	8	8	713	78.2379	4.98291
	A2	Sequence	# PSMs	# Proteins	# Protein Groups	Protein Group Accessions	Modifications	ΔCn	q-Value	PEP	IonScore	Exp Value	Charge	MH+ [Da]	ΔM [ppm]	m/z [Da]	RT [min]	# Missed Cleavages
	High	INENTGSVSVTR	1	1	1	P55290		0	0	8.578e-06	91.28	8.52718e-09	2	1276.65	3.0568	638.83	45.2169	0
	High	SIVVSPILIPENQR	1	1	1	P55290		0	0	0.0009043	59.71	3.10026e-06	2	1564.91	3.44372	782.959	125.621	0
	High	VNSDGGLVALR	1	1	1	P55290		0	0	0.005491	55.54	3.19746e-05	2	1100.61	3.30123	550.808	74.8544	0
	High	YEVSSPYFK	1	1	1	P55290		0	0	0.00371	43.33	0.000373935	2	1119.54	2.91792	560.273	80.5441	0
	High	DIQGSLQDIFK	1	1	1	P55290		0	0.001	0.02578	36.13	0.00263284	2	1263.66	2.80559	632.334	151.978	0
	High	TPHAEDMAELVIVGGK	1	1	1	P55290		0	0.001	0.01648	19.95	0.107227	3	1666.85	2.18303	556.288	110.48	0
	High	QAVPDKVWK	1	1	1	P55290		0	0.002	0.05618	34.73	0.00243971	3	1070.6	1.00475	357.538	43.3438	1
	High	mTAFDADDPATDNALLR	1	1	1	P55290	M1(Oxidation)	0	0.005	0.09938	15.75	0.118402	2	1852.84	0.871661	926.924	121.437	0
Q99653	Calcineurin B homologous protein 1 OS=Homo sapiens GN=CHP1 PE=1 SV=3 - [CHP1_HUMAN]	32.87	11.79	1	2	2	2	195	22.4423	5.09717
	A2	Sequence	# PSMs	# Proteins	# Protein Groups	Protein Group Accessions	Modifications	ΔCn	q-Value	PEP	IonScore	Exp Value	Charge	MH+ [Da]	ΔM [ppm]	m/z [Da]	RT [min]	# Missed Cleavages
	High	IPELAINPLGDR	1	1	1	Q99653		0	0.001	0.02488	32.87	0.00317596	2	1307.73	1.87288	654.371	126.092	0
	High	ISRDELLQVLR	1	1	1	Q99653		0	0.001	0.03324	18.29	0.0993287	3	1341.79	3.82468	447.935	106.181	1
Q05682	Caldesmon OS=Homo sapiens GN=CALD1 PE=1 SV=3 - [CALD1_HUMAN]	51.4999	3.78	1	3	3	3	793	93.1754	5.65576
	A2	Sequence	# PSMs	# Proteins	# Protein Groups	Protein Group Accessions	Modifications	ΔCn	q-Value	PEP	IonScore	Exp Value	Charge	MH+ [Da]	ΔM [ppm]	m/z [Da]	RT [min]	# Missed Cleavages
	High	LEQYTSAIEGTK	1	1	1	Q05682		0	0.001	0.0124	27.3	0.0175036	2	1339.68	3.3464	670.343	66.8832	0
	High	YEIEETETVTK	1	1	1	Q05682		0	0.001	0.04156	25.38	0.0205711	2	1341.65	4.33306	671.328	66.394	0
	High	LQEALER	1	1	1	Q05682		0	0.003	0.06812	37.79	0.0014638	2	858.47	2.77612	429.739	35.9695	0
P62158	Calmodulin OS=Homo sapiens GN=CALM1 PE=1 SV=2 - [CALM_HUMAN]	82.4	22.15	1	2	2	4	149	16.8268	4.22119
	A2	Sequence	# PSMs	# Proteins	# Protein Groups	Protein Group Accessions	Modifications	ΔCn	q-Value	PEP	IonScore	Exp Value	Charge	MH+ [Da]	ΔM [ppm]	m/z [Da]	RT [min]	# Missed Cleavages
	High	EAFSLFDKDGDGTITTK	3	1	1	P62158		0	0	0.0003933	46.73	0.000213386	3	1844.9	2.31	615.637	108.599	1
	High	VFDKDGNGYISAAELR	1	1	1	P62158		0	0.001	0.01191	30.34	0.00938569	3	1754.88	3.86771	585.631	92.3214	1
P27482	Calmodulin-like protein 3 OS=Homo sapiens GN=CALML3 PE=1 SV=2 - [CALL3_HUMAN]	0	8.05	1	1	1	1	149	16.88	4.42432
	A2	Sequence	# PSMs	# Proteins	# Protein Groups	Protein Group Accessions	Modifications	ΔCn	q-Value	PEP	IonScore	Exp Value	Charge	MH+ [Da]	ΔM [ppm]	m/z [Da]	RT [min]	# Missed Cleavages
	High	SLGQNPTEAELR	1	1	1	P27482		0	0.005	0.09688	19.33	0.102679	2	1314.67	4.24171	657.839	61.724	0
Q9NZT1	Calmodulin-like protein 5 OS=Homo sapiens GN=CALML5 PE=1 SV=2 - [CALL5_HUMAN]	74.38	13.01	1	2	2	2	146	15.8828	4.43701
	A2	Sequence	# PSMs	# Proteins	# Protein Groups	Protein Group Accessions	Modifications	ΔCn	q-Value	PEP	IonScore	Exp Value	Charge	MH+ [Da]	ΔM [ppm]	m/z [Da]	RT [min]	# Missed Cleavages
	High	AGLEDLQVAFR	1	1	1	Q9NZT1		0	0	0.0007643	57.01	2.57792e-05	2	1218.65	1.17853	609.828	131.417	0
	High	VNYEEFAR	1	1	1	Q9NZT1		0	0.001	0.02595	36.37	0.00113031	2	1027.49	4.5645	514.248	66.9189	0
P27824	Calnexin OS=Homo sapiens GN=CANX PE=1 SV=2 - [CALX_HUMAN]	57.8356	5.91	1	3	3	3	592	67.5259	4.60205
	A2	Sequence	# PSMs	# Proteins	# Protein Groups	Protein Group Accessions	Modifications	ΔCn	q-Value	PEP	IonScore	Exp Value	Charge	MH+ [Da]	ΔM [ppm]	m/z [Da]	RT [min]	# Missed Cleavages
	High	APVPTGEVYFADSFDR	1	1	1	P27824		0	0	0.00382	33.85	0.00265803	2	1770.84	2.96433	885.923	124.077	0
	High	GTLSGWILSK	1	1	1	P27824		0	0.001	0.02286	32.85	0.00487672	2	1061.6	5.42822	531.306	105.892	0
	High	AEEDEILNR	1	1	1	P27824		0	0.001	0.04059	29.63	0.00735028	2	1088.52	0.669997	544.765	60.0758	0
P07384	Calpain-1 catalytic subunit OS=Homo sapiens GN=CAPN1 PE=1 SV=1 - [CAN1_HUMAN]	27.75	1.4	1	1	1	1	714	81.8382	5.66846
	A2	Sequence	# PSMs	# Proteins	# Protein Groups	Protein Group Accessions	Modifications	ΔCn	q-Value	PEP	IonScore	Exp Value	Charge	MH+ [Da]	ΔM [ppm]	m/z [Da]	RT [min]	# Missed Cleavages
	High	YLGQDYEQLR	1	1	1	P07384		0	0.001	0.03123	27.75	0.0123392	2	1284.62	2.3386	642.816	82.8375	0
O15484	Calpain-5 OS=Homo sapiens GN=CAPN5 PE=1 SV=2 - [CAN5_HUMAN]	34.16	1.56	1	1	1	1	640	73.1227	7.63525
	A2	Sequence	# PSMs	# Proteins	# Protein Groups	Protein Group Accessions	Modifications	ΔCn	q-Value	PEP	IonScore	Exp Value	Charge	MH+ [Da]	ΔM [ppm]	m/z [Da]	RT [min]	# Missed Cleavages
	High	VFTDVPSNcR	1	1	1	O15484	C9(Carbamidomethyl)	0	0.001	0.01656	34.16	0.00247491	2	1194.56	1.5858	597.783	56.2011	0
O43852	Calumenin OS=Homo sapiens GN=CALU PE=1 SV=2 - [CALU_HUMAN]	18.77	2.22	1	1	1	1	315	37.0835	4.64014
	A2	Sequence	# PSMs	# Proteins	# Protein Groups	Protein Group Accessions	Modifications	ΔCn	q-Value	PEP	IonScore	Exp Value	Charge	MH+ [Da]	ΔM [ppm]	m/z [Da]	RT [min]	# Missed Cleavages
	High	EQFVEFR	1	1	1	O43852		0	0.005	0.09622	18.77	0.0822985	2	954.47	2.369	477.739	77.2516	0
P13861	cAMP-dependent protein kinase type II-alpha regulatory subunit OS=Homo sapiens GN=PRKAR2A PE=1 SV=2 - [KAP2_HUMAN]	28.44	2.97	1	1	1	1	404	45.49	5.07178
	A2	Sequence	# PSMs	# Proteins	# Protein Groups	Protein Group Accessions	Modifications	ΔCn	q-Value	PEP	IonScore	Exp Value	Charge	MH+ [Da]	ΔM [ppm]	m/z [Da]	RT [min]	# Missed Cleavages
	High	APASVLPAATPR	1	1	1	P13861		0	0.001	0.04704	28.44	0.00866474	2	1150.66	3.655	575.835	67.0293	0
P16152	Carbonyl reductase [NADPH] 1 OS=Homo sapiens GN=CBR1 PE=1 SV=3 - [CBR1_HUMAN]	86.0368	11.19	1	3	3	3	277	30.3559	8.32373
	A2	Sequence	# PSMs	# Proteins	# Protein Groups	Protein Group Accessions	Modifications	ΔCn	q-Value	PEP	IonScore	Exp Value	Charge	MH+ [Da]	ΔM [ppm]	m/z [Da]	RT [min]	# Missed Cleavages
	High	GQAAVQQLQAEGLSPR	1	1	1	P16152		0	0	0.00126	52.29	6.72829e-05	2	1652.87	1.45665	826.941	83.2469	0
	High	GIGLAIVR	1	1	1	P16152		0	0.001	0.04958	41.54	0.000119247	2	798.523	3.73102	399.765	85.8372	0
	High	TNFFGTR	1	1	1	P16152		0	0.008	0.1275	23.75	0.0210848	2	842.42	4.87049	421.713	56.4677	0
P31944	Caspase-14 OS=Homo sapiens GN=CASP14 PE=1 SV=2 - [CASPE_HUMAN]	79.406	11.57	1	4	4	4	242	27.662	5.57959
	A2	Sequence	# PSMs	# Proteins	# Protein Groups	Protein Group Accessions	Modifications	ΔCn	q-Value	PEP	IonScore	Exp Value	Charge	MH+ [Da]	ΔM [ppm]	m/z [Da]	RT [min]	# Missed Cleavages
	High	LALILcVTK	1	1	1	P31944	C6(Carbamidomethyl)	0	0	0.006311	40.59	0.000397202	2	1030.63	1.67455	515.821	112.962	0
	High	VYIIQAcR	1	1	1	P31944	C7(Carbamidomethyl)	0	0.001	0.02661	37.09	0.00186639	2	1022.55	2.04735	511.777	62.2924	0
	High	KTNPEIQSTLR	1	1	1	P31944		0	0.001	0.0352	32.89	0.00650265	3	1286.71	1.86722	429.574	32.7937	1
	High	TNPEIQSTLR	1	1	1	P31944		0	0.001	0.02017	32.16	0.00942609	2	1158.62	3.26994	579.811	53.3322	0
P04040	Catalase OS=Homo sapiens GN=CAT PE=1 SV=3 - [CATA_HUMAN]	31.15	1.71	1	1	1	1	527	59.7188	7.38623
	A2	Sequence	# PSMs	# Proteins	# Protein Groups	Protein Group Accessions	Modifications	ΔCn	q-Value	PEP	IonScore	Exp Value	Charge	MH+ [Da]	ΔM [ppm]	m/z [Da]	RT [min]	# Missed Cleavages
	High	NLSVEDAAR	1	1	1	P04040		0	0.002	0.05448	31.15	0.00867118	2	974.493	2.4002	487.75	47.568	0
P35221	Catenin alpha-1 OS=Homo sapiens GN=CTNNA1 PE=1 SV=1 - [CTNA1_HUMAN]	108.08	8.83	1	6	6	6	906	100.009	6.29053
	A2	Sequence	# PSMs	# Proteins	# Protein Groups	Protein Group Accessions	Modifications	ΔCn	q-Value	PEP	IonScore	Exp Value	Charge	MH+ [Da]	ΔM [ppm]	m/z [Da]	RT [min]	# Missed Cleavages
	High	NAGNEQDLGIQYK	1	1	1	P35221		0	0	0.0008004	59.49	9.44668e-06	2	1449.7	2.72605	725.354	66.3345	0
	High	TSVQTEDDQLIAGQSAR	1	1	1	P35221		0	0	0.002398	39.34	0.00103025	2	1818.89	1.25799	909.946	75.0311	0
	High	IAEQVASFQEEK	1	1	1	P35221		0	0	0.01005	32.41	0.00634399	2	1378.69	4.98208	689.85	68.9207	0
	High	IVAEcNAVR	1	1	1	P35221	C5(Carbamidomethyl)	0	0.001	0.0414	28.59	0.0161877	2	1031.53	3.81178	516.271	34.5938	0
	High	LLEPLVTQVTTLVNTNSK	1	1	1	P35221		0	0.003	0.06328	11.5	0.311496	3	1970.12	0.15753	657.377	159.716	0
	High	AIMAQLPQEQK	1	1	1	P35221		0	0.009	0.1358	12.97	0.439055	2	1256.67	4.17242	628.84	69.0813	0
P35222	Catenin beta-1 OS=Homo sapiens GN=CTNNB1 PE=1 SV=1 - [CTNB1_HUMAN]	135.539	8.45	1	4	6	7	781	85.4422	5.85889
	A2	Sequence	# PSMs	# Proteins	# Protein Groups	Protein Group Accessions	Modifications	ΔCn	q-Value	PEP	IonScore	Exp Value	Charge	MH+ [Da]	ΔM [ppm]	m/z [Da]	RT [min]	# Missed Cleavages
	High	LVQNcLWTLR	1	2	2	P35222;P14923	C5(Carbamidomethyl)	0	0	0.0008271	60.69	1.17728e-05	2	1302.7	2.1727	651.854	104.372	0
	High	LLNDEDQVVVNK	1	1	1	P35222		0	0	0.002196	48.51	0.000147271	2	1385.73	3.57354	693.37	76.9062	0
	High	LSVELTSSLFR	1	1	1	P35222		0	0	0.004996	38.34	0.00101856	2	1251.69	0.196835	626.351	131.144	0
	High	AGDREDITEPAIcALR	1	1	1	P35222	C13(Carbamidomethyl)	0	0.001	0.01668	15.7	0.255696	3	1786.88	0.827629	596.297	90.6349	1
	High	AIPELTK	2	2	2	P14923;P35222		0	0.002	0.05212	31.66	0.0040258	2	771.463	2.67163	386.235	54.7533	0
	High	SPQMVSAIVR	1	1	1	P35222		0	0.007	0.1177	20.37	0.163004	2	1087.6	1.9465	544.301	71.2492	0
O60716	Catenin delta-1 OS=Homo sapiens GN=CTNND1 PE=1 SV=1 - [CTND1_HUMAN]	116.313	7.95	1	8	8	8	968	108.103	6.22705
	A2	Sequence	# PSMs	# Proteins	# Protein Groups	Protein Group Accessions	Modifications	ΔCn	q-Value	PEP	IonScore	Exp Value	Charge	MH+ [Da]	ΔM [ppm]	m/z [Da]	RT [min]	# Missed Cleavages
	High	GSLASLDSLR	1	1	1	O60716		0	0	0.004743	57.08	2.27226e-05	2	1018.56	4.29549	509.782	88.1625	0
	High	SDFQVNLNNASR	1	1	1	O60716		0	0	0.005002	44.28	0.000334059	2	1364.66	3.80956	682.834	78.9112	0
	High	NLAVDAR	1	1	1	O60716		0	0.001	0.01776	40.49	0.000696778	2	758.418	2.58007	379.712	31.6712	0
	High	QDVYGPQPQVR	1	1	1	O60716		0	0.001	0.0221	26.07	0.0255823	2	1286.65	2.01569	643.829	55.6618	0
	High	SLDNNYSTPNER	1	1	1	O60716		0	0.001	0.02275	21.29	0.0245196	2	1409.63	0.517236	705.319	45.0206	0
	High	APSRQDVYGPQPQVR	1	1	1	O60716		0	0.001	0.0454	16.31	0.24207	3	1697.88	2.12035	566.63	44.0608	1
	High	GYELLFQPEVVR	1	1	1	O60716		0	0.001	0.0321	15.01	0.301303	2	1449.78	1.95586	725.392	134.732	0
	High	YRPSMEGYR	1	1	1	O60716		0	0.001	0.03619	12.26	0.26446	3	1158.54	0.802872	386.851	35.4072	0
P07858	Cathepsin B OS=Homo sapiens GN=CTSB PE=1 SV=3 - [CATB_HUMAN]	37.58	5.01	1	1	1	2	339	37.7968	6.30322
	A2	Sequence	# PSMs	# Proteins	# Protein Groups	Protein Group Accessions	Modifications	ΔCn	q-Value	PEP	IonScore	Exp Value	Charge	MH+ [Da]	ΔM [ppm]	m/z [Da]	RT [min]	# Missed Cleavages
	High	GQDHcGIESEVVAGIPR	2	1	1	P07858	C5(Carbamidomethyl)	0	0	0.005339	31.21	0.00582761	3	1823.87	0.475789	608.629	96.4409	0
P07339	Cathepsin D OS=Homo sapiens GN=CTSD PE=1 SV=1 - [CATD_HUMAN]	31.43	7.28	1	3	3	3	412	44.5236	6.53662
	A2	Sequence	# PSMs	# Proteins	# Protein Groups	Protein Group Accessions	Modifications	ΔCn	q-Value	PEP	IonScore	Exp Value	Charge	MH+ [Da]	ΔM [ppm]	m/z [Da]	RT [min]	# Missed Cleavages
	High	LSPEDYTLK	1	1	1	P07339		0	0.002	0.05434	28.5	0.0148316	2	1065.55	3.90534	533.279	82.0565	0
	High	YYTVFDRDNNR	1	1	1	P07339		0	0.002	0.05171	17.99	0.0833987	3	1462.68	4.18846	488.231	56.6932	1
	High	VSTLPAITLK	1	1	1	P07339		0	0.006	0.1039	19.93	0.0447149	2	1042.65	2.65542	521.83	100.758	0
Q9UBR2	Cathepsin Z OS=Homo sapiens GN=CTSZ PE=1 SV=1 - [CATZ_HUMAN]	70.25	7.26	1	2	2	2	303	33.8462	7.10791
	A2	Sequence	# PSMs	# Proteins	# Protein Groups	Protein Group Accessions	Modifications	ΔCn	q-Value	PEP	IonScore	Exp Value	Charge	MH+ [Da]	ΔM [ppm]	m/z [Da]	RT [min]	# Missed Cleavages
	High	VGDYGSLSGR	1	1	1	Q9UBR2		0	0	0.0005909	58.02	1.22265e-05	2	1010.49	2.9286	505.75	48.6853	0
	High	NVDGVNYASITR	1	1	1	Q9UBR2		0	0.004	0.07534	28.23	0.0151066	2	1308.66	4.88349	654.834	77.3206	0
Q03135	Caveolin-1 OS=Homo sapiens GN=CAV1 PE=1 SV=4 - [CAV1_HUMAN]	75.7949	12.92	1	2	2	3	178	20.4585	6.02393
	A2	Sequence	# PSMs	# Proteins	# Protein Groups	Protein Group Accessions	Modifications	ΔCn	q-Value	PEP	IonScore	Exp Value	Charge	MH+ [Da]	ΔM [ppm]	m/z [Da]	RT [min]	# Missed Cleavages
	High	AMADELSEK	1	1	1	Q03135		0	0	0.006574	56.74	1.47226e-05	2	993.458	2.5147	497.233	44.717	0
	High	YVDSEGHLYTVPIR	2	1	1	Q03135		0	0	0.002877	37.27	0.00253124	3	1648.84	1.6965	550.283	83.7982	0
Q6YHK3	CD109 antigen OS=Homo sapiens GN=CD109 PE=1 SV=2 - [CD109_HUMAN]	39.39	0.76	1	1	1	1	1445	161.587	5.84619
	A2	Sequence	# PSMs	# Proteins	# Protein Groups	Protein Group Accessions	Modifications	ΔCn	q-Value	PEP	IonScore	Exp Value	Charge	MH+ [Da]	ΔM [ppm]	m/z [Da]	RT [min]	# Missed Cleavages
	High	ADGNQLTLEER	1	1	1	Q6YHK3		0	0	0.00621	39.39	0.000972426	2	1245.61	2.21378	623.309	57.9478	0
P48509	CD151 antigen OS=Homo sapiens GN=CD151 PE=1 SV=3 - [CD151_HUMAN]	73.3686	10.67	1	3	3	5	253	28.2763	7.47412
	A2	Sequence	# PSMs	# Proteins	# Protein Groups	Protein Group Accessions	Modifications	ΔCn	q-Value	PEP	IonScore	Exp Value	Charge	MH+ [Da]	ΔM [ppm]	m/z [Da]	RT [min]	# Missed Cleavages
	High	LETFIQEHLR	1	1	1	P48509		0	0	0.004763	29.53	0.0106415	3	1285.69	3.90384	429.237	79.4758	0
	High	TVVALcGQR	3	1	1	P48509	C6(Carbamidomethyl)	0	0.001	0.01855	46.58	0.000278029	2	1003.54	2.80933	502.273	47.4091	0
	High	VVPDSccK	1	1	1	P48509	C6(Carbamidomethyl); C7(Carbamidomethyl)	0	0.004	0.07915	18.72	0.036926	2	964.423	0.007005	482.715	19.3719	0
Q13740	CD166 antigen OS=Homo sapiens GN=ALCAM PE=1 SV=2 - [CD166_HUMAN]	144.785	16.47	1	7	7	7	583	65.0611	6.25244
	A2	Sequence	# PSMs	# Proteins	# Protein Groups	Protein Group Accessions	Modifications	ΔCn	q-Value	PEP	IonScore	Exp Value	Charge	MH+ [Da]	ΔM [ppm]	m/z [Da]	RT [min]	# Missed Cleavages
	High	SSPSFSSLHYQDAGNYVcETALQEVEGLK	1	1	1	Q13740	C18(Carbamidomethyl)	0	0	0.0001348	70.09	5.43617e-07	3	3216.49	4.51428	1072.84	153.88	0
	High	SSNTYTLTDVR	1	1	1	Q13740		0	0	0.001645	54.63	2.58262e-05	2	1256.61	2.12968	628.811	64.0595	0
	High	SSNTYTLTDVRR	1	1	1	Q13740		0	0	0.008159	39.84	0.00107903	3	1412.72	3.23496	471.577	47.147	1
	High	ESLTLIVEGKPQIK	1	1	1	Q13740		0	0	0.001679	26.15	0.00679451	3	1554.91	2.81278	518.976	93.448	0
	High	LDVPQNLMFGK	1	1	1	Q13740		0	0.001	0.01614	26.74	0.0222428	2	1261.66	3.14924	631.336	123.181	0
	High	QIGDALPVScTISASR	1	1	1	Q13740	C10(Carbamidomethyl)	0	0.001	0.02131	22.77	0.0589216	2	1674.85	1.92172	837.929	105.171	0
	High	VLHPLEGAVVIIFK	1	1	1	Q13740		0	0.001	0.03908	14.18	0.038104	3	1534.94	4.01664	512.319	134.901	0
Q5ZPR3	CD276 antigen OS=Homo sapiens GN=CD276 PE=1 SV=1 - [CD276_HUMAN]	124.51	13.48	1	3	3	4	534	57.1995	4.90674
	A2	Sequence	# PSMs	# Proteins	# Protein Groups	Protein Group Accessions	Modifications	ΔCn	q-Value	PEP	IonScore	Exp Value	Charge	MH+ [Da]	ΔM [ppm]	m/z [Da]	RT [min]	# Missed Cleavages
	High	VADEGSFTcFVSIR	2	1	1	Q5ZPR3	C9(Carbamidomethyl)	0	0	5.042e-05	80.61	5.86548e-08	2	1587.75	0.996125	794.378	127.898	0
	High	SPTGAVEVQVPEDPVVALVGTDATLR	1	1	1	Q5ZPR3		0	0	0.0004758	42.09	0.00038317	3	2620.4	7.33227	874.139	172.808	0
	High	NPVLQQDAHSSVTITPQR	1	1	1	Q5ZPR3		0	0	0.002394	26.07	0.0294135	3	1991.04	4.44518	664.351	67.6917	0
P16070	CD44 antigen OS=Homo sapiens GN=CD44 PE=1 SV=3 - [CD44_HUMAN]	442.951	11.59	1	8	8	20	742	81.4874	5.32568
	A2	Sequence	# PSMs	# Proteins	# Protein Groups	Protein Group Accessions	Modifications	ΔCn	q-Value	PEP	IonScore	Exp Value	Charge	MH+ [Da]	ΔM [ppm]	m/z [Da]	RT [min]	# Missed Cleavages
	High	YGFIEGHVVIPR	5	1	1	P16070		0	0	0.0001686	72.51	6.90089e-07	2	1386.75	-1.6177	693.879	94.2507	0
	High	ALSIGFETcR	3	1	1	P16070	C9(Carbamidomethyl)	0	0	0.005507	51.63	5.84008e-05	2	1153.57	3.3766	577.289	97.2236	0
	High	LVINSGNGAVEDR	1	1	1	P16070		0	0	0.001676	51.03	7.45473e-05	2	1343.7	2.73474	672.351	60.7179	0
	High	ESSETPDQFMTADETR	2	1	1	P16070		0	0	0.001124	39.57	0.000110146	2	1843.77	0.41515	922.387	87.6313	0
	High	NLQNVDMK	2	1	1	P16070		0	0.001	0.01524	37.49	0.00211212	2	961.479	2.12517	481.243	39.6033	0
	High	FAGVFHVEK	2	1	1	P16070		0	0.001	0.01372	34.16	0.00443182	2	1033.55	3.98188	517.279	57.2158	0
	High	TEAADLcK	2	1	1	P16070	C7(Carbamidomethyl)	0	0.001	0.02855	30.56	0.00435116	2	907.42	1.53338	454.214	26.2655	0
	High	SQEMVHLVNK	2	1	1	P16070		0	0.001	0.02764	30.5	0.00690719	3	1184.61	1.73936	395.542	41.0902	0
	High	SQEmVHLVNK	1	1	1	P16070	M4(Oxidation)	0	0.001	0.01368	26.79	0.0162294	3	1200.61	1.32538	400.873	26.022	0
P13987	CD59 glycoprotein OS=Homo sapiens GN=CD59 PE=1 SV=1 - [CD59_HUMAN]	459.356	38.28	1	6	6	27	128	14.1678	6.48096
	A2	Sequence	# PSMs	# Proteins	# Protein Groups	Protein Group Accessions	Modifications	ΔCn	q-Value	PEP	IonScore	Exp Value	Charge	MH+ [Da]	ΔM [ppm]	m/z [Da]	RT [min]	# Missed Cleavages
	High	AGLQVYNK	4	1	1	P13987		0	0	0.00379	57.96	1.42361e-05	2	892.49	1.6119	446.749	37.6098	0
	High	FEHcNFNDVTTR	12	1	1	P13987	C4(Carbamidomethyl)	0	0	0.004268	53.72	8.49239e-06	3	1539.67	3.38879	513.895	52.1146	0
	High	ENELTYYccK	1	1	1	P13987	C8(Carbamidomethyl); C9(Carbamidomethyl)	0	0	0.002288	48.7	1.55131e-05	2	1379.56	1.56023	690.285	64.0627	0
	High	LRENELTYYccKK	2	1	1	P13987	C10(Carbamidomethyl); C11(Carbamidomethyl)	0	0	0.0001778	33.35	0.003884	3	1776.85	2.57297	592.953	42.7545	2
	High	LRENELTYYccK	7	1	1	P13987	C10(Carbamidomethyl); C11(Carbamidomethyl)	0	0	0.001975	31.09	0.00346226	3	1648.75	3.36474	550.255	58.0803	1
	High	TAVNcSSDFDAcLITK	1	1	1	P13987	C5(Carbamidomethyl); C12(Carbamidomethyl)	0	0.001	0.03888	15.71	0.114127	2	1801.81	2.52258	901.411	101.034	0
P08962	CD63 antigen OS=Homo sapiens GN=CD63 PE=1 SV=2 - [CD63_HUMAN]	163.16	20.17	2	5	5	9	238	25.6191	7.81104
	A2	Sequence	# PSMs	# Proteins	# Protein Groups	Protein Group Accessions	Modifications	ΔCn	q-Value	PEP	IonScore	Exp Value	Charge	MH+ [Da]	ΔM [ppm]	m/z [Da]	RT [min]	# Missed Cleavages
	High	NRVPDSccINVTVGcGINFNEK	3	1	1	P08962	C7(Carbamidomethyl); C8(Carbamidomethyl); C15(Carbamidomethyl)	0	0	3.121e-07	77.74	7.57203e-08	3	2553.17	1.21861	851.727	105.624	1
	High	VmSEFNNNFR	2	1	1	P08962	M2(Oxidation)	0	0	0.007796	41.16	0.000160775	2	1273.57	2.76359	637.287	56.758	0
	High	QQMENYPK	1	1	1	P08962		0	0.001	0.03942	29.03	0.00593873	2	1037.47	2.473	519.241	26.7975	0
	High	DKVmSEFNNNFR	1	1	1	P08962	M4(Oxidation)	0	0.001	0.01956	25.17	0.0132278	3	1516.69	2.12914	506.234	58.454	1
	High	IGGWLR	1	2	1	P08962		0	0.002	0.05372	33.88	0.00746901	2	701.411	2.5935	351.209	63.5547	0
	High	VMSEFNNNFR	1	1	1	P08962		0	0.002	0.05639	21.28	0.0316511	2	1257.57	5.45293	629.291	70.3213	0
P60033	CD81 antigen OS=Homo sapiens GN=CD81 PE=1 SV=1 - [CD81_HUMAN]	299.02	18.22	1	2	2	8	236	25.7921	5.2876
	A2	Sequence	# PSMs	# Proteins	# Protein Groups	Protein Group Accessions	Modifications	ΔCn	q-Value	PEP	IonScore	Exp Value	Charge	MH+ [Da]	ΔM [ppm]	m/z [Da]	RT [min]	# Missed Cleavages
	High	TFHETLDccGSSTLTALTTSVLK	5	1	1	P60033	C8(Carbamidomethyl); C9(Carbamidomethyl)	0	0	5.628e-06	96.51	1.75335e-09	3	2542.22	2.331	848.079	142.603	0
	High	QFYDQALQQAVVDDDANNAK	3	1	1	P60033		0	0	0.0004749	49.32	7.07547e-05	2	2253.04	-1.68118	1127.02	160.127	0
P27701	CD82 antigen OS=Homo sapiens GN=CD82 PE=1 SV=1 - [CD82_HUMAN]	36.15	3.75	1	1	1	1	267	29.6058	5.23682
	A2	Sequence	# PSMs	# Proteins	# Protein Groups	Protein Group Accessions	Modifications	ΔCn	q-Value	PEP	IonScore	Exp Value	Charge	MH+ [Da]	ΔM [ppm]	m/z [Da]	RT [min]	# Missed Cleavages
	High	GEEDNSLSVR	1	1	1	P27701		0	0.001	0.0113	36.15	0.00131037	2	1105.52	4.26039	553.262	41.3633	0
P21926	CD9 antigen OS=Homo sapiens GN=CD9 PE=1 SV=4 - [CD9_HUMAN]	283.992	15.35	1	3	3	9	228	25.399	7.15186
	A2	Sequence	# PSMs	# Proteins	# Protein Groups	Protein Group Accessions	Modifications	ΔCn	q-Value	PEP	IonScore	Exp Value	Charge	MH+ [Da]	ΔM [ppm]	m/z [Da]	RT [min]	# Missed Cleavages
	High	AIHYALNccGLAGGVEQFISDIcPK	3	1	1	P21926	C8(Carbamidomethyl); C9(Carbamidomethyl); C23(Carbamidomethyl)	0	0	2.961e-07	79.86	6.14493e-08	3	2793.32	1.44454	931.778	162.55	0
	High	KDVLETFTVK	5	1	1	P21926		0	0	0.0004957	67.29	1.2878e-06	2	1179.66	1.87415	590.336	81.7366	1
	High	DVLETFTVK	1	1	1	P21926		0	0	0.008764	44.92	0.000280233	2	1051.57	1.86961	526.288	119.393	0
P14209	CD99 antigen OS=Homo sapiens GN=CD99 PE=1 SV=1 - [CD99_HUMAN]	37.1214	12.97	1	2	2	2	185	18.8363	4.75439
	A2	Sequence	# PSMs	# Proteins	# Protein Groups	Protein Group Accessions	Modifications	ΔCn	q-Value	PEP	IonScore	Exp Value	Charge	MH+ [Da]	ΔM [ppm]	m/z [Da]	RT [min]	# Missed Cleavages
	High	NANAEPAVQR	1	1	1	P14209		0	0.001	0.03928	29.65	0.00775008	2	1069.54	1.54967	535.274	22.1628	0
	High	ENAEQGEVDMESHR	1	1	1	P14209		0	0.001	0.01801	24.28	0.00429238	3	1630.68	4.06221	544.232	36.0014	0
P60953	Cell division control protein 42 homolog OS=Homo sapiens GN=CDC42 PE=1 SV=2 - [CDC42_HUMAN]	148.28	36.65	1	5	6	7	191	21.245	6.55127
	A2	Sequence	# PSMs	# Proteins	# Protein Groups	Protein Group Accessions	Modifications	ΔCn	q-Value	PEP	IonScore	Exp Value	Charge	MH+ [Da]	ΔM [ppm]	m/z [Da]	RT [min]	# Missed Cleavages
	High	YVEcSALTQK	1	1	1	P60953	C4(Carbamidomethyl)	0	0	0.0003734	71.06	5.44484e-07	2	1198.58	2.26798	599.794	45.781	0
	High	TPFLLVGTQIDLR	1	1	1	P60953		0	0	0.0002767	64.58	1.8636e-06	2	1472.85	0.997462	736.928	149.513	0
	High	cVVVGDGAVGK	1	4	4	P60953;P63000;P15153;P84095	C1(Carbamidomethyl)	0	0	0.005635	42.63	0.00100692	2	1060.55	2.83465	530.778	48.9583	0
	High	TPFLLVGTQIDLRDDPSTIEK	2	1	1	P60953		0	0	0.006344	18.87	0.0959913	3	2358.26	3.72304	786.76	144.447	1
	High	NVFDEAILAALEPPEPK	1	1	1	P60953		0	0.001	0.04658	22.33	0.0538007	3	1852.98	5.962	618.332	191.263	0
	High	WVPEITHHcPK	1	1	1	P60953	C9(Carbamidomethyl)	0	0.001	0.03551	10.79	0.687787	3	1403.69	1.73368	468.569	42.2325	0
Q8WUJ3	Cell migration-inducing and hyaluronan-binding protein OS=Homo sapiens GN=CEMIP PE=1 SV=2 - [CEMIP_HUMAN]	48.99	1.76	1	2	2	2	1361	152.9	7.85498
	A2	Sequence	# PSMs	# Proteins	# Protein Groups	Protein Group Accessions	Modifications	ΔCn	q-Value	PEP	IonScore	Exp Value	Charge	MH+ [Da]	ΔM [ppm]	m/z [Da]	RT [min]	# Missed Cleavages
	High	LVQYLNAVPDGR	1	1	1	Q8WUJ3		0	0.001	0.01996	34.84	0.0037895	2	1344.73	3.9161	672.87	94.9414	0
	High	ILSVAVNDEGSR	1	1	1	Q8WUJ3		0	0.001	0.04816	28.65	0.0158292	2	1259.66	3.22486	630.335	69.4057	0
P43121	Cell surface glycoprotein MUC18 OS=Homo sapiens GN=MCAM PE=1 SV=2 - [MUC18_HUMAN]	67.44	4.02	1	2	2	2	646	71.5626	5.75732
	A2	Sequence	# PSMs	# Proteins	# Protein Groups	Protein Group Accessions	Modifications	ΔCn	q-Value	PEP	IonScore	Exp Value	Charge	MH+ [Da]	ΔM [ppm]	m/z [Da]	RT [min]	# Missed Cleavages
	High	GATLALTQVTPQDER	1	1	1	P43121		0	0	0.0001901	67.44	1.87514e-06	2	1599.84	5.51654	800.425	90.0871	0
	High	GPVLQLHDLKR	1	1	1	P43121		0	0.001	0.02628	10.78	0.334241	3	1275.76	2.38992	425.924	52.0188	1
O43633	Charged multivesicular body protein 2a OS=Homo sapiens GN=CHMP2A PE=1 SV=1 - [CHM2A_HUMAN]	0	4.05	1	1	1	1	222	25.0879	5.97314
	A2	Sequence	# PSMs	# Proteins	# Protein Groups	Protein Group Accessions	Modifications	ΔCn	q-Value	PEP	IonScore	Exp Value	Charge	MH+ [Da]	ΔM [ppm]	m/z [Da]	RT [min]	# Missed Cleavages
	High	RKTPEELLR	1	1	1	O43633		0	0.002	0.0556	20.14	0.0634222	3	1141.67	2.60697	381.229	27.5517	2
Q9UQN3	Charged multivesicular body protein 2b OS=Homo sapiens GN=CHMP2B PE=1 SV=1 - [CHM2B_HUMAN]	23.29	4.69	1	1	1	1	213	23.8912	8.76318
	A2	Sequence	# PSMs	# Proteins	# Protein Groups	Protein Group Accessions	Modifications	ΔCn	q-Value	PEP	IonScore	Exp Value	Charge	MH+ [Da]	ΔM [ppm]	m/z [Da]	RT [min]	# Missed Cleavages
	High	ATISDEEIER	1	1	1	Q9UQN3		0	0.003	0.06533	23.29	0.0410212	2	1162.56	1.22565	581.784	54.2486	0
Q9H444	Charged multivesicular body protein 4b OS=Homo sapiens GN=CHMP4B PE=1 SV=1 - [CHM4B_HUMAN]	77.8615	14.73	1	3	3	3	224	24.9346	4.81787
	A2	Sequence	# PSMs	# Proteins	# Protein Groups	Protein Group Accessions	Modifications	ΔCn	q-Value	PEP	IonScore	Exp Value	Charge	MH+ [Da]	ΔM [ppm]	m/z [Da]	RT [min]	# Missed Cleavages
	High	EALENANTNTEVLK	1	1	1	Q9H444		0	0	0.0009182	44.25	0.000402146	2	1545.78	1.81566	773.393	70.1232	0
	High	LFGAGGGK	1	1	1	Q9H444		0	0.001	0.042	40.47	0.000807686	2	706.39	3.01131	353.699	33.0768	0
	High	GGPTPQEAIQR	1	1	1	Q9H444		0	0.007	0.1161	27.51	0.0185403	2	1153.6	3.95478	577.304	43.6715	0
Q96FZ7	Charged multivesicular body protein 6 OS=Homo sapiens GN=CHMP6 PE=1 SV=3 - [CHMP6_HUMAN]	64.14	6.47	1	1	1	1	201	23.4703	5.31299
	A2	Sequence	# PSMs	# Proteins	# Protein Groups	Protein Group Accessions	Modifications	ΔCn	q-Value	PEP	IonScore	Exp Value	Charge	MH+ [Da]	ΔM [ppm]	m/z [Da]	RT [min]	# Missed Cleavages
	High	ILDETQEAVEYQR	1	1	1	Q96FZ7		0	0	0.0001008	64.14	3.68132e-06	2	1593.78	1.15452	797.392	85.4847	0
P36222	Chitinase-3-like protein 1 OS=Homo sapiens GN=CHI3L1 PE=1 SV=2 - [CH3L1_HUMAN]	30.19	9.14	1	3	3	3	383	42.5984	8.45557
	A2	Sequence	# PSMs	# Proteins	# Protein Groups	Protein Group Accessions	Modifications	ΔCn	q-Value	PEP	IonScore	Exp Value	Charge	MH+ [Da]	ΔM [ppm]	m/z [Da]	RT [min]	# Missed Cleavages
	High	ILGQQVPYATK	1	1	1	P36222		0	0.001	0.038	29.69	0.00896781	2	1217.7	5.21208	609.351	73.2599	0
	High	GNQWVGYDDQESVK	1	1	1	P36222		0	0.004	0.07965	14	0.163224	2	1624.73	2.29907	812.867	73.7286	0
	High	LVMGIPTFGR	1	1	1	P36222		0	0.008	0.1255	11.76	0.660139	2	1090.61	2.35452	545.809	122.722	0
O00299	Chloride intracellular channel protein 1 OS=Homo sapiens GN=CLIC1 PE=1 SV=4 - [CLIC1_HUMAN]	88.3248	23.65	1	4	5	5	241	26.9057	5.17334
	A2	Sequence	# PSMs	# Proteins	# Protein Groups	Protein Group Accessions	Modifications	ΔCn	q-Value	PEP	IonScore	Exp Value	Charge	MH+ [Da]	ΔM [ppm]	m/z [Da]	RT [min]	# Missed Cleavages
	High	GVTFNVTTVDTK	1	1	1	O00299		0	0	0.001398	49.53	9.4715e-05	2	1281.67	4.33696	641.341	88.2502	0
	High	IGNcPFSQR	1	1	1	O00299	C4(Carbamidomethyl)	0	0.001	0.01755	38.35	0.00125747	2	1078.51	2.31003	539.76	44.6247	0
	High	NSNPALNDNLEK	1	1	1	O00299		0	0.001	0.0255	23.82	0.0350636	2	1328.65	1.24808	664.827	49.8795	0
	High	LAALNPESNTAGLDIFAK	1	1	1	O00299		0	0.005	0.09122	14.26	0.406846	2	1844.98	1.21159	922.992	139.733	0
	High	FSAYIK	1	2	2	Q9Y696;O00299		0	0.007	0.1154	32.01	0.00481572	2	728.399	1.90168	364.703	49.2814	0
Q9Y696	Chloride intracellular channel protein 4 OS=Homo sapiens GN=CLIC4 PE=1 SV=4 - [CLIC4_HUMAN]	65.5722	16.6	1	3	4	4	253	28.7537	5.59229
	A2	Sequence	# PSMs	# Proteins	# Protein Groups	Protein Group Accessions	Modifications	ΔCn	q-Value	PEP	IonScore	Exp Value	Charge	MH+ [Da]	ΔM [ppm]	m/z [Da]	RT [min]	# Missed Cleavages
	High	NSRPEANEALER	1	1	1	Q9Y696		0	0	0.008961	26.4	0.0207324	3	1385.68	1.74109	462.565	24.9374	0
	High	YLTNAYSR	1	1	1	Q9Y696		0	0.001	0.03253	43.66	0.000241095	2	987.493	3.5192	494.25	41.9433	0
	High	FSAYIK	1	2	2	Q9Y696;O00299		0	0.007	0.1154	32.01	0.00481572	2	728.399	1.90168	364.703	49.2814	0
	High	AGSDGESIGNcPFSQR	1	1	1	Q9Y696	C11(Carbamidomethyl)	0	0.007	0.114	18.57	0.029884	2	1681.73	5.59093	841.37	68.2839	0
Q8WWI5	Choline transporter-like protein 1 OS=Homo sapiens GN=SLC44A1 PE=1 SV=1 - [CTL1_HUMAN]	126.839	9.28	1	5	5	6	657	73.2533	8.60205
	A2	Sequence	# PSMs	# Proteins	# Protein Groups	Protein Group Accessions	Modifications	ΔCn	q-Value	PEP	IonScore	Exp Value	Charge	MH+ [Da]	ΔM [ppm]	m/z [Da]	RT [min]	# Missed Cleavages
	High	SVALcVAAcPR	1	1	1	Q8WWI5	C5(Carbamidomethyl); C9(Carbamidomethyl)	0	0	0.0003898	73.41	5.26723e-07	2	1203.6	3.14267	602.304	69.5607	0
	High	LPVPASAPIPFFHR	2	1	1	Q8WWI5		0	0	0.002881	33.26	0.00257274	3	1548.87	3.3128	516.963	119.897	0
	High	LVSGYDSYGNIcGQK	1	1	1	Q8WWI5	C12(Carbamidomethyl)	0	0.001	0.01058	37.91	0.000792859	2	1660.77	4.4114	830.889	79.6023	0
	High	LEAIPNSGMDHTQR	1	1	1	Q8WWI5		0	0.001	0.02381	14.67	0.232011	3	1568.75	1.93836	523.589	53.2812	0
	High	SSVLcPK	1	1	1	Q8WWI5	C5(Carbamidomethyl)	0	0.009	0.137	29.37	0.0142202	2	790.415	2.9888	395.711	28.1456	0
Q8IWA5	Choline transporter-like protein 2 OS=Homo sapiens GN=SLC44A2 PE=1 SV=3 - [CTL2_HUMAN]	124.714	8.64	1	8	8	9	706	80.0705	8.57275
	A2	Sequence	# PSMs	# Proteins	# Protein Groups	Protein Group Accessions	Modifications	ΔCn	q-Value	PEP	IonScore	Exp Value	Charge	MH+ [Da]	ΔM [ppm]	m/z [Da]	RT [min]	# Missed Cleavages
	High	IFDDSPcPFTAK	2	1	1	Q8IWA5	C7(Carbamidomethyl)	0	0	0.0007934	48.17	8.6871e-05	2	1397.64	2.37771	699.326	101.638	0
	High	YLTYLNAR	1	1	1	Q8IWA5		0	0.001	0.02281	45.28	0.00018382	2	1013.54	2.96967	507.276	68.6987	0
	High	VIYPTDSR	1	1	1	Q8IWA5		0	0.001	0.03069	38.18	0.00177904	2	950.498	3.64643	475.752	43.8823	0
	High	SSRDFEYYK	1	1	1	Q8IWA5		0	0.001	0.0439	14.96	0.148407	3	1194.54	0.847147	398.853	38.2028	1
	High	QFcVPGFK	1	1	1	Q8IWA5	C3(Carbamidomethyl)	0	0.002	0.05356	24.96	0.0256919	2	982.482	0.630035	491.745	94.272	0
	High	cFPAIHAYK	1	1	1	Q8IWA5	C1(Carbamidomethyl)	0	0.004	0.0797	14.74	0.347488	3	1106.55	2.92778	369.521	54.1495	0
	High	KVIYPTDSR	1	1	1	Q8IWA5		0	0.007	0.1171	25.02	0.0336809	3	1078.59	1.41905	360.202	26.1034	1
	High	YDPTFK	1	1	1	Q8IWA5		0	0.008	0.1263	27.25	0.00838224	2	770.373	1.00855	385.69	43.1624	0
Q6UVK1	Chondroitin sulfate proteoglycan 4 OS=Homo sapiens GN=CSPG4 PE=1 SV=2 - [CSPG4_HUMAN]	24.7212	0.86	1	2	2	2	2322	250.382	5.46533
	A2	Sequence	# PSMs	# Proteins	# Protein Groups	Protein Group Accessions	Modifications	ΔCn	q-Value	PEP	IonScore	Exp Value	Charge	MH+ [Da]	ΔM [ppm]	m/z [Da]	RT [min]	# Missed Cleavages
	High	APLEVPQALGR	1	1	1	Q6UVK1		0	0.004	0.08088	15.71	0.162463	2	1150.66	3.44283	575.835	90.2917	0
	High	SSLSQQQLR	1	1	1	Q6UVK1		0	0.009	0.1286	27.7	0.0232659	2	1046.56	3.33877	523.785	32.3473	0
Q00610	Clathrin heavy chain 1 OS=Homo sapiens GN=CLTC PE=1 SV=5 - [CLH1_HUMAN]	249.559	9.37	1	13	13	13	1675	191.493	5.69385
	A2	Sequence	# PSMs	# Proteins	# Protein Groups	Protein Group Accessions	Modifications	ΔCn	q-Value	PEP	IonScore	Exp Value	Charge	MH+ [Da]	ΔM [ppm]	m/z [Da]	RT [min]	# Missed Cleavages
	High	NNLAGAEELFAR	1	1	1	Q00610		0	0	0.0002904	65.43	3.72343e-06	2	1304.66	2.29164	652.835	104.861	0
	High	SVDPTLALSVYLR	1	1	1	Q00610		0	0	0.001475	60.77	5.52769e-06	2	1433.8	0.299391	717.404	153.957	0
	High	LLYNNVSNFGR	1	1	1	Q00610		0	0	0.00329	43.48	0.000502595	2	1296.67	2.48774	648.84	87.4403	0
	High	IYIDSNNNPER	1	1	1	Q00610		0	0	0.006526	37.8	0.00134427	2	1334.64	2.58437	667.822	52.727	0
	High	KFNALFAQGNYSEAAK	1	1	1	Q00610		0	0	0.009066	32.33	0.00619877	3	1758.89	2.73245	586.967	74.8949	1
	High	LASTLVHLGEYQAAVDGAR	1	1	1	Q00610		0	0	0.00471	31.1	0.00760722	3	1971.04	2.85539	657.683	106.578	0
	High	TSIDAYDNFDNISLAQR	1	1	1	Q00610		0	0	0.00428	30.62	0.00663226	2	1942.92	4.11002	971.965	132.352	0
	High	GQFSTDELVAEVEKR	1	1	1	Q00610		0	0	0.008138	24.82	0.0385643	3	1707.86	1.71615	569.957	113.632	1
	High	ENPYYDSR	1	1	1	Q00610		0	0.001	0.01826	33.52	0.00071141	2	1043.44	2.02463	522.226	34.2212	0
	High	ESNcYDPER	1	1	1	Q00610	C4(Carbamidomethyl)	0	0.001	0.03274	27.98	0.00158844	2	1169.46	2.08002	585.231	29.4375	0
	High	cNEPAVWSQLAK	1	1	1	Q00610	C1(Carbamidomethyl)	0	0.001	0.03653	23.36	0.0396733	2	1402.68	3.54457	701.845	91.0583	0
	High	IAAYLFK	1	1	1	Q00610		0	0.006	0.1029	22.07	0.0251452	2	825.49	3.24569	413.248	80.9596	0
	High	AVNYFSK	1	1	1	Q00610		0	0.007	0.1107	34.94	0.00237264	2	828.427	2.92783	414.717	41.6431	0
P09496	Clathrin light chain A OS=Homo sapiens GN=CLTA PE=1 SV=1 - [CLCA_HUMAN]	71.6877	12.5	2	4	4	4	248	27.06	4.51318
	A2	Sequence	# PSMs	# Proteins	# Protein Groups	Protein Group Accessions	Modifications	ΔCn	q-Value	PEP	IonScore	Exp Value	Charge	MH+ [Da]	ΔM [ppm]	m/z [Da]	RT [min]	# Missed Cleavages
	High	LEALDANSR	1	1	1	P09496		0	0.001	0.02247	34.3	0.00414262	2	988.508	1.97041	494.758	44.9595	0
	High	ELEEWYAR	1	1	1	P09496		0	0.001	0.01149	25.57	0.0146986	2	1095.52	4.86112	548.262	82.1349	0
	High	LcDFNPK	1	1	1	P09496	C2(Carbamidomethyl)	0	0.002	0.05046	30.37	0.00720891	2	893.422	3.71303	447.215	44.4941	0
	High	SVLISLK	1	2	1	P09496		0	0.005	0.09076	30.56	0.00087694	2	759.5	2.87043	380.253	78.3803	0
P10909	Clusterin OS=Homo sapiens GN=CLU PE=1 SV=1 - [CLUS_HUMAN]	32	6.24	1	2	2	2	449	52.461	6.26514
	A2	Sequence	# PSMs	# Proteins	# Protein Groups	Protein Group Accessions	Modifications	ΔCn	q-Value	PEP	IonScore	Exp Value	Charge	MH+ [Da]	ΔM [ppm]	m/z [Da]	RT [min]	# Missed Cleavages
	High	LFDSDPITVTVPVEVSR	1	1	1	P10909		0	0.001	0.01741	32	0.00741375	2	1873.99	0.188419	937.499	155.998	0
	High	ELDESLQVAER	1	1	1	P10909		0	0.002	0.05416	12.07	0.530843	2	1288.64	0.462584	644.823	81.9378	0
P12259	Coagulation factor V OS=Homo sapiens GN=F5 PE=1 SV=4 - [FA5_HUMAN]	57.42	0.45	1	1	1	1	2224	251.546	6.04932
	A2	Sequence	# PSMs	# Proteins	# Protein Groups	Protein Group Accessions	Modifications	ΔCn	q-Value	PEP	IonScore	Exp Value	Charge	MH+ [Da]	ΔM [ppm]	m/z [Da]	RT [min]	# Missed Cleavages
	High	AEVDDVIQVR	1	1	1	P12259		0	0	0.001943	57.42	1.89285e-05	2	1143.6	2.57944	572.305	87.5806	0
P23528	Cofilin-1 OS=Homo sapiens GN=CFL1 PE=1 SV=3 - [COF1_HUMAN]	99.5462	19.28	1	1	3	5	166	18.4907	8.08936
	A2	Sequence	# PSMs	# Proteins	# Protein Groups	Protein Group Accessions	Modifications	ΔCn	q-Value	PEP	IonScore	Exp Value	Charge	MH+ [Da]	ΔM [ppm]	m/z [Da]	RT [min]	# Missed Cleavages
	High	YALYDATYETK	2	2	2	P23528;Q9Y281		0	0	0.0005348	55.52	1.82353e-05	2	1337.63	0.754638	669.317	81.4521	0
	High	LGGSAVISLEGKPL	2	1	1	P23528		0	0	0.003276	43.3	0.00026427	2	1340.78	4.20196	670.896	112.029	0
	High	MIYASSK	1	3	3	P23528;P60981;Q9Y281		0	0.004	0.08199	37.95	0.000953931	2	799.403	1.3252	400.205	25.3973	0
Q9Y281	Cofilin-2 OS=Homo sapiens GN=CFL2 PE=1 SV=1 - [COF2_HUMAN]	79.4385	24.1	1	2	4	5	166	18.7249	7.88428
	A2	Sequence	# PSMs	# Proteins	# Protein Groups	Protein Group Accessions	Modifications	ΔCn	q-Value	PEP	IonScore	Exp Value	Charge	MH+ [Da]	ΔM [ppm]	m/z [Da]	RT [min]	# Missed Cleavages
	High	YALYDATYETK	2	2	2	P23528;Q9Y281		0	0	0.0005348	55.52	1.82353e-05	2	1337.63	0.754638	669.317	81.4521	0
	High	QIIVEEAK	1	1	1	Q9Y281		0	0.001	0.04089	28.11	0.0213245	2	929.532	2.08904	465.27	44.3209	0
	High	MIYASSK	1	3	3	P23528;P60981;Q9Y281		0	0.004	0.08199	37.95	0.000953931	2	799.403	1.3252	400.205	25.3973	0
	High	LGGNVVVSLEGKPL	1	1	1	Q9Y281		0	0.006	0.1029	14.62	0.125977	2	1381.81	0.764631	691.407	114.922	0
P02452	Collagen alpha-1(I) chain OS=Homo sapiens GN=COL1A1 PE=1 SV=5 - [CO1A1_HUMAN]	685.611	35.93	1	33	33	40	1464	138.857	5.79541
	A2	Sequence	# PSMs	# Proteins	# Protein Groups	Protein Group Accessions	Modifications	ΔCn	q-Value	PEP	IonScore	Exp Value	Charge	MH+ [Da]	ΔM [ppm]	m/z [Da]	RT [min]	# Missed Cleavages
	High	DGEAGAQGPPGPAGPAGER	1	1	1	P02452		0	0	0.0006328	78.55	6.42329e-08	2	1690.78	1.90817	845.894	54.6646	0
	High	GLTGSPGSPGPDGK	1	1	1	P02452		0	0	0.0002451	72.62	4.89579e-07	2	1226.6	2.39872	613.806	39.4827	0
	High	GVPGPPGAVGPAGK	2	1	1	P02452		0	0	0.001292	64.42	4.37306e-06	2	1160.65	2.99682	580.827	58.6446	0
	High	GFSGLQGPPGPPGSPGEQGPSGASGPAGPR	1	1	1	P02452		0	0	1.355e-05	58.8	1.00847e-05	3	2657.27	0.501028	886.429	98.6887	0
	High	ALLLQGSNEIEIR	3	1	1	P02452		0	0	0.000377	56.09	1.93139e-05	2	1455.82	0.62589	728.412	114.477	0
	High	DRDLEVDTTLK	1	1	1	P02452		0	0	0.002295	51.55	8.18815e-05	2	1304.67	2.57055	652.84	70.052	1
	High	GVQGPPGPAGPR	1	1	1	P02452		0	0	0.005391	50.12	0.000135698	2	1089.58	1.87003	545.295	39.4302	0
	High	GPSGPQGPGGPPGPK	1	1	1	P02452		0	0	0.005005	45.93	0.000234849	2	1286.65	1.2256	643.829	36.2278	0
	High	VLcDDVIcDETK	3	1	1	P02452	C3(Carbamidomethyl); C8(Carbamidomethyl)	0	0	0.0008715	45.5	8.87791e-05	2	1466.65	2.22321	733.83	83.9725	0
	High	GRPGAPGPAGAR	1	1	1	P02452		0	0	0.0003457	37.07	0.00183574	3	1063.58	1.34379	355.197	15.9772	0
	High	STGGISVPGPmGPSGPR	1	1	1	P02452	M11(Oxidation)	0	0	0.008375	32.37	0.00611297	2	1569.77	2.0373	785.39	74.6611	0
	High	GEPGPVGVQGPPGPAGEEGKR	1	1	1	P02452		0	0	0.003508	27.69	0.0200855	3	1971.99	2.3965	658.003	56.9963	1
	High	VGPPGPSGNAGPPGPPGPAGK	1	1	1	P02452		0	0	0.0006744	26	0.030017	3	1764.91	2.79263	588.974	66.2025	0
	High	FTYSVTVDGcTSHTGAWGK	1	1	1	P02452	C10(Carbamidomethyl)	0	0	0.002976	23.61	0.016985	3	2073.94	3.39962	691.985	87.1001	0
	High	VFcNMETGETcVYPTQPSVAQK	1	1	1	P02452	C3(Carbamidomethyl); C11(Carbamidomethyl)	0	0	0.001998	20.86	0.0242004	3	2546.14	2.29036	849.385	101.199	0
	High	TGPPGPAGQDGRPGPPGPPGAR	1	1	1	P02452		0	0	0.0007313	20.38	0.095745	3	1993.01	3.36461	665.007	52.8082	0
	High	SLSQQIENIR	1	1	1	P02452		0	0.001	0.01195	56.85	2.38551e-05	2	1187.64	1.28877	594.323	75.2216	0
	High	GFPGADGVAGPK	2	1	1	P02452		0	0.001	0.01366	48.15	0.000129377	2	1072.55	2.86644	536.776	67.1415	0
	High	DLEVDTTLK	2	1	1	P02452		0	0.001	0.01427	40.16	0.00106021	2	1033.55	3.85306	517.276	92.6078	0
	High	GVVGLPGQR	1	1	1	P02452		0	0.001	0.02081	39.35	0.000377471	2	882.518	2.25993	441.762	59.8634	0
	High	GDRGETGPAGPPGAPGAPGAPGPVGPAGK	1	1	1	P02452		0	0.001	0.04499	16.91	0.213889	3	2449.23	4.17748	817.082	73.2427	1
	High	GPPGPmGPPGLAGPPGESGR	1	1	1	P02452	M6(Oxidation)	0	0.001	0.01844	14.78	0.259474	3	1800.88	4.18586	600.964	78.5354	0
	High	NSVAYMDQQTGNLKK	1	1	1	P02452		0	0.001	0.01983	14.39	0.405765	3	1696.84	4.28589	566.285	47.1785	1
	High	SGEYWIDPNQGcNLDAIK	1	1	1	P02452	C12(Carbamidomethyl)	0	0.001	0.02617	14.36	0.201541	2	2079.95	2.35915	1040.48	127.912	0
	High	GETGPAGRPGEVGPPGPPGPAGEK	1	1	1	P02452		0	0.001	0.0355	11.63	0.748905	3	2168.08	4.33259	723.366	58.3353	0
	High	GAAGLPGPK	1	1	1	P02452		0	0.002	0.05963	38.66	0.00106193	2	767.445	4.87264	384.226	35.6811	0
	High	GSEGPQGVRGEPGPPGPAGAAGPAGNPGADGQPGAK	1	1	1	P02452		0	0.002	0.05326	10.68	0.632749	3	3119.49	0.928756	1040.5	65.2787	1
	High	NSVAYMDQQTGNLK	1	1	1	P02452		0	0.003	0.06614	16.62	0.136107	2	1568.75	6.58931	784.878	64.9627	0
	High	GSAGPPGATGFPGAAGR	1	1	1	P02452		0	0.005	0.09892	28.92	0.0103869	2	1427.71	2.80964	714.357	66.6386	0
	High	TVIEYK	1	1	1	P02452		0	0.005	0.09356	26.97	0.0064291	2	752.421	3.20425	376.714	37.1436	0
	High	GFPGLPGPSGEPGK	1	1	1	P02452		0	0.005	0.08976	18.18	0.152815	2	1296.66	3.02141	648.835	94.8989	0
	High	GAPGDRGEPGPPGPAGFAGPPGADGQPGAK	1	1	1	P02452		0	0.005	0.09806	12.54	0.367743	3	2639.28	5.88551	880.43	79.1988	1
	High	GVVGLPGQRGER	1	1	1	P02452		0	0.008	0.1223	16.1	0.144828	3	1224.68	2.71531	408.9	40.9261	1
P02461	Collagen alpha-1(III) chain OS=Homo sapiens GN=COL3A1 PE=1 SV=4 - [CO3A1_HUMAN]	174.323	12.35	1	13	13	16	1466	138.479	6.60986
	A2	Sequence	# PSMs	# Proteins	# Protein Groups	Protein Group Accessions	Modifications	ΔCn	q-Value	PEP	IonScore	Exp Value	Charge	MH+ [Da]	ΔM [ppm]	m/z [Da]	RT [min]	# Missed Cleavages
	High	FTYTVLEDGcTK	1	1	1	P02461	C10(Carbamidomethyl)	0	0	0.0002539	55.84	1.38126e-05	2	1433.66	1.55736	717.336	91.6067	0
	High	GPPGLAGAPGLR	1	1	1	P02461		0	0	0.00436	45.2	0.000215927	2	1062.61	3.54714	531.808	74.7704	0
	High	GRPGLPGAAGAR	2	1	1	P02461		0	0	0.004353	38.01	0.00112269	3	1079.61	2.88875	360.542	28.6246	0
	High	SGEYWVDPNQGcK	1	1	1	P02461	C12(Carbamidomethyl)	0	0	0.004962	29.37	0.00237003	2	1539.66	5.57754	770.335	73.4173	0
	High	GSPGGPGAAGFPGAR	1	1	1	P02461		0	0.001	0.02522	47.36	0.000162534	2	1255.62	1.99712	628.314	57.1242	0
	High	NSIAYMDQASGNVK	1	1	1	P02461		0	0.001	0.0416	19.86	0.0629984	2	1497.71	3.31607	749.356	66.5796	0
	High	GAAGEPGRDGVPGGPGmR	2	1	1	P02461	M17(Oxidation)	0	0.001	0.01209	18.25	0.110721	3	1653.78	2.89926	551.932	35.4401	1
	High	SGDRGESGPAGPAGAPGPAGSR	1	1	1	P02461		0	0.001	0.01912	15.91	0.165409	3	1907.9	2.89578	636.639	34.5803	1
	High	NSIAYMDQASGNVKK	1	1	1	P02461		0	0.001	0.02015	15.2	0.305015	3	1625.8	3.38483	542.605	49.3291	1
	High	GPVGPSGPPGK	1	1	1	P02461		0	0.004	0.07584	20.66	0.096639	2	949.511	0.984398	475.259	30.2776	0
	High	INTDEImTSLK	1	1	1	P02461	M7(Oxidation)	0	0.004	0.07404	16.63	0.224875	2	1280.64	3.43157	640.826	80.7239	0
	High	GSPGAQGPPGAPGPLGIAGITGAR	1	1	1	P02461		0	0.007	0.1155	16.11	0.230212	3	2056.1	2.10214	686.037	117.77	0
	High	INTDEIMTSLK	1	1	1	P02461		0	0.007	0.1103	14.76	0.344221	2	1264.65	2.34985	632.828	108.046	0
	High	DGTSGHPGPIGPPGPR	1	1	1	P02461		0	0.008	0.1262	11.22	0.505912	3	1498.74	2.95882	500.253	48.9812	0
P12109	Collagen alpha-1(VI) chain OS=Homo sapiens GN=COL6A1 PE=1 SV=3 - [CO6A1_HUMAN]	2014.59	39.69	1	32	32	100	1028	108.462	5.42725
	A2	Sequence	# PSMs	# Proteins	# Protein Groups	Protein Group Accessions	Modifications	ΔCn	q-Value	PEP	IonScore	Exp Value	Charge	MH+ [Da]	ΔM [ppm]	m/z [Da]	RT [min]	# Missed Cleavages
	High	LLLFSDGNSQGATPAAIEK	6	1	1	P12109		0	0	5.559e-06	91.64	8.5686e-09	2	1932.01	2.45923	966.51	122.476	0
	High	NNVEQVccSFEcQPAR	4	1	1	P12109	C7(Carbamidomethyl); C8(Carbamidomethyl); C12(Carbamidomethyl)	0	0	1.37e-05	87.55	1.75376e-09	2	1997.83	2.33099	999.419	75.9047	0
	High	AVAFQDcPVDLFFVLDTSESVALR	1	1	1	P12109	C7(Carbamidomethyl)	0	0	1.44e-06	79.24	1.16742e-07	3	2699.35	2.55205	900.453	202.301	0
	High	AGIEIFVVVVGR	4	1	1	P12109		0	0	0.0001099	74.43	1.26203e-07	2	1258.75	1.85635	629.881	154.795	0
	High	SLQWMAGGTFTGEALQYTR	2	1	1	P12109		0	0	2.918e-05	72.16	5.4124e-07	2	2117.02	2.12935	1059.01	141.052	0
	High	IALVITDGR	14	1	1	P12109		0	0	0.001439	66.34	2.50856e-06	2	957.577	4.13282	479.292	90.4905	0
	High	DAEEAISQTIDTIVDmIK	2	1	1	P12109	M16(Oxidation)	0	0	0.0002563	64.24	3.46567e-06	2	2007.99	3.39804	1004.5	220.661	0
	High	DQLLPPSPNNR	6	1	1	P12109		0	0	0.004221	55.92	2.90399e-05	2	1250.65	2.74895	625.83	77.4013	0
	High	VPSYQALLR	4	1	1	P12109		0	0	0.00336	48.2	0.000139248	2	1046.6	2.75095	523.805	89.6193	0
	High	LSIIATDHTYR	5	1	1	P12109		0	0	0.0007916	47.64	0.000218677	3	1289.69	3.11364	430.568	66.376	0
	High	DALKSSVDAVK	2	1	1	P12109		0	0	0.007006	45	0.000343107	2	1132.62	2.59185	566.816	48.0199	1
	High	VFSVAITPDHLEPR	8	1	1	P12109		0	0	0.0001573	43.6	0.000353578	3	1580.85	3.03905	527.621	105.09	0
	High	TAEYDVAYGESHLFR	2	1	1	P12109		0	0	0.001317	41.32	0.0003874	3	1757.81	0.746877	586.61	100.143	0
	High	VAVVQYSGTGQQRPER	6	1	1	P12109		0	0	0.001061	39.51	0.0011866	3	1774.92	2.53762	592.313	43.7431	0
	High	LSIIATDHTYRR	4	1	1	P12109		0	0	0.009181	33.86	0.0052216	3	1445.79	2.93577	482.602	50.1182	1
	High	IALVITDGRSDTQR	2	1	1	P12109		0	0	0.007555	30.51	0.00804727	3	1544.84	3.34155	515.62	76.1535	1
	High	SLQWmAGGTFTGEALQYTR	3	1	1	P12109	M5(Oxidation)	0	0	0.007422	29.95	0.00773858	2	2133.01	2.666	1067.01	129.408	0
	High	GLEQLLVGGSHLK	3	1	1	P12109		0	0	0.008409	29.66	0.00437981	3	1350.78	2.98976	450.931	112.798	0
	High	GLEQLLVGGSHLKENK	3	1	1	P12109		0	0	0.001683	28.96	0.0068611	3	1721.96	2.7773	574.658	91.0229	1
	High	RLLLFSDGNSQGATPAAIEK	1	1	1	P12109		0	0	0.002884	26.34	0.022066	3	2088.11	2.9193	696.71	100.814	1
	High	NLVWNAGALHYSDEVEIIQGLTR	1	1	1	P12109		0	0	0.004226	24.21	0.0331901	3	2598.35	8.60871	866.789	157.84	0
	High	cPDYTcPITFSSPADITILLDGSASVGSHNFDTTKR	1	1	1	P12109	C1(Carbamidomethyl); C6(Carbamidomethyl)	0	0	0.0002664	13.15	0.268716	4	3943.88	7.16808	986.724	166.029	1
	High	YLIVVTDGHPLEGYKEPcGGLEDAVNEAK	2	1	1	P12109	C18(Carbamidomethyl)	0	0	9.402e-05	12.79	0.397143	4	3173.55	1.59848	794.143	123.052	1
	High	GDPGFEGER	4	1	1	P12109		0	0.001	0.02815	39.62	0.00040929	2	963.419	2.62165	482.213	35.0506	0
	High	GTYTDcAIK	1	1	1	P12109	C6(Carbamidomethyl)	0	0.001	0.04321	36.45	0.000871888	2	1028.47	2.94003	514.741	39.0068	0
	High	SSVDAVKYFGK	1	1	1	P12109		0	0.001	0.02107	33.14	0.00499847	3	1200.63	2.93881	400.881	63.4597	1
	High	DTTPLNVLcSPGIQVVSVGIK	2	1	1	P12109	C9(Carbamidomethyl)	0	0.001	0.01599	29.8	0.00570685	2	2197.21	8.20404	1099.11	174.579	0
	High	GVFHQTVSR	1	1	1	P12109		0	0.001	0.04948	24.9	0.0428762	2	1030.54	2.01658	515.776	23.8828	0
	High	LKPYGALVDK	1	1	1	P12109		0	0.002	0.05872	25.24	0.0195993	3	1103.65	2.54205	368.554	48.7636	0
	High	KGLEQLLVGGSHLK	1	1	1	P12109		0	0.002	0.05436	17.26	0.0498019	3	1478.87	2.81382	493.629	80.69	1
	High	QVNEPHIR	1	1	1	P12109		0	0.003	0.0664	31.28	0.00573444	2	992.529	2.1805	496.768	23.2784	0
	High	TDPAHDVR	1	1	1	P12109		0	0.005	0.09255	22.55	0.0327984	2	910.44	2.91612	455.724	15.56	0
	High	GDPGEAGPQGDQGR	1	1	1	P12109		0	0.007	0.1123	21.14	0.0196128	2	1340.58	1.318	670.796	22.4588	0
P08123	Collagen alpha-2(I) chain OS=Homo sapiens GN=COL1A2 PE=1 SV=7 - [CO1A2_HUMAN]	653.405	27.75	1	24	24	33	1366	129.235	8.95361
	A2	Sequence	# PSMs	# Proteins	# Protein Groups	Protein Group Accessions	Modifications	ΔCn	q-Value	PEP	IonScore	Exp Value	Charge	MH+ [Da]	ΔM [ppm]	m/z [Da]	RT [min]	# Missed Cleavages
	High	GEIGAVGNAGPAGPAGPR	1	1	1	P08123		0	0	6.672e-06	99.44	1.39359e-09	2	1547.8	3.03496	774.402	65.6812	0
	High	FTYTVLVDGcSK	1	1	1	P08123	C10(Carbamidomethyl)	0	0	0.0001859	67.58	1.66726e-06	2	1389.67	1.57919	695.341	101.53	0
	High	GETGPSGPVGPAGAVGPR	1	1	1	P08123		0	0	0.0003275	65.46	3.1858e-06	2	1562.8	2.20796	781.901	64.5158	0
	High	GIPGPVGAAGATGAR	1	1	1	P08123		0	0	0.0007843	62.53	5.11e-06	2	1251.68	1.14331	626.345	63.5832	0
	High	GLPGSPGNIGPAGK	1	1	1	P08123		0	0	0.0005096	58.97	1.33103e-05	2	1221.66	3.23654	611.335	66.4641	0
	High	VYcDFSTGETcIR	2	1	1	P08123	C3(Carbamidomethyl); C11(Carbamidomethyl)	0	0	0.0008161	56.41	3.65696e-06	2	1607.69	1.51835	804.346	83.8595	0
	High	GDGGPPGMTGFPGAAGR	1	1	1	P08123		0	0	0.002454	50.27	4.88656e-05	2	1501.69	2.60059	751.348	88.0833	0
	High	AVILQGSNDVELVAEGNSR	2	1	1	P08123		0	0	0.00125	49.71	0.000104233	2	1971.01	-1.63742	986.009	114.192	0
	High	SLNNQIETLLTPEGSR	3	1	1	P08123		0	0	0.001083	37.61	0.00240999	2	1771.92	1.70159	886.464	129.969	0
	High	GPPGESGAAGPTGPIGSR	2	1	1	P08123		0	0	0.003847	35.98	0.00240992	2	1564.78	3.3677	782.892	55.1557	0
	High	HGNRGETGPSGPVGPAGAVGPR	2	1	1	P08123		0	0	0.0002611	33.69	0.00438252	4	2027.02	2.86151	507.511	38.4689	1
	High	GLHGEFGLPGPAGPR	2	1	1	P08123		0	0	0.00798	25.99	0.0293309	3	1461.76	3.41598	487.926	79.9547	0
	High	GAPGAVGAPGPAGATGDRGEAGAAGPAGPAGPR	1	1	1	P08123		0	0	0.001269	21.55	0.0678847	3	2695.34	2.02457	899.117	65.4719	1
	High	GPPGAAGAPGPQGFQGPAGEPGEPGQTGPAGAR	1	1	1	P08123		0	0	0.004178	20.8	0.0781858	3	2895.39	3.13991	965.8	89.1003	0
	High	GLPGVAGAVGEPGPLGIAGPPGAR	1	1	1	P08123		0	0.001	0.02708	34.21	0.00201037	3	2067.14	2.05543	689.718	135.006	0
	High	GAAGLPGVAGAPGLPGPR	1	1	1	P08123		0	0.001	0.04581	29.42	0.00908588	2	1514.85	2.67135	757.928	111.015	0
	High	DYEVDATLK	2	1	1	P08123		0	0.001	0.0428	28.69	0.011087	2	1053.51	0.129153	527.259	81.8175	0
	High	TGHPGTVGPAGIR	1	1	1	P08123		0	0.001	0.02241	28.59	0.0163261	3	1219.66	2.75948	407.224	30.5451	0
	High	GYPGNIGPVGAAGAPGPHGPVGPAGK	1	1	1	P08123		0	0.001	0.02011	19.19	0.116888	3	2252.17	3.62633	751.393	80.8998	0
	High	NSIAYMDEETGNLKK	1	1	1	P08123		0	0.001	0.02103	10.54	0.66231	3	1712.82	0.690418	571.611	64.6169	1
	High	GERGPPGESGAAGPTGPIGSR	1	1	1	P08123		0	0.002	0.05719	21.79	0.0629106	3	1906.94	1.04488	636.318	46.3999	1
	High	GEPGNIGFPGPK	1	1	1	P08123		0	0.003	0.0657	23.99	0.0434937	2	1169.6	0.101806	585.301	76.4739	0
	High	GEPGLRGEIGNPGR	1	1	1	P08123		0	0.003	0.0602	10.86	0.88598	3	1408.73	2.84524	470.249	46.7639	1
	High	GDGGPPGmTGFPGAAGR	1	1	1	P08123	M8(Oxidation)	0	0.004	0.07492	28.96	0.00495524	2	1517.68	1.82166	759.345	65.7489	0
	High	GAPGAVGAPGPAGATGDR	1	1	1	P08123		0	0.008	0.1226	22.18	0.0705222	2	1478.74	4.57239	739.874	51.9996	0
P12110	Collagen alpha-2(VI) chain OS=Homo sapiens GN=COL6A2 PE=1 SV=4 - [CO6A2_HUMAN]	1398.03	30.23	1	29	29	92	1019	108.512	6.21436
	A2	Sequence	# PSMs	# Proteins	# Protein Groups	Protein Group Accessions	Modifications	ΔCn	q-Value	PEP	IonScore	Exp Value	Charge	MH+ [Da]	ΔM [ppm]	m/z [Da]	RT [min]	# Missed Cleavages
	High	QNVVPTVLALGSDVDMDVLTTLSLGDR	1	1	1	P12110		0	0	1.119e-05	92.67	3.48787e-09	3	2828.48	4.27727	943.499	213.206	0
	High	VFAVVITDGR	7	1	1	P12110		0	0	0.001142	70.8	6.61252e-07	2	1076.61	2.58886	538.81	98.6164	0
	High	DYDSLAQPGFFDR	3	1	1	P12110		0	0	6.806e-05	68.93	4.3499e-07	2	1530.69	2.12014	765.848	135.718	0
	High	LFAVAPNQNLK	8	1	1	P12110		0	0	0.001913	55.46	2.98668e-05	2	1214.69	3.32891	607.85	82.1489	0
	High	GVPGPEGEPGPPGDPGLTEcDVMTYVR	2	1	1	P12110	C20(Carbamidomethyl)	0	0	1.767e-05	53.74	1.62727e-05	3	2783.27	1.28183	928.428	142.855	0
	High	DIASTPHELYR	4	1	1	P12110		0	0	0.006206	51.79	5.62884e-05	2	1301.65	3.00391	651.33	64.8099	0
	High	RFVEQVAR	2	1	1	P12110		0	0	0.004372	47.36	0.000153351	2	1004.57	2.61749	502.787	29.0855	1
	High	SKGTVHFAVVITDGHVTGSPcGGIK	7	1	1	P12110	C21(Carbamidomethyl)	0	0	0.0004023	47.15	0.000139746	4	2524.3	2.69414	631.832	80.6447	1
	High	NDYATMLPDSTEIDQDTINR	2	1	1	P12110		0	0	4.234e-05	44.36	0.00013375	3	2312.04	0.885389	771.35	135.28	0
	High	NFVINVVNR	5	1	1	P12110		0	0	0.009523	43.31	0.000538992	2	1074.61	2.28591	537.808	92.6361	0
	High	NDYATmLPDSTEIDQDTINR	4	1	1	P12110	M6(Oxidation)	0	0	0.0025	39.19	0.000385612	3	2328.04	3.98115	776.685	120.98	0
	High	YGGLHFSDQVEVFSPPGSDR	6	1	1	P12110		0	0	0.0002616	34.94	0.00203598	3	2194.03	2.33331	732.013	121.052	0
	High	HESENLYSIAcDKPQQVR	3	1	1	P12110	C11(Carbamidomethyl)	0	0	0.0005215	34.91	0.00208238	3	2174.04	4.10342	725.351	63.2735	0
	High	GVPGPEGEPGPPGDPGLTEcDVmTYVR	2	1	1	P12110	C20(Carbamidomethyl); M23(Oxidation)	0	0	0.0006319	32.53	0.00170333	3	2799.26	1.04148	933.759	127.456	0
	High	AAVFHEKDYDSLAQPGFFDR	3	1	1	P12110		0	0	0.0009991	31.87	0.0045184	4	2313.1	2.77765	579.03	107.154	1
	High	GTVHFAVVITDGHVTGSPcGGIK	3	1	1	P12110	C19(Carbamidomethyl)	0	0	0.003595	21.76	0.0576788	4	2309.17	1.80245	578.049	92.8588	0
	High	LFAVAPNQNLKEQGLR	2	1	1	P12110		0	0	0.008146	15.99	0.148543	3	1798	3.10198	600.006	82.013	1
	High	RDDDPLNAR	6	1	1	P12110		0	0.001	0.03105	51.05	4.47584e-05	2	1071.52	2.89338	536.264	30.8873	1
	High	FVEQVAR	4	1	1	P12110		0	0.001	0.0185	48.8	0.000141713	2	848.465	2.36172	424.736	40.2098	0
	High	GLAGEVGNK	1	1	1	P12110		0	0.001	0.02734	44.48	0.000333282	2	844.454	2.18946	422.731	26.7751	0
	High	GPQGALGEPGK	1	1	1	P12110		0	0.001	0.03353	36.84	0.0015319	2	1010.53	0.298624	505.767	33.4481	0
	High	LGEQNFHK	1	1	1	P12110		0	0.001	0.02151	36.39	0.00157286	2	972.491	1.13217	486.749	22.5096	0
	High	DDDLNLR	1	1	1	P12110		0	0.001	0.03242	36.38	0.0015995	2	860.414	3.61074	430.711	63.1863	0
	High	DDDPLNAR	2	1	1	P12110		0	0.001	0.02837	34.54	0.00108984	2	915.419	2.37	458.213	53.2169	0
	High	TRVFAVVITDGR	1	1	1	P12110		0	0.001	0.01112	32.65	0.0032595	3	1333.76	1.89938	445.259	84.8875	1
	High	NLQGISSFR	4	1	1	P12110		0	0.001	0.0309	30.24	0.010929	2	1021.55	4.92653	511.277	71.1409	0
	High	NLQGISSFRR	1	1	1	P12110		0	0.001	0.04826	19.97	0.10321	3	1177.65	3.36805	393.221	49.2186	1
	High	QNVVPTVLALGSDVDmDVLTTLSLGDR	1	1	1	P12110	M16(Oxidation)	0	0.001	0.01735	16.88	0.157939	3	2844.48	3.89515	948.831	208.499	0
	High	HDPRDDDLNLR	2	1	1	P12110		0	0.002	0.05901	17.3	0.147105	3	1365.65	2.41862	455.889	43.8383	1
	High	NLEWIAGGTWTPSALK	1	1	1	P12110		0	0.003	0.06236	20.62	0.0853957	2	1743.91	3.1559	872.46	143.334	0
	High	ALcDRDVTVTAIGIGDMFHEK	1	1	1	P12110	C3(Carbamidomethyl)	0	0.003	0.06211	16.27	0.214804	4	2348.15	3.59408	587.792	130.066	1
	High	AAVFHEK	1	1	1	P12110		0	0.007	0.1174	31.82	0.00657658	2	801.429	4.64601	401.218	15.4788	0
P12111	Collagen alpha-3(VI) chain OS=Homo sapiens GN=COL6A3 PE=1 SV=5 - [CO6A3_HUMAN]	11178.4	52.06	1	156	156	517	3177	343.457	6.68311
	A2	Sequence	# PSMs	# Proteins	# Protein Groups	Protein Group Accessions	Modifications	ΔCn	q-Value	PEP	IonScore	Exp Value	Charge	MH+ [Da]	ΔM [ppm]	m/z [Da]	RT [min]	# Missed Cleavages
	High	SVEDAQDVSLALTQR	12	1	1	P12111		0	0	2.317e-06	103.12	5.77721e-10	2	1631.83	4.38451	816.419	110.854	0
	High	LLPSFVSSENAFYLSPDIR	6	1	1	P12111		0	0	1.545e-06	96.47	2.36695e-09	2	2155.11	3.57865	1078.06	161.229	0
	High	ITEGVPQLLIVLTADR	9	1	1	P12111		0	0	2.29e-05	89.48	2.53619e-09	2	1738.01	1.56395	869.51	168.744	0
	High	AcNLDVILGFDGSR	4	1	1	P12111	C2(Carbamidomethyl)	0	0	1.624e-05	87.69	1.4979e-08	2	1536.75	2.55548	768.879	138.393	0
	High	VGVVQFSDEPR	5	1	1	P12111		0	0	3.531e-05	87.59	2.16855e-08	2	1232.63	1.8487	616.818	78.7607	0
	High	ALGSAIEYTIENVFESAPNPR	6	1	1	P12111		0	0	1.754e-05	87.48	1.77756e-08	2	2278.14	2.65988	1139.57	175.758	0
	High	DVVFLIDGSQSAGPEFQYVR	6	1	1	P12111		0	0	4.26e-06	84.48	3.65362e-08	2	2227.11	3.07106	1114.06	169.541	0
	High	VAVVTYNNEVTTEIR	4	1	1	P12111		0	0	4.054e-06	83.83	3.6639e-08	2	1707.9	5.23613	854.454	96.9273	0
	High	LSDAGITPLFLTR	4	1	1	P12111		0	0	1.064e-05	82.15	4.66296e-08	2	1403.79	1.90804	702.4	136.65	0
	High	GAQGPAGPAGPPGLIGEQGISGPR	2	1	1	P12111		0	0	5.684e-06	80.41	8.55318e-08	3	2141.12	2.97734	714.377	103.956	0
	High	IAVAQYSDDVK	3	1	1	P12111		0	0	4.839e-05	79.2	1.35255e-07	2	1208.62	3.01258	604.813	67.8243	0
	High	LVDYLDVGFDTTR	12	1	1	P12111		0	0	6.514e-05	78.23	1.49563e-07	2	1513.76	1.92362	757.382	139.897	0
	High	DIIFLLDGSANVGK	4	1	1	P12111		0	0	0.0001607	77.89	1.42236e-07	2	1461.8	3.67164	731.404	166.943	0
	High	QINVGNALEYVSR	7	1	1	P12111		0	0	3.167e-05	77.87	2.18012e-07	2	1462.77	2.68335	731.888	116.876	0
	High	EVQVFEITENSAK	6	1	1	P12111		0	0	3.314e-05	76.45	2.35523e-07	2	1493.75	1.42762	747.379	100.784	0
	High	NADPAELEQIVLSPAFILAAESLPK	2	1	1	P12111		0	0	1.951e-05	75.82	1.13891e-07	3	2636.43	3.59093	879.481	219.375	0
	High	AAPLQGMLPGLLAPLR	4	1	1	P12111		0	0	4.279e-05	73.95	7.65162e-08	2	1617.96	2.92639	809.482	158.994	0
	High	QLGTVQQVISER	8	1	1	P12111		0	0	0.0001119	73.93	4.57171e-07	2	1357.75	2.51333	679.377	83.2983	0
	High	IAVAQYSDDVKVESR	5	1	1	P12111		0	0	5.596e-06	73.28	5.56825e-07	3	1679.86	2.57798	560.626	72.9395	1
	High	ALNLGYALDYAQR	3	1	1	P12111		0	0	5.842e-05	72.88	4.66282e-07	2	1467.76	3.1464	734.385	122.207	0
	High	mKPLDGSALYTGSALDFVR	4	1	1	P12111	M1(Oxidation)	0	0	2.186e-05	72.1	5.82682e-07	3	2057.04	2.08688	686.352	130.705	0
	High	IASNSATAFR	5	1	1	P12111		0	0	0.000909	71.21	7.22775e-07	2	1037.54	2.7464	519.274	39.6451	0
	High	LLTPITTLTSEQIQK	6	1	1	P12111		0	0	0.0001803	70.98	2.83288e-07	2	1685.97	1.94902	843.49	119.213	0
	High	VEEGVPQVLVLISAGPSSDEIR	3	1	1	P12111		0	0	2.345e-05	69	8.62364e-07	2	2294.24	5.31344	1147.62	167.664	0
	High	GDSIDQcALIQSIK	1	1	1	P12111	C7(Carbamidomethyl)	0	0	0.0001412	68.81	1.4599e-06	2	1547.77	0.650199	774.391	116.052	0
	High	VGLEHLR	3	1	1	P12111		0	0	0.004295	68.56	6.68715e-07	2	823.481	3.26229	412.244	34.4448	0
	High	TELQTITNDPR	3	1	1	P12111		0	0	0.0009463	68.22	1.40114e-06	2	1287.66	3.13382	644.333	63.6851	0
	High	SSGIVSLGVGDR	4	1	1	P12111		0	0	0.0004063	67.53	2.09275e-06	2	1146.61	2.32857	573.811	84.3032	0
	High	LLVLITGGK	13	1	1	P12111		0	0	0.00174	66.12	2.5656e-07	2	913.609	1.4134	457.308	98.1762	0
	High	VPQIAFVITGGK	6	1	1	P12111		0	0	0.0004971	64.28	2.12753e-06	2	1229.73	2.65256	615.368	118.945	0
	High	VGLVQFSDTPVTEFSLNTYQTK	3	1	1	P12111		0	0	3.451e-06	63.78	3.83196e-06	3	2474.25	1.92329	825.421	155.749	0
	High	SSIMAFAIGNK	2	1	1	P12111		0	0	0.001293	63.71	4.78798e-06	2	1138.6	2.89962	569.802	103.703	0
	High	LLPYIVGVAQR	7	1	1	P12111		0	0	0.0005804	62.7	1.87961e-06	2	1228.74	1.57914	614.875	113.707	0
	High	VVIHFTDGADGDLADLHR	18	1	1	P12111		0	0	2.901e-06	62.66	5.60971e-06	4	1950.97	1.76646	488.498	102.198	0
	High	SSImAFAIGNK	6	1	1	P12111	M4(Oxidation)	0	0	0.002658	61.95	5.26567e-06	2	1154.59	2.18876	577.799	78.8099	0
	High	VGVVQFSNDVFPEFYLK	3	1	1	P12111		0	0	1.914e-05	60.37	9.96391e-06	2	1988.02	2.42278	994.514	165.086	0
	High	QSGVVPFIFQAK	4	1	1	P12111		0	0	0.0001973	60.11	8.18991e-06	2	1320.73	2.69202	660.871	120.907	0
	High	VVESLDVGQDR	6	1	1	P12111		0	0	0.0006908	59.67	1.36487e-05	2	1216.62	3.00808	608.814	67.5853	0
	High	AAPLQGmLPGLLAPLR	8	1	1	P12111	M7(Oxidation)	0	0	0.0001358	59.5	3.36606e-06	2	1633.95	1.52732	817.478	142.035	0
	High	NADQEELVK	3	1	1	P12111		0	0	0.00238	59.02	1.23434e-05	2	1045.52	2.64474	523.263	36.17	0
	High	ISLSPEYVFSVSTFR	3	1	1	P12111		0	0	0.0002194	58.26	1.53011e-05	2	1731.9	1.57372	866.453	153.678	0
	High	VAVVQYSDR	3	1	1	P12111		0	0	0.005954	58.07	1.65313e-05	2	1036.55	3.00458	518.776	48.6523	0
	High	NNLFTSSAGYR	5	1	1	P12111		0	0	0.0007121	57.57	1.29489e-05	2	1229.6	3.39874	615.301	69.3069	0
	High	SQAPVLDAIR	4	1	1	P12111		0	0	0.00576	57.37	1.33759e-05	2	1069.6	3.58837	535.306	79.219	0
	High	LVDKSTELNEEPLMR	2	1	1	P12111		0	0	0.004266	56.2	2.6747e-05	3	1773.91	3.42054	591.975	78.1751	1
	High	IEDGVPQHLVLVLGGK	6	1	1	P12111		0	0	0.0001083	55.41	9.63928e-06	3	1673.96	2.63716	558.659	120.865	0
	High	DEVQNAVQR	1	1	1	P12111		0	0	0.005676	54.61	2.71562e-05	2	1058.53	4.44767	529.767	39.468	0
	High	QASVFSFGLGAQAASR	4	1	1	P12111		0	0	0.0005451	54.51	3.85857e-05	2	1596.81	1.26984	798.911	160.304	0
	High	QDVVNAVR	1	1	1	P12111		0	0	0.008224	53.95	3.86608e-05	2	900.493	3.31276	450.75	40.0316	0
	High	QLDMSPDPK	2	1	1	P12111		0	0	0.00904	53.47	2.36134e-05	2	1030.49	2.17404	515.748	51.011	0
	High	TLSGTPEVHSNKR	3	1	1	P12111		0	0	0.0002265	52.65	5.67697e-05	3	1425.75	1.64056	475.92	16.096	1
	High	LLPSFVSSENAFYLSPDIRK	1	1	1	P12111		0	0	6.62e-05	52.48	4.5195e-05	3	2283.21	2.99804	761.741	138.319	1
	High	QLTLLGGPTPNTGAALEFVLR	4	1	1	P12111		0	0	0.0005652	52.44	1.93856e-05	3	2168.21	2.19632	723.409	169.719	0
	High	SLDEISQPAQELKR	5	1	1	P12111		0	0	0.0001572	52.35	5.85014e-05	3	1613.85	2.19235	538.622	75.818	1
	High	STELNEEPLMR	2	1	1	P12111		0	0	0.001336	52.03	4.16698e-05	2	1318.63	1.36858	659.82	75.8208	0
	High	mRDVVLSIVNDLTIAESNcPR	4	1	1	P12111	M1(Oxidation); C19(Carbamidomethyl)	0	0	0.0002211	51.81	7.185e-05	3	2418.22	3.01336	806.745	162.184	1
	High	VAVIQFSDDPK	2	1	1	P12111		0	0	0.003194	51.5	0.000105484	2	1218.64	2.6889	609.824	88.2636	0
	High	QFGVAPFTIAR	4	1	1	P12111		0	0	0.001901	51.13	6.97668e-05	2	1206.67	1.90567	603.836	115.023	0
	High	IVVLMLTGEVPEQQLEEAQR	2	1	1	P12111		0	0	3.68e-05	48.61	0.000106045	3	2282.21	1.53738	761.408	147.134	0
	High	VVESLDVGQDRVR	2	1	1	P12111		0	0	0.0007049	47.78	0.000165057	3	1471.79	2.63321	491.268	64.1628	1
	High	VAVFFSNTPTR	1	1	1	P12111		0	0	0.002479	47.29	0.000163308	2	1238.66	4.26054	619.833	87.0892	0
	High	LQPVLQPLPSPGVGGK	7	1	1	P12111		0	0	0.001042	47.28	6.73446e-05	2	1586.93	0.935653	793.968	111.411	0
	High	DVVFLLDGSEGVR	2	1	1	P12111		0	0	0.003386	47.12	0.000231936	2	1405.74	3.19451	703.372	149.377	0
	High	SGDDVRNPSVVVKR	3	1	1	P12111		0	0	6.281e-05	46.74	0.00020654	3	1527.83	2.63328	509.947	34.871	2
	High	GNRGDSIDQcALIQSIK	1	1	1	P12111	C10(Carbamidomethyl)	0	0	0.0004044	46.43	0.000212722	3	1874.95	3.52837	625.653	91.1688	1
	High	VEFLLNAHSSKDEVQNAVQR	2	1	1	P12111		0	0	8.743e-07	46.26	0.000227128	4	2284.18	3.19785	571.799	83.781	1
	High	DQNVFVAQK	3	1	1	P12111		0	0	0.007582	45.92	0.000305751	2	1048.55	3.07708	524.776	57.2287	0
	High	FWYGGcGGNENK	2	1	1	P12111	C6(Carbamidomethyl)	0	0	0.004334	45.66	2.71e-05	2	1388.57	1.51606	694.789	58.1388	0
	High	NILVSSAGSR	3	1	1	P12111		0	0	0.009112	44.86	0.00037231	2	1003.56	3.17941	502.282	45.9699	0
	High	AELQHIATDDNLVFTVPEFR	5	1	1	P12111		0	0	6.189e-05	44.69	0.000339625	3	2315.17	1.784	772.395	145.726	0
	High	IEEGVPQFLVLISSGK	5	1	1	P12111		0	0	0.0001446	43.97	0.000246533	3	1715.96	3.17648	572.659	165.456	0
	High	GYPGDEGGPGER	2	1	1	P12111		0	0	0.00689	43.48	6.50681e-05	2	1190.51	2.29823	595.759	35.4753	0
	High	QcDWFQGDQPTK	2	1	1	P12111	C2(Carbamidomethyl)	0	0	0.001884	43.09	9.0818e-05	2	1509.65	1.60561	755.326	75.8337	0
	High	SQHPYVLTEDTLK	7	1	1	P12111		0	0	0.0004198	42.56	0.000582357	3	1530.78	2.58451	510.933	65.3844	0
	High	VSVVANTPSGPVEAFDFDEYQPEMLEK	2	1	1	P12111		0	0	0.0005634	41.92	0.000359905	3	2998.4	0.106398	1000.14	160.398	0
	High	EVYTFASEPNDVFFK	2	1	1	P12111		0	0	0.0003636	41.57	0.000557301	2	1792.85	2.4008	896.927	138.686	0
	High	QLQLQGGSGLNTGSALSYVYANHFTEAGGSR	2	1	1	P12111		0	0	0.0001075	41.37	0.000601802	3	3183.55	2.80353	1061.86	132.364	0
	High	AGGSRVEEGVPQVLVLISAGPSSDEIR	2	1	1	P12111		0	0	3.986e-05	40.87	0.000495171	3	2722.44	2.69642	908.153	146.481	1
	High	LDQRVPQIAFVITGGK	2	1	1	P12111		0	0	0.0008034	40.84	0.000255483	3	1742	1.77803	581.338	125.547	1
	High	TmFSLDTYSTK	3	1	1	P12111	M2(Oxidation)	0	0	0.006796	40.53	0.000522218	2	1309.6	3.90249	655.305	85.6658	0
	High	VSVVANTPSGPVEAFDFDEYQPEmLEK	2	1	1	P12111	M24(Oxidation)	0	0	0.0001572	40.13	0.000592011	3	3014.4	1.83323	1005.47	152.933	0
	High	KQcDWFQGDQPTK	5	1	1	P12111	C3(Carbamidomethyl)	0	0	0.0001839	39.83	0.000493962	3	1637.74	3.2611	546.586	53.9604	1
	High	NIDRTELQTITNDPR	5	1	1	P12111		0	0	0.0004172	39.78	0.00119924	3	1785.91	2.7965	595.976	77.5183	1
	High	VNHFVPEAGSR	8	1	1	P12111		0	0	0.005948	38.96	0.00109905	3	1212.61	2.2253	404.876	33.3699	0
	High	MKPLDGSALYTGSALDFVR	1	1	1	P12111		0	0	0.004115	38.88	0.00143656	3	2041.05	4.93473	681.022	138.396	0
	High	KVAVFFSNTPTR	1	1	1	P12111		0	0	0.0002821	38.77	0.00102209	3	1366.75	3.1374	456.256	63.7101	1
	High	LQPVLQPLPSPGVGGKR	2	1	1	P12111		0	0	0.000806	38.62	0.000178625	3	1743.03	1.86838	581.682	89.1762	1
	High	STELNEEPLmR	4	1	1	P12111	M10(Oxidation)	0	0	0.00569	37.97	0.00114105	2	1334.63	2.41831	667.818	61.5336	0
	High	GDRGPIGSIGPK	1	1	1	P12111		0	0	0.006146	37.93	0.00136905	3	1153.64	2.44164	385.217	42.2936	1
	High	RDSFQEVLR	3	1	1	P12111		0	0	0.01033	37.2	0.00208648	2	1149.6	1.56713	575.305	56.1222	1
	High	AGDGVPQVIVVLTDGHSK	1	1	1	P12111		0	0	0.001028	36.71	0.0017491	3	1791.96	2.73869	597.993	121.045	0
	High	SSDRVDGPASNLK	1	1	1	P12111		0	0	0.002455	36.04	0.00266308	3	1345.67	1.91811	449.229	30.0314	1
	High	AGILTFcVGASQANK	1	1	1	P12111	C7(Carbamidomethyl)	0	0	0.004471	35.99	0.00280721	2	1536.79	4.14208	768.899	104.434	0
	High	DVVLSIVNDLTIAESNcPR	1	1	1	P12111	C17(Carbamidomethyl)	0	0	0.003343	35.91	0.00265424	3	2115.09	6.0132	705.701	202.322	0
	High	KADIVFLLDGSINFR	2	1	1	P12111		0	0	0.004098	34.46	0.00247087	3	1707.95	1.52725	569.987	150.963	1
	High	SASSSTINLMVSTEPLALTETDIcK	1	1	1	P12111	C24(Carbamidomethyl)	0	0	0.00322	34.38	0.00297274	3	2668.3	-3.29279	890.104	159.633	0
	High	QQSLETAMSFVAR	2	1	1	P12111		0	0	0.005754	32.33	0.00637421	2	1467.73	3.08443	734.369	114.711	0
	High	SGDDVRNPSVVVK	4	1	1	P12111		0	0	0.001166	32.02	0.00665742	3	1371.73	2.49912	457.914	44.7986	1
	High	TRPEFYLNSYMNK	2	1	1	P12111		0	0	0.004129	29.79	0.00970827	3	1662.8	0.860773	554.937	83.7826	0
	High	IVVLmLTGEVPEQQLEEAQR	2	1	1	P12111	M5(Oxidation)	0	0	0.008889	29.5	0.00959326	2	2298.21	1.70594	1149.61	138.335	0
	High	SDDEVDDPAVELK	8	1	1	P12111		0	0	0.01051	29.27	0.00502793	2	1431.65	3.89836	716.331	91.1211	0
	High	GDVGIRGDPGNPGQDSQER	2	1	1	P12111		0	0	0.005914	29.11	0.00730326	3	1953.91	2.81333	651.974	43.8541	1
	High	LVDKSTELNEEPLmR	3	1	1	P12111	M14(Oxidation)	0	0	0.008022	29	0.0135334	3	1789.91	4.35542	597.307	66.7174	1
	High	EFRELPNIEER	3	1	1	P12111		0	0	0.00392	28.78	0.0154948	3	1431.73	2.77806	477.914	78.4166	1
	High	TRPEFYLNSYmNK	1	1	1	P12111	M11(Oxidation)	0	0	0.005549	28.51	0.0126836	3	1678.8	4.17238	560.27	67.6413	0
	High	VcAPVLAKPGVISVmGT	2	1	1	P12111	C2(Carbamidomethyl); M15(Oxidation)	0	0	0.003345	28.41	0.0147096	2	1714.93	2.28538	857.967	109.437	0
	High	TRPEFYLNSYMNKQDVVNAVR	1	1	1	P12111		0	0	0.001622	27.48	0.016793	4	2544.27	2.12634	636.823	102.342	1
	High	IGDLHPQIVNLLK	3	1	1	P12111		0	0	9.171e-05	27.1	0.00526458	3	1459.87	2.36358	487.294	114.897	0
	High	AcNLDVILGFDGSRDQNVFVAQK	1	1	1	P12111	C2(Carbamidomethyl)	0	0	0.004911	23.87	0.0406102	3	2566.28	2.4382	856.098	141.951	1
	High	FDEHQSKPEILNLVK	2	1	1	P12111		0	0	0.003464	22.9	0.0410289	4	1796.96	2.33363	449.995	86.7471	0
	High	VAVIQFSDDPKVEFLLNAHSSKDEVQNAVQR	2	1	1	P12111		0	0	7.507e-05	15.42	0.182295	5	3483.79	0.589977	697.564	128.559	2
	High	AQVLGAVK	1	1	1	P12111		0	0.001	0.02169	52.76	3.07205e-05	2	785.489	1.80293	393.248	37.173	0
	High	ALILVGLER	9	1	1	P12111		0	0.001	0.04691	52.2	1.62691e-05	2	983.627	2.49546	492.317	112.498	0
	High	NLQVALTSK	1	1	1	P12111		0	0.001	0.03167	48.71	0.000152755	2	973.57	1.9684	487.288	60.4237	0
	High	ELPNIEER	12	1	1	P12111		0	0.001	0.02015	46.74	0.000165232	2	999.512	1.83733	500.26	67.9354	0
	High	LVDFLSR	4	1	1	P12111		0	0.001	0.01802	45.95	0.000168975	2	849.485	2.3421	425.246	97.8728	0
	High	DSFQEVLR	5	1	1	P12111		0	0.001	0.03904	45.26	0.000338062	2	993.502	2.16661	497.255	90.2227	0
	High	SGFPLLK	2	1	1	P12111		0	0.001	0.03239	44.11	0.000298876	2	761.456	1.00618	381.232	83.1481	0
	High	RSSIMAFAIGNK	1	1	1	P12111		0	0.001	0.01306	41.67	0.000599077	3	1294.7	3.25854	432.237	75.574	1
	High	YIAYLVR	5	1	1	P12111		0	0.001	0.04676	39.89	0.000553852	2	897.521	2.09963	449.264	77.8883	0
	High	GMTQLQGTR	2	1	1	P12111		0	0.001	0.01642	37.55	0.00175792	2	991.502	2.72743	496.254	32.4914	0
	High	RLNIGPSK	1	1	1	P12111		0	0.001	0.01474	36.23	0.000881458	2	884.532	1.34078	442.77	22.1612	1
	High	RDVVFLIDGSQSAGPEFQYVR	1	1	1	P12111		0	0.001	0.01182	35.82	0.00248727	3	2383.21	2.10235	795.075	135.023	1
	High	GmTQLQGTR	3	1	1	P12111	M2(Oxidation)	0	0.001	0.02513	35.45	0.00210975	2	1007.5	1.55203	504.251	19.0458	0
	High	LRGGSPLNTGK	1	1	1	P12111		0	0.001	0.04401	35.4	0.00273983	3	1099.62	2.10879	367.213	21.6056	1
	High	ELPSLEQK	1	1	1	P12111		0	0.001	0.0329	33.68	0.00244273	2	943.511	1.72197	472.259	60.4805	0
	High	ASENLRQEGVR	1	1	1	P12111		0	0.001	0.01151	33.4	0.00489084	3	1258.65	1.04631	420.222	20.5959	1
	High	VDAILNR	2	1	1	P12111		0	0.001	0.03252	30.33	0.0073683	2	800.464	2.35084	400.736	50.2127	0
	High	NIDSEEVGK	2	1	1	P12111		0	0.001	0.04086	29.29	0.0126004	2	990.476	2.57017	495.742	30.7773	0
	High	GNSGPPGIVGQK	1	1	1	P12111		0	0.001	0.02888	28.22	0.0139361	2	1110.59	3.18415	555.801	39.7479	0
	High	SQAPVLDAIRR	2	1	1	P12111		0	0.001	0.04798	27.82	0.00834241	3	1225.7	2.23652	409.24	62.3454	1
	High	GFESKVDAILNR	1	1	1	P12111		0	0.001	0.02502	27.16	0.0223079	3	1348.72	2.15528	450.246	93.2141	1
	High	QIIDAINKVVYK	1	1	1	P12111		0	0.001	0.02099	24.58	0.0101018	3	1403.83	1.70771	468.614	100.197	1
	High	IIDELNVKPEGTR	2	1	1	P12111		0	0.001	0.01489	23.13	0.051316	3	1483.82	2.56837	495.277	69.9343	0
	High	LMHLEFGR	1	1	1	P12111		0	0.001	0.03932	22.62	0.067283	2	1002.52	2.46343	501.764	69.732	0
	High	VTQLTREELSR	1	1	1	P12111		0	0.001	0.03206	21.09	0.0820829	3	1331.73	2.86901	444.582	41.5356	1
	High	KmKPLDGSALYTGSALDFVR	1	1	1	P12111	M2(Oxidation)	0	0.001	0.02047	20.96	0.0825728	4	2185.14	3.88601	547.041	110.984	1
	High	SGFPLLKEFVQR	2	1	1	P12111		0	0.001	0.01712	19.59	0.0741829	3	1420.8	1.02511	474.27	112.491	1
	High	NIFKRPLGSR	1	1	1	P12111		0	0.001	0.03564	18.45	0.110025	3	1187.7	1.9768	396.573	31.3664	1
	High	VIGGLLAGQTYHVAVVcYLR	1	1	1	P12111	C17(Carbamidomethyl)	0	0.001	0.01215	17.14	0.12268	3	2189.19	-0.306092	730.401	130.96	0
	High	NIDSEEVGKIASNSATAFR	1	1	1	P12111		0	0.001	0.02923	13.59	0.387207	3	2009	2.23927	670.338	104.863	1
	High	VAVVQHAPSESVDNASMPPVK	1	1	1	P12111		0	0.001	0.02426	13.48	0.480158	3	2162.1	4.01708	721.371	75.964	0
	High	LNIGPSK	1	1	1	P12111		0	0.002	0.05429	41.29	0.000434666	2	728.431	0.853062	364.719	37.068	0
	High	VFAVGVR	4	1	1	P12111		0	0.002	0.05722	39.81	0.000705186	2	747.453	2.10727	374.23	58.1188	0
	High	SFGDLQEK	1	1	1	P12111		0	0.002	0.05102	39.52	0.000960502	2	923.449	2.59471	462.228	49.5698	0
	High	LVFTVR	2	1	1	P12111		0	0.002	0.05501	34.7	0.00111819	2	734.457	1.34178	367.732	74.1125	0
	High	GFMYDRPLR	3	1	1	P12111		0	0.002	0.05071	15.47	0.236966	3	1154.58	2.27141	385.532	60.5715	0
	High	ALEFVAR	1	1	1	P12111		0	0.003	0.06023	48.53	0.000140983	2	805.459	3.18429	403.233	67.0588	0
	High	YGVVALK	1	1	1	P12111		0	0.003	0.06657	45.48	0.000106177	2	749.458	3.07161	375.233	57.1698	0
	High	FAQVIR	2	1	1	P12111		0	0.003	0.06833	39.72	0.000746617	2	733.437	2.11205	367.222	45.1217	0
	High	GIPGEDGYR	1	1	1	P12111		0	0.003	0.06528	34.98	0.00255738	2	963.455	1.67852	482.231	49.2286	0
	High	GPIGSIGPK	1	1	1	P12111		0	0.003	0.06888	30.5	0.00414432	2	825.486	3.80291	413.247	47.1634	0
	High	SQPPPPQPAR	1	1	1	P12111		0	0.003	0.06772	30.22	0.014069	2	1074.57	2.17522	537.789	24.2608	0
	High	DGVPGGPGETGK	1	1	1	P12111		0	0.003	0.06482	29.62	0.00638493	2	1070.52	4.94888	535.762	38.5704	0
	High	GNRGDSIDQcALIQSIKDK	1	1	1	P12111	C10(Carbamidomethyl)	0	0.003	0.06454	16.62	0.205794	4	2118.07	3.47614	530.273	82.084	2
	High	ATYHGSFSTK	2	1	1	P12111		0	0.003	0.06218	10.21	0.471634	3	1098.52	-0.0125695	366.845	19.8954	0
	High	EVITAVR	2	1	1	P12111		0	0.004	0.08457	40.15	0.00133315	2	787.469	2.40328	394.238	42.8837	0
	High	TNFPYVR	1	1	1	P12111		0	0.004	0.07787	29.62	0.00905895	2	896.465	3.21075	448.736	66.4262	0
	High	KSQPPPPQPAR	1	1	1	P12111		0	0.004	0.08804	25.49	0.0330511	3	1202.67	5.61229	401.562	15.3698	1
	High	WYYDPNTK	1	1	1	P12111		0	0.004	0.08883	15.09	0.111507	2	1086.49	2.54727	543.75	65.1173	0
	High	RQIIDAINK	1	1	1	P12111		0	0.004	0.08924	14.66	0.235966	2	1070.64	3.22998	535.821	42.5666	1
	High	DGLALPSAELK	1	1	1	P12111		0	0.006	0.1052	20.83	0.0751695	2	1113.62	3.35906	557.313	116.517	0
	High	SVHNGAPAPVSGEKDVVFLLDGSEGVR	1	1	1	P12111		0	0.006	0.1063	12.2	0.500124	4	2736.4	3.25764	684.857	113.949	1
	High	VNIKEVYTFASEPNDVFFK	1	1	1	P12111		0	0.006	0.1084	12.07	0.561886	3	2247.13	-0.501098	749.716	140.798	1
	High	QIIDAINK	1	1	1	P12111		0	0.009	0.1331	26.08	0.0140564	2	914.532	1.96268	457.77	61.2393	0
P0C0L4	Complement C4-A OS=Homo sapiens GN=C4A PE=1 SV=2 - [CO4A_HUMAN]	32.68	0.52	2	1	1	1	1744	192.664	7.07861
	A2	Sequence	# PSMs	# Proteins	# Protein Groups	Protein Group Accessions	Modifications	ΔCn	q-Value	PEP	IonScore	Exp Value	Charge	MH+ [Da]	ΔM [ppm]	m/z [Da]	RT [min]	# Missed Cleavages
	High	QGSFQGGFR	1	2	1	P0C0L4		0	0.001	0.03326	32.68	0.00296731	2	983.472	2.42714	492.24	42.4928	0
P08174	Complement decay-accelerating factor OS=Homo sapiens GN=CD55 PE=1 SV=4 - [DAF_HUMAN]	59.5646	7.61	1	3	3	3	381	41.3736	7.59131
	A2	Sequence	# PSMs	# Proteins	# Protein Groups	Protein Group Accessions	Modifications	ΔCn	q-Value	PEP	IonScore	Exp Value	Charge	MH+ [Da]	ΔM [ppm]	m/z [Da]	RT [min]	# Missed Cleavages
	High	WSTAVEFcK	1	1	1	P08174	C8(Carbamidomethyl)	0	0	0.004365	50.92	3.72184e-05	2	1127.52	2.62962	564.265	79.859	0
	High	TSFPEDTVITYK	1	1	1	P08174		0	0.003	0.06522	19.33	0.0904277	2	1400.7	2.49324	700.853	101.415	0
	High	LTcLQNLK	1	1	1	P08174	C3(Carbamidomethyl)	0	0.006	0.109	28.78	0.0150313	2	989.55	5.47141	495.279	55.6854	0
Q99829	Copine-1 OS=Homo sapiens GN=CPNE1 PE=1 SV=1 - [CPNE1_HUMAN]	47.11	6.15	1	4	4	4	537	59.0215	5.8335
	A2	Sequence	# PSMs	# Proteins	# Protein Groups	Protein Group Accessions	Modifications	ΔCn	q-Value	PEP	IonScore	Exp Value	Charge	MH+ [Da]	ΔM [ppm]	m/z [Da]	RT [min]	# Missed Cleavages
	High	DIVQFVPYR	1	1	1	Q99829		0	0	0.005344	36.97	0.00253146	2	1136.61	3.54377	568.811	125.352	0
	High	DIVQFVPYRR	1	1	1	Q99829		0	0.001	0.03003	17.65	0.144304	3	1292.71	1.98409	431.576	96.659	1
	High	GTITVSAQELKDNR	1	1	1	Q99829		0	0.001	0.02677	16.4	0.237105	3	1531.81	4.46132	511.276	57.875	1
	High	VVTMEVEAR	1	1	1	Q99829		0	0.002	0.05042	19.59	0.134079	2	1033.54	4.24638	517.273	54.8928	0
O75131	Copine-3 OS=Homo sapiens GN=CPNE3 PE=1 SV=1 - [CPNE3_HUMAN]	41.48	6.89	1	3	3	3	537	60.0921	5.84619
	A2	Sequence	# PSMs	# Proteins	# Protein Groups	Protein Group Accessions	Modifications	ΔCn	q-Value	PEP	IonScore	Exp Value	Charge	MH+ [Da]	ΔM [ppm]	m/z [Da]	RT [min]	# Missed Cleavages
	High	SSPVEFEcINEK	1	1	1	O75131	C8(Carbamidomethyl)	0	0	0.001874	36.74	0.000889712	2	1438.65	1.28761	719.831	80.4579	0
	High	LYGPTNFSPIINHVAR	1	1	1	O75131		0	0.001	0.03468	11.13	0.593596	3	1798.97	5.08515	600.328	103.48	0
	High	DIVQFVPFR	1	1	1	O75131		0	0.004	0.08783	20.74	0.0881285	2	1120.62	2.85589	560.813	146.782	0
O75367	Core histone macro-H2A.1 OS=Homo sapiens GN=H2AFY PE=1 SV=4 - [H2AY_HUMAN]	27.7	1.88	1	1	1	1	372	39.5925	9.78857
	A2	Sequence	# PSMs	# Proteins	# Protein Groups	Protein Group Accessions	Modifications	ΔCn	q-Value	PEP	IonScore	Exp Value	Charge	MH+ [Da]	ΔM [ppm]	m/z [Da]	RT [min]	# Missed Cleavages
	High	SLFLGQK	1	1	1	O75367		0	0.005	0.0978	27.7	0.0158786	2	792.464	3.64778	396.736	62.7358	0
Q9ULV4	Coronin-1C OS=Homo sapiens GN=CORO1C PE=1 SV=1 - [COR1C_HUMAN]	41.26	2.11	1	1	1	1	474	53.2151	7.07861
	A2	Sequence	# PSMs	# Proteins	# Protein Groups	Protein Group Accessions	Modifications	ΔCn	q-Value	PEP	IonScore	Exp Value	Charge	MH+ [Da]	ΔM [ppm]	m/z [Da]	RT [min]	# Missed Cleavages
	High	NADPILISLK	1	1	1	Q9ULV4		0	0.001	0.01175	41.26	0.000362862	2	1083.64	2.72703	542.326	110.372	0
P12277	Creatine kinase B-type OS=Homo sapiens GN=CKB PE=1 SV=1 - [KCRB_HUMAN]	21.04	4.2	1	1	1	1	381	42.6173	5.59229
	A2	Sequence	# PSMs	# Proteins	# Protein Groups	Protein Group Accessions	Modifications	ΔCn	q-Value	PEP	IonScore	Exp Value	Charge	MH+ [Da]	ΔM [ppm]	m/z [Da]	RT [min]	# Missed Cleavages
	High	LAVEALSSLDGDLAGR	1	1	1	P12277		0	0.007	0.1127	21.04	0.0916908	2	1586.84	-1.44442	793.922	139.356	0
Q9UBG0	C-type mannose receptor 2 OS=Homo sapiens GN=MRC2 PE=1 SV=2 - [MRC2_HUMAN]	26.41	1.08	1	1	1	1	1479	166.568	5.8335
	A2	Sequence	# PSMs	# Proteins	# Protein Groups	Protein Group Accessions	Modifications	ΔCn	q-Value	PEP	IonScore	Exp Value	Charge	MH+ [Da]	ΔM [ppm]	m/z [Da]	RT [min]	# Missed Cleavages
	High	LQGAVcGVSSGPPPPR	1	1	1	Q9UBG0	C6(Carbamidomethyl)	0	0.001	0.04885	26.41	0.0239988	2	1578.81	3.74827	789.909	63.3339	0
Q9H6B4	CXADR-like membrane protein OS=Homo sapiens GN=CLMP PE=1 SV=1 - [CLMP_HUMAN]	49.5006	8.85	1	2	2	2	373	41.2552	7.98682
	A2	Sequence	# PSMs	# Proteins	# Protein Groups	Protein Group Accessions	Modifications	ΔCn	q-Value	PEP	IonScore	Exp Value	Charge	MH+ [Da]	ΔM [ppm]	m/z [Da]	RT [min]	# Missed Cleavages
	High	TLSTDAAPQPGLATQAYSLVGPEVR	1	1	1	Q9H6B4		0	0	0.001791	43.34	0.000391613	3	2542.31	-1.30342	848.109	140.973	0
	High	VVITYSSR	1	1	1	Q9H6B4		0	0.003	0.07189	27.8	0.0114511	2	924.518	2.84839	462.762	47.9031	0
Q8ND76	Cyclin-Y OS=Homo sapiens GN=CCNY PE=1 SV=2 - [CCNY_HUMAN]	41.28	2.35	2	1	1	1	341	39.3119	7.1958
	A2	Sequence	# PSMs	# Proteins	# Protein Groups	Protein Group Accessions	Modifications	ΔCn	q-Value	PEP	IonScore	Exp Value	Charge	MH+ [Da]	ΔM [ppm]	m/z [Da]	RT [min]	# Missed Cleavages
	High	ASTIFLSK	1	2	1	Q8ND76		0	0.001	0.01375	41.28	0.000383537	2	866.501	3.29359	433.754	62.7907	0
P01040	Cystatin-A OS=Homo sapiens GN=CSTA PE=1 SV=1 - [CYTA_HUMAN]	25.8	12.24	1	1	1	1	98	10.9997	5.50342
	A2	Sequence	# PSMs	# Proteins	# Protein Groups	Protein Group Accessions	Modifications	ΔCn	q-Value	PEP	IonScore	Exp Value	Charge	MH+ [Da]	ΔM [ppm]	m/z [Da]	RT [min]	# Missed Cleavages
	High	TQVVAGTNYYIK	1	1	1	P01040		0	0.001	0.04477	25.8	0.0284069	2	1356.72	0.934104	678.862	74.595	0
Q9H1C7	Cysteine-rich and transmembrane domain-containing protein 1 OS=Homo sapiens GN=CYSTM1 PE=1 SV=1 - [CYTM1_HUMAN]	28.02	10.31	1	1	1	1	97	10.6238	4.32275
	A2	Sequence	# PSMs	# Proteins	# Protein Groups	Protein Group Accessions	Modifications	ΔCn	q-Value	PEP	IonScore	Exp Value	Charge	MH+ [Da]	ΔM [ppm]	m/z [Da]	RT [min]	# Missed Cleavages
	High	TTVYVVEDQR	1	1	1	Q9H1C7		0	0	0.01006	28.02	0.0135675	2	1209.61	1.49574	605.31	58.1704	0
P50238	Cysteine-rich protein 1 OS=Homo sapiens GN=CRIP1 PE=1 SV=3 - [CRIP1_HUMAN]	23.34	9.09	1	1	1	1	77	8.52701	8.74854
	A2	Sequence	# PSMs	# Proteins	# Protein Groups	Protein Group Accessions	Modifications	ΔCn	q-Value	PEP	IonScore	Exp Value	Charge	MH+ [Da]	ΔM [ppm]	m/z [Da]	RT [min]	# Missed Cleavages
	High	EVYFAER	1	1	1	P50238		0	0.003	0.07058	23.34	0.0229406	2	913.444	2.35239	457.225	55.3599	0
P52943	Cysteine-rich protein 2 OS=Homo sapiens GN=CRIP2 PE=1 SV=1 - [CRIP2_HUMAN]	45.94	16.83	1	2	2	2	208	22.478	8.71924
	A2	Sequence	# PSMs	# Proteins	# Protein Groups	Protein Group Accessions	Modifications	ΔCn	q-Value	PEP	IonScore	Exp Value	Charge	MH+ [Da]	ΔM [ppm]	m/z [Da]	RT [min]	# Missed Cleavages
	High	ASSVTTFTGEPNTcPR	1	1	1	P52943	C14(Carbamidomethyl)	0	0	0.00852	45.94	0.000129888	2	1724.79	0.0973589	862.899	69.1226	0
	High	GVNTGAVGSYIYDRDPEGK	1	1	1	P52943		0	0.002	0.05038	11.59	0.565142	3	1997.96	3.6672	666.659	83.6021	1
Q53TN4	Cytochrome b reductase 1 OS=Homo sapiens GN=CYBRD1 PE=1 SV=1 - [CYBR1_HUMAN]	118.82	3.5	1	1	1	4	286	31.6207	8.76318
	A2	Sequence	# PSMs	# Proteins	# Protein Groups	Protein Group Accessions	Modifications	ΔCn	q-Value	PEP	IonScore	Exp Value	Charge	MH+ [Da]	ΔM [ppm]	m/z [Da]	RT [min]	# Missed Cleavages
	High	NLALDEAGQR	4	1	1	Q53TN4		0	0	0.006647	47.46	0.000156142	2	1086.56	2.59252	543.782	54.1975	0
Q7L576	Cytoplasmic FMR1-interacting protein 1 OS=Homo sapiens GN=CYFIP1 PE=1 SV=1 - [CYFP1_HUMAN]	36.69	0.88	2	1	1	1	1253	145.089	6.90283
	A2	Sequence	# PSMs	# Proteins	# Protein Groups	Protein Group Accessions	Modifications	ΔCn	q-Value	PEP	IonScore	Exp Value	Charge	MH+ [Da]	ΔM [ppm]	m/z [Da]	RT [min]	# Missed Cleavages
	High	LGTPQQIAIAR	1	2	1	Q7L576		0	0.001	0.01311	36.69	0.000942872	2	1167.69	0.922078	584.346	74.5643	0
O43175	D-3-phosphoglycerate dehydrogenase OS=Homo sapiens GN=PHGDH PE=1 SV=4 - [SERA_HUMAN]	121.7	10.13	1	5	5	5	533	56.6144	6.7124
	A2	Sequence	# PSMs	# Proteins	# Protein Groups	Protein Group Accessions	Modifications	ΔCn	q-Value	PEP	IonScore	Exp Value	Charge	MH+ [Da]	ΔM [ppm]	m/z [Da]	RT [min]	# Missed Cleavages
	High	AGTGVDNVDLEAATR	1	1	1	O43175		0	0	0.000296	64.21	3.67936e-06	2	1488.73	2.52048	744.87	84.0074	0
	High	VTADVINAAEK	1	1	1	O43175		0	0	0.001936	56.06	3.56749e-05	2	1130.61	1.86281	565.807	62.5238	0
	High	GGIVDEGALLR	1	1	1	O43175		0	0.001	0.03763	28.03	0.013851	2	1099.61	1.97276	550.31	102.685	0
	High	DLPLLLFR	1	1	1	O43175		0	0.003	0.07195	20.75	0.0799325	2	986.608	4.26739	493.807	163.697	0
	High	TLGILGLGR	1	1	1	O43175		0	0.004	0.08135	27.85	0.0114841	2	899.571	4.11328	450.289	110.795	0
Q6UVY6	DBH-like monooxygenase protein 1 OS=Homo sapiens GN=MOXD1 PE=2 SV=1 - [MOXD1_HUMAN]	23.07	1.63	1	1	1	1	613	69.6077	6.43018
	A2	Sequence	# PSMs	# Proteins	# Protein Groups	Protein Group Accessions	Modifications	ΔCn	q-Value	PEP	IonScore	Exp Value	Charge	MH+ [Da]	ΔM [ppm]	m/z [Da]	RT [min]	# Missed Cleavages
	High	LVLSLPVNVR	1	1	1	Q6UVY6		0	0.001	0.04306	23.07	0.00492006	2	1109.71	1.08909	555.356	123.866	0
Q9UGM3	Deleted in malignant brain tumors 1 protein OS=Homo sapiens GN=DMBT1 PE=1 SV=2 - [DMBT1_HUMAN]	37.87	6.96	1	1	1	1	2413	260.569	5.43994
	A2	Sequence	# PSMs	# Proteins	# Protein Groups	Protein Group Accessions	Modifications	ΔCn	q-Value	PEP	IonScore	Exp Value	Charge	MH+ [Da]	ΔM [ppm]	m/z [Da]	RT [min]	# Missed Cleavages
	High	FGQGSGPIVLDDVR	1	1	1	Q9UGM3		0	0.001	0.02273	37.87	0.00181269	2	1459.76	2.69282	730.383	105.158	0
Q92629	Delta-sarcoglycan OS=Homo sapiens GN=SGCD PE=1 SV=2 - [SGCD_HUMAN]	45.5	11.42	1	3	3	3	289	32.0509	9.11475
	A2	Sequence	# PSMs	# Proteins	# Protein Groups	Protein Group Accessions	Modifications	ΔCn	q-Value	PEP	IonScore	Exp Value	Charge	MH+ [Da]	ΔM [ppm]	m/z [Da]	RT [min]	# Missed Cleavages
	High	VLTQLITGPK	1	1	1	Q92629		0	0	0.007631	45.5	0.000108508	2	1069.66	3.01143	535.336	88.216	0
	High	LPHGSYTPTGTR	1	1	1	Q92629		0	0.001	0.03122	17.61	0.176848	3	1286.65	1.39633	429.555	31.4909	0
	High	VLGAEGTVFPK	1	1	1	Q92629		0	0.003	0.06503	21.8	0.0716852	2	1117.63	2.43908	559.318	86.63	0
Q8TEH3	DENN domain-containing protein 1A OS=Homo sapiens GN=DENND1A PE=1 SV=2 - [DEN1A_HUMAN]	26.86	0.79	1	1	1	1	1009	110.508	6.96143
	A2	Sequence	# PSMs	# Proteins	# Protein Groups	Protein Group Accessions	Modifications	ΔCn	q-Value	PEP	IonScore	Exp Value	Charge	MH+ [Da]	ΔM [ppm]	m/z [Da]	RT [min]	# Missed Cleavages
	High	LDLGGSER	1	1	1	Q8TEH3		0	0.004	0.07372	26.86	0.0176184	2	846.432	0.439609	423.72	42.2766	0
P49184	Deoxyribonuclease-1-like 1 OS=Homo sapiens GN=DNASE1L1 PE=1 SV=1 - [DNSL1_HUMAN]	70.2567	11.59	1	3	3	3	302	33.8714	5.74463
	A2	Sequence	# PSMs	# Proteins	# Protein Groups	Protein Group Accessions	Modifications	ΔCn	q-Value	PEP	IonScore	Exp Value	Charge	MH+ [Da]	ΔM [ppm]	m/z [Da]	RT [min]	# Missed Cleavages
	High	TEPGFHWVIADGEDTTVR	1	1	1	P49184		0	0	0.0003897	57.73	1.32394e-05	3	2029.97	2.02911	677.327	111.171	0
	High	EQVMDTLVR	1	1	1	P49184		0	0.001	0.04223	27.54	0.0223771	2	1090.56	0.688698	545.782	81.8663	0
	High	IcAFNAQR	1	1	1	P49184	C2(Carbamidomethyl)	0	0.005	0.09796	22.32	0.0542178	2	979.48	2.09366	490.244	42.0307	0
P81605	Dermcidin OS=Homo sapiens GN=DCD PE=1 SV=2 - [DCD_HUMAN]	2479.74	53.64	1	7	7	84	110	11.2768	6.53662
	A2	Sequence	# PSMs	# Proteins	# Protein Groups	Protein Group Accessions	Modifications	ΔCn	q-Value	PEP	IonScore	Exp Value	Charge	MH+ [Da]	ΔM [ppm]	m/z [Da]	RT [min]	# Missed Cleavages
	High	GAVHDVKDVLDSVL	25	1	1	P81605		0	0	0.0002325	101.91	6.44169e-10	2	1466.79	1.54606	733.897	142.243	1
	High	LGKDAVEDLESVGK	25	1	1	P81605		0	0	2.88e-06	83	5.98919e-08	3	1459.77	3.74135	487.261	91.3278	1
	High	DAVEDLESVGK	24	1	1	P81605		0	0	0.001328	69.88	9.71475e-07	2	1161.57	2.06807	581.287	113.93	0
	High	ENAGEDPGLAR	5	1	1	P81605		0	0	0.003462	51.11	3.44636e-05	2	1128.53	2.11054	564.769	38.046	0
	High	SSLLEKGLDGAKK	2	1	1	P81605		0	0.001	0.01634	28.39	0.00854775	3	1345.77	2.96176	449.262	44.2435	2
	High	SSLLEKGLDGAK	2	1	1	P81605		0	0.001	0.02938	25.51	0.0279784	2	1217.68	2.28131	609.342	60.1505	1
	High	KAVGGLGK	1	1	1	P81605		0	0.002	0.05264	56.34	3.93704e-05	2	729.467	6.91351	365.237	14.9494	1
Q08554	Desmocollin-1 OS=Homo sapiens GN=DSC1 PE=1 SV=2 - [DSC1_HUMAN]	76.2244	7.16	1	5	5	5	894	99.9238	5.42725
	A2	Sequence	# PSMs	# Proteins	# Protein Groups	Protein Group Accessions	Modifications	ΔCn	q-Value	PEP	IonScore	Exp Value	Charge	MH+ [Da]	ΔM [ppm]	m/z [Da]	RT [min]	# Missed Cleavages
	High	VTATDLDEPDTLHTR	1	1	1	Q08554		0	0	0.0008567	52.28	5.50152e-05	3	1683.82	2.80552	561.946	71.1279	0
	High	DTGDIFcTR	1	1	1	Q08554	C7(Carbamidomethyl)	0	0	0.003748	39.07	0.000390221	2	1084.47	0.779282	542.74	86.3278	0
	High	VTIFTVPENcR	1	1	1	Q08554	C10(Carbamidomethyl)	0	0.001	0.04137	16.87	0.222036	2	1335.67	1.40811	668.341	94.9786	0
	High	VQDQDLPNTPHSK	1	1	1	Q08554		0	0.001	0.03234	13.86	0.37209	3	1478.73	1.07454	493.58	32.6438	0
	High	QVILQVGVINEAQFSK	1	1	1	Q08554		0	0.001	0.03788	10.45	0.626592	2	1772.99	0.789433	887	128.472	0
Q14574	Desmocollin-3 OS=Homo sapiens GN=DSC3 PE=1 SV=3 - [DSC3_HUMAN]	26.9	1	1	1	1	1	896	99.9063	6.1001
	A2	Sequence	# PSMs	# Proteins	# Protein Groups	Protein Group Accessions	Modifications	ΔCn	q-Value	PEP	IonScore	Exp Value	Charge	MH+ [Da]	ΔM [ppm]	m/z [Da]	RT [min]	# Missed Cleavages
	High	YSILQQTPR	1	1	1	Q14574		0	0.001	0.02703	26.9	0.0233779	2	1105.6	2.17374	553.305	67.969	0
Q02413	Desmoglein-1 OS=Homo sapiens GN=DSG1 PE=1 SV=2 - [DSG1_HUMAN]	183.354	17.83	1	12	12	14	1049	113.676	5.03369
	A2	Sequence	# PSMs	# Proteins	# Protein Groups	Protein Group Accessions	Modifications	ΔCn	q-Value	PEP	IonScore	Exp Value	Charge	MH+ [Da]	ΔM [ppm]	m/z [Da]	RT [min]	# Missed Cleavages
	High	YQGTILSIDDNLQR	1	1	1	Q02413		0	0	0.0001081	76.79	2.66999e-07	2	1635.84	1.90012	818.422	114.936	0
	High	VGDFVATDLDTGRPSTTVR	1	1	1	Q02413		0	0	0.0007721	47.44	0.000206446	3	2007.03	6.47452	669.681	93.1143	0
	High	YVmGNNPADLLAVDSR	2	1	1	Q02413	M3(Oxidation)	0	0	0.001408	45.71	0.000226912	2	1750.85	2.71728	875.927	112.94	0
	High	YVMGNNPADLLAVDSR	1	1	1	Q02413		0	0	0.00832	33.18	0.00401501	2	1734.86	6.35503	867.933	129.037	0
	High	TmNNFLDREQYGQYALAVR	1	1	1	Q02413	M2(Oxidation)	0	0	0.009976	12.82	0.373513	3	2305.11	1.7941	769.041	106.71	1
	High	ISGVGIDQPPYGIFVINQK	1	1	1	Q02413		0	0.001	0.02173	16.68	0.139609	2	2045.11	2.35024	1023.06	147.741	0
	High	IHSDcAANQQVTYR	1	1	1	Q02413	C5(Carbamidomethyl)	0	0.001	0.02316	12.71	0.281293	3	1662.77	2.10954	554.928	32.1167	0
	High	VIAPSSSLPTSLTIHHPR	1	1	1	Q02413		0	0.001	0.0118	11.44	0.394787	4	1913.07	3.66543	479.022	76.5691	0
	High	ASAISVTVLNVIEGPVFRPGSK	1	1	1	Q02413		0	0.001	0.01351	10.4	0.278163	3	2241.26	-0.777804	747.758	151.818	0
	High	ALNSmGQDLERPLELR	1	1	1	Q02413	M5(Oxidation)	0	0.002	0.05778	12.93	0.476224	3	1857.95	2.26636	619.989	89.623	0
	High	TNVGILK	1	1	1	Q02413		0	0.003	0.07013	40.81	0.00089209	2	744.463	2.16128	372.735	45.7068	0
	High	QEPSDSPMFIINR	1	1	1	Q02413		0	0.004	0.08583	10.73	0.72694	2	1533.74	4.41697	767.375	109.365	0
	High	ESSNVVVTER	1	1	1	Q02413		0	0.005	0.09277	29.46	0.0136454	2	1119.57	3.20057	560.287	36.1398	0
P15924	Desmoplakin OS=Homo sapiens GN=DSP PE=1 SV=3 - [DESP_HUMAN]	427.691	9.2	1	27	27	28	2871	331.569	6.81494
	A2	Sequence	# PSMs	# Proteins	# Protein Groups	Protein Group Accessions	Modifications	ΔCn	q-Value	PEP	IonScore	Exp Value	Charge	MH+ [Da]	ΔM [ppm]	m/z [Da]	RT [min]	# Missed Cleavages
	High	LNDSILQATEQR	1	1	1	P15924		0	0	2.733e-05	75.58	2.91912e-07	2	1387.72	0.217484	694.363	85.4587	0
	High	NQcTQVVQER	1	1	1	P15924	C3(Carbamidomethyl)	0	0	0.0005768	60.46	6.20653e-06	2	1261.6	0.757592	631.302	27.7483	0
	High	QLLQEQESVK	1	1	1	P15924		0	0	0.00121	53.6	4.34333e-05	2	1201.64	1.86207	601.326	50.6695	0
	High	TmIQSPSGVILQEAADVHAR	1	1	1	P15924	M2(Oxidation)	0	0	0.002543	52.72	5.93366e-05	3	2139.09	0.519488	713.701	108.586	0
	High	YGDGIQLTR	1	1	1	P15924		0	0	0.001209	51.44	6.49604e-05	2	1022.53	4.32371	511.769	67.0939	0
	High	QLQNIIQATSR	1	1	1	P15924		0	0	0.005597	43.32	0.000514473	2	1271.71	3.5841	636.359	75.442	0
	High	AELIVQPELK	1	1	1	P15924		0	0	0.004694	39	0.000434329	2	1139.67	2.29368	570.339	94.2878	0
	High	LASLEELKR	1	1	1	P15924		0	0	0.00679	32.52	0.00520575	3	1058.62	1.55266	353.546	55.8143	1
	High	YIELLTR	1	1	1	P15924		0	0.001	0.02596	36.91	0.000987965	2	907.525	0.129591	454.266	87.7286	0
	High	YQAEcSQFK	1	1	1	P15924	C5(Carbamidomethyl)	0	0.001	0.0109	36.33	0.000430697	2	1160.51	2.06981	580.757	35.8467	0
	High	LGIYEAMK	1	1	1	P15924		0	0.001	0.01262	34.77	0.00246736	2	924.489	2.82501	462.748	74.0879	0
	High	YEVTSGGGGTSR	1	1	1	P15924		0	0.001	0.01615	32.08	0.00275651	2	1170.54	1.58181	585.774	26.1813	0
	High	GLVGIEFK	1	1	1	P15924		0	0.001	0.02556	32.05	0.00461564	2	862.506	3.48162	431.757	97.168	0
	High	NLHSEISGKR	1	1	1	P15924		0	0.001	0.01128	28.36	0.0100658	3	1140.62	7.51153	380.878	15.0444	1
	High	LPVEEAYKR	1	1	1	P15924		0	0.001	0.01514	26.13	0.0253532	3	1104.61	2.84583	368.874	39.6002	1
	High	TMIQSPSGVILQEAADVHAR	1	1	1	P15924		0	0.001	0.03096	25.81	0.0224371	3	2123.11	9.45503	708.375	115.513	0
	High	LEYDDLRR	1	1	1	P15924		0	0.001	0.04933	22.63	0.0594876	3	1079.55	2.65449	360.522	50.5404	1
	High	NTLTQTTENLR	1	1	1	P15924		0	0.001	0.02211	21.79	0.0791349	2	1290.67	1.1204	645.837	57.2319	0
	High	TLELQGLINDLQR	1	1	1	P15924		0	0.001	0.04112	17.85	0.115662	2	1512.84	3.60391	756.925	150.532	0
	High	LTYEIEDEKRR	1	1	1	P15924		0	0.002	0.05447	13.15	0.583428	3	1451.75	2.64469	484.589	35.783	2
	High	GIHNSIGDYR	1	1	1	P15924		0	0.002	0.05189	12.87	0.436372	3	1131.56	3.60599	377.858	34.0496	0
	High	VLLQEEGTR	1	1	1	P15924		0	0.003	0.0705	34.4	0.00526463	2	1044.57	3.22969	522.79	48.0458	0
	High	LEDELNR	1	1	1	P15924		0	0.003	0.06732	31.96	0.00563564	2	888.445	3.23444	444.726	39.6642	0
	High	ETQSQLETER	1	1	1	P15924		0	0.003	0.06046	19.91	0.0775914	2	1220.58	2.78692	610.793	28.2773	0
	High	LTVDSAIAR	1	1	1	P15924		0	0.004	0.07491	27.87	0.0204131	2	945.54	3.68282	473.274	66.4613	0
	High	AITGFDDPFSGK	1	1	1	P15924		0	0.007	0.1142	12.32	0.439604	2	1254.6	2.03047	627.805	115.671	0
	High	LKNTLTQTTENLR	1	1	1	P15924		0	0.007	0.1191	10.15	0.714878	3	1531.85	6.47786	511.289	51.3228	1
	High	FLDQNLQK	1	1	1	P15924		0	0.009	0.1327	15.04	0.375994	2	1005.54	3.89791	503.274	59.6833	0
P60981	Destrin OS=Homo sapiens GN=DSTN PE=1 SV=3 - [DEST_HUMAN]	61.3567	17.58	1	2	3	3	165	18.4935	7.85498
	A2	Sequence	# PSMs	# Proteins	# Protein Groups	Protein Group Accessions	Modifications	ΔCn	q-Value	PEP	IonScore	Exp Value	Charge	MH+ [Da]	ΔM [ppm]	m/z [Da]	RT [min]	# Missed Cleavages
	High	YALYDASFETK	1	1	1	P60981		0	0	0.009818	33.02	0.00394119	2	1307.62	3.70563	654.314	96.5144	0
	High	AVIFcLSADKK	1	1	1	P60981	C5(Carbamidomethyl)	0	0.003	0.06177	23.72	0.0437358	3	1251.68	3.22159	417.898	70.3733	1
	High	MIYASSK	1	3	3	P23528;P60981;Q9Y281		0	0.004	0.08199	37.95	0.000953931	2	799.403	1.3252	400.205	25.3973	0
Q16555	Dihydropyrimidinase-related protein 2 OS=Homo sapiens GN=DPYSL2 PE=1 SV=1 - [DPYL2_HUMAN]	301.461	25.52	1	9	11	11	572	62.2546	6.37939
	A2	Sequence	# PSMs	# Proteins	# Protein Groups	Protein Group Accessions	Modifications	ΔCn	q-Value	PEP	IonScore	Exp Value	Charge	MH+ [Da]	ΔM [ppm]	m/z [Da]	RT [min]	# Missed Cleavages
	High	SSAEVIAQAR	1	1	1	Q16555		0	0	0.0009455	64.9	3.70515e-06	2	1031.55	2.21925	516.279	38.2726	0
	High	NLHQSGFSLSGAQIDDNIPR	1	1	1	Q16555		0	0	0.0003008	54.63	3.1508e-05	3	2169.07	-0.655388	723.694	104.365	0
	High	AITIANQTNcPLYITK	1	1	1	Q16555	C10(Carbamidomethyl)	0	0	0.0003152	52.58	6.37649e-05	2	1820.96	0.341678	910.983	104.578	0
	High	VFNLYPR	1	1	1	Q16555		0	0	0.002454	49.32	8.36192e-05	2	908.502	3.3554	454.755	82.7369	0
	High	GLYDGPVcEVSVTPK	1	1	1	Q16555	C8(Carbamidomethyl)	0	0	0.001676	45.54	0.000289028	2	1620.8	2.34435	810.902	106.019	0
	High	GSPLVVISQGK	1	1	1	Q16555		0	0	0.007211	42.75	0.000368965	2	1084.64	3.95261	542.824	75.7947	0
	High	MVIPGGIDVHTR	1	1	1	Q16555		0	0	0.0003393	38.54	0.00149056	3	1294.7	1.77356	432.237	86.6418	0
	High	IAVGSDADLVIWDPDSVK	1	1	1	Q16555		0	0	0.005391	36.45	0.00246846	2	1899.97	2.54621	950.491	153.99	0
	High	QIGENLIVPGGVK	1	1	1	Q16555		0	0.001	0.04205	23.89	0.0214368	2	1323.76	0.521425	662.386	102.849	0
	High	MDENQFVAVTSTNAAK	1	2	2	Q14195;Q16555		0	0.001	0.02279	21.12	0.0571784	2	1725.81	0.999286	863.41	94.422	0
	High	IVAPPGGR	1	2	2	Q14195;Q16555		0	0.002	0.05021	40.69	0.000315647	2	766.458	1.54896	383.733	31.8017	0
Q14195	Dihydropyrimidinase-related protein 3 OS=Homo sapiens GN=DPYSL3 PE=1 SV=1 - [DPYL3_HUMAN]	109.445	16.32	1	5	7	7	570	61.9241	6.49365
	A2	Sequence	# PSMs	# Proteins	# Protein Groups	Protein Group Accessions	Modifications	ΔCn	q-Value	PEP	IonScore	Exp Value	Charge	MH+ [Da]	ΔM [ppm]	m/z [Da]	RT [min]	# Missed Cleavages
	High	GAPLVVIcQGK	1	1	1	Q14195	C8(Carbamidomethyl)	0	0	0.001742	43.24	0.000362795	2	1141.64	2.64055	571.325	75.7054	0
	High	SAADLISQAR	1	1	1	Q14195		0	0	0.008234	36.62	0.00266769	2	1031.55	5.29599	516.28	70.1761	0
	High	QIGDNLIVPGGVK	1	1	1	Q14195		0	0.001	0.04755	25.03	0.0169587	2	1309.75	3.43532	655.38	107.66	0
	High	AITIASQTNcPLYVTK	1	1	1	Q14195	C10(Carbamidomethyl)	0	0.001	0.0149	21.13	0.0724649	2	1779.94	5.3901	890.474	98.9555	0
	High	MDENQFVAVTSTNAAK	1	2	2	Q14195;Q16555		0	0.001	0.02279	21.12	0.0571784	2	1725.81	0.999286	863.41	94.422	0
	High	NLHQSGFSLSGTQVDEGVR	1	1	1	Q14195		0	0.001	0.01737	19.83	0.0977525	3	2031	3.10399	677.67	81.3729	0
	High	IVAPPGGR	1	2	2	Q14195;Q16555		0	0.002	0.05021	40.69	0.000315647	2	766.458	1.54896	383.733	31.8017	0
P27487	Dipeptidyl peptidase 4 OS=Homo sapiens GN=DPP4 PE=1 SV=2 - [DPP4_HUMAN]	311.792	16.58	1	13	13	14	766	88.2225	6.03662
	A2	Sequence	# PSMs	# Proteins	# Protein Groups	Protein Group Accessions	Modifications	ΔCn	q-Value	PEP	IonScore	Exp Value	Charge	MH+ [Da]	ΔM [ppm]	m/z [Da]	RT [min]	# Missed Cleavages
	High	VLEDNSALDK	1	1	1	P27487		0	0	0.002422	69.21	1.42141e-06	2	1103.56	2.94821	552.284	49.3717	0
	High	cGIAVAPVSR	1	1	1	P27487	C1(Carbamidomethyl)	0	0	0.0006334	61.4	8.29479e-06	2	1029.55	2.5265	515.28	59.4785	0
	High	IQLSDYTK	1	1	1	P27487		0	0	0.002385	52.7	4.05459e-05	2	967.513	3.78171	484.26	70.6336	0
	High	cQYYSVSFSK	1	1	1	P27487	C1(Carbamidomethyl)	0	0	0.003576	48.11	5.33113e-05	2	1268.56	2.37079	634.786	74.9426	0
	High	LGTFEVEDQIEAAR	2	1	1	P27487		0	0	0.001607	48.07	0.000166092	2	1577.79	2.8017	789.396	113.186	0
	High	QHIEMSTTGWVGR	1	1	1	P27487		0	0	0.009278	42.24	0.000489569	3	1501.72	1.66107	501.246	70.0982	0
	High	LAYVWNNDIYVK	1	1	1	P27487		0	0	0.005811	32.95	0.00471501	2	1497.77	0.684016	749.391	116.212	0
	High	QLITEER	1	1	1	P27487		0	0.001	0.03844	37.86	0.0020051	2	888.48	1.17	444.743	36.4571	0
	High	IISNEEGYR	1	1	1	P27487		0	0.001	0.01323	34.98	0.00271623	2	1080.54	3.03055	540.771	38.3993	0
	High	RLGTFEVEDQIEAAR	1	1	1	P27487		0	0.001	0.01717	20.29	0.114587	3	1733.88	1.00165	578.633	94.3391	1
	High	cSGPGLPLYTLHSSVNDK	1	1	1	P27487	C1(Carbamidomethyl)	0	0.001	0.01614	10.33	0.810976	3	1944.95	2.35573	648.989	89.4142	0
	High	ADTVFR	1	1	1	P27487		0	0.002	0.05063	36.88	0.00192809	2	708.37	4.12025	354.689	34.3705	0
	High	IEPNLPSYR	1	1	1	P27487		0	0.002	0.05148	35.77	0.00434354	2	1088.58	3.71214	544.792	76.8129	0
O14672	Disintegrin and metalloproteinase domain-containing protein 10 OS=Homo sapiens GN=ADAM10 PE=1 SV=1 - [ADA10_HUMAN]	100.606	10.29	1	7	7	8	748	84.0877	7.76709
	A2	Sequence	# PSMs	# Proteins	# Protein Groups	Protein Group Accessions	Modifications	ΔCn	q-Value	PEP	IonScore	Exp Value	Charge	MH+ [Da]	ΔM [ppm]	m/z [Da]	RT [min]	# Missed Cleavages
	High	AIDTIYQTTDFSGIR	1	1	1	O14672		0	0	0.003695	36.02	0.00258786	2	1700.86	3.87283	850.931	124.064	0
	High	GYcDVFMR	1	1	1	O14672	C3(Carbamidomethyl)	0	0.001	0.01414	30.32	0.00130055	2	1047.44	3.09977	524.225	87.0744	0
	High	RPPQPIQQPQR	1	1	1	O14672		0	0.001	0.0141	27.33	0.0198796	3	1344.75	0.381759	448.922	25.3224	0
	High	TITLQPGSPcNDFR	1	1	1	O14672	C10(Carbamidomethyl)	0	0.001	0.04966	16.27	0.186478	2	1605.77	1.47879	803.389	93.4784	0
	High	LPPPKPLPGTLK	1	1	1	O14672		0	0.001	0.03587	11.44	0.0716094	3	1257.8	2.12008	419.937	58.3848	0
	High	LVDADGPLAR	1	1	1	O14672		0	0.003	0.06556	28.61	0.0105357	2	1026.56	3.21805	513.784	63.8028	0
	High	FSLcSIR	1	1	1	O14672	C4(Carbamidomethyl)	0	0.004	0.08455	35.16	0.00198113	2	882.453	2.98273	441.73	80.3024	0
	High	GYcDVFmR	1	1	1	O14672	C3(Carbamidomethyl); M7(Oxidation)	0	0.008	0.1254	18.73	0.013365	2	1063.44	5.07988	532.223	73.1064	0
P78536	Disintegrin and metalloproteinase domain-containing protein 17 OS=Homo sapiens GN=ADAM17 PE=1 SV=1 - [ADA17_HUMAN]	33.5367	5.22	1	4	4	4	824	92.9613	5.75732
	A2	Sequence	# PSMs	# Proteins	# Protein Groups	Protein Group Accessions	Modifications	ΔCn	q-Value	PEP	IonScore	Exp Value	Charge	MH+ [Da]	ΔM [ppm]	m/z [Da]	RT [min]	# Missed Cleavages
	High	AQEcFQER	1	1	1	P78536	C4(Carbamidomethyl)	0	0.001	0.04622	23.23	0.0123587	2	1067.46	0.277267	534.233	25.4867	0
	High	GYGIQIEQIR	1	1	1	P78536		0	0.001	0.04983	21.68	0.078448	2	1176.64	3.78863	588.824	93.4496	0
	High	IIKPFPAPQTPGR	1	1	1	P78536		0	0.002	0.05793	19.96	0.0333053	3	1421.83	3.13252	474.615	67.4482	0
	High	SFEDLTDHPVTR	1	1	1	P78536		0	0.004	0.08307	10.25	0.679724	3	1416.68	4.27081	472.899	73.3233	0
Q12959	Disks large homolog 1 OS=Homo sapiens GN=DLG1 PE=1 SV=2 - [DLG1_HUMAN]	23.94	2.43	1	2	2	2	904	100.393	5.75732
	A2	Sequence	# PSMs	# Proteins	# Protein Groups	Protein Group Accessions	Modifications	ΔCn	q-Value	PEP	IonScore	Exp Value	Charge	MH+ [Da]	ΔM [ppm]	m/z [Da]	RT [min]	# Missed Cleavages
	High	IITGGAAAQDGR	1	1	1	Q12959		0	0.002	0.05672	23.94	0.0468229	2	1129.6	4.7864	565.304	32.9528	0
	High	IISVNSVDLR	1	1	1	Q12959		0	0.005	0.09151	20.34	0.0970933	2	1115.64	0.604516	558.325	93.5722	0
O60884	DnaJ homolog subfamily A member 2 OS=Homo sapiens GN=DNAJA2 PE=1 SV=1 - [DNJA2_HUMAN]	20.71	1.94	1	1	1	1	412	45.7166	6.48096
	A2	Sequence	# PSMs	# Proteins	# Protein Groups	Protein Group Accessions	Modifications	ΔCn	q-Value	PEP	IonScore	Exp Value	Charge	MH+ [Da]	ΔM [ppm]	m/z [Da]	RT [min]	# Missed Cleavages
	High	VIEPGcVR	1	1	1	O60884	C6(Carbamidomethyl)	0	0.005	0.09839	20.71	0.0832197	2	929.489	1.6933	465.248	41.0176	0
O60469	Down syndrome cell adhesion molecule OS=Homo sapiens GN=DSCAM PE=1 SV=2 - [DSCAM_HUMAN]	31.37	0.8	1	1	1	1	2012	222.121	7.6792
	A2	Sequence	# PSMs	# Proteins	# Protein Groups	Protein Group Accessions	Modifications	ΔCn	q-Value	PEP	IonScore	Exp Value	Charge	MH+ [Da]	ΔM [ppm]	m/z [Da]	RT [min]	# Missed Cleavages
	High	NITTTQPSLELDGLEK	1	1	1	O60469		0	0.006	0.1018	31.37	0.00809698	2	1758.93	9.14585	879.968	155.416	0
P63167	Dynein light chain 1, cytoplasmic OS=Homo sapiens GN=DYNLL1 PE=1 SV=1 - [DYL1_HUMAN]	37.98	12.36	2	1	1	1	89	10.3591	7.40088
	A2	Sequence	# PSMs	# Proteins	# Protein Groups	Protein Group Accessions	Modifications	ΔCn	q-Value	PEP	IonScore	Exp Value	Charge	MH+ [Da]	ΔM [ppm]	m/z [Da]	RT [min]	# Missed Cleavages
	High	YNPTWHcIVGR	1	2	1	P63167	C7(Carbamidomethyl)	0	0	0.003036	37.98	0.00117823	3	1402.67	3.73209	468.229	68.4498	0
Q14118	Dystroglycan OS=Homo sapiens GN=DAG1 PE=1 SV=2 - [DAG1_HUMAN]	22.25	3.91	1	3	3	3	895	97.3807	8.55811
	A2	Sequence	# PSMs	# Proteins	# Protein Groups	Protein Group Accessions	Modifications	ΔCn	q-Value	PEP	IonScore	Exp Value	Charge	MH+ [Da]	ΔM [ppm]	m/z [Da]	RT [min]	# Missed Cleavages
	High	LREQQLVGEK	1	1	1	Q14118		0	0.001	0.03189	22	0.0574171	3	1199.68	3.28047	400.564	31.6843	1
	High	LTLEDQATFIKK	1	1	1	Q14118		0	0.001	0.03603	13.61	0.291793	3	1406.79	2.35302	469.602	83.4773	1
	High	ATSITVTGSGScR	1	1	1	Q14118	C12(Carbamidomethyl)	0	0.004	0.08607	22.64	0.0438325	2	1296.62	1.76416	648.815	39.1226	0
Q9UNE7	E3 ubiquitin-protein ligase CHIP OS=Homo sapiens GN=STUB1 PE=1 SV=2 - [CHIP_HUMAN]	22.97	3.96	1	1	1	1	303	34.8342	5.87158
	A2	Sequence	# PSMs	# Proteins	# Protein Groups	Protein Group Accessions	Modifications	ΔCn	q-Value	PEP	IonScore	Exp Value	Charge	MH+ [Da]	ΔM [ppm]	m/z [Da]	RT [min]	# Missed Cleavages
	High	LNFGDDIPSALR	1	1	1	Q9UNE7		0	0.003	0.06753	22.97	0.0666153	2	1317.68	1.14649	659.344	126.788	0
P22413	Ectonucleotide pyrophosphatase/phosphodiesterase family member 1 OS=Homo sapiens GN=ENPP1 PE=1 SV=2 - [ENPP1_HUMAN]	57.79	1.95	1	2	2	2	925	104.857	7.13721
	A2	Sequence	# PSMs	# Proteins	# Protein Groups	Protein Group Accessions	Modifications	ΔCn	q-Value	PEP	IonScore	Exp Value	Charge	MH+ [Da]	ΔM [ppm]	m/z [Da]	RT [min]	# Missed Cleavages
	High	cDSLENLR	1	1	1	P22413	C1(Carbamidomethyl)	0	0	0.002543	57.79	9.81413e-06	2	1006.47	4.24654	503.737	54.5808	0
	High	HETLPYGRPR	1	1	1	P22413		0	0.001	0.02905	10.99	0.736447	3	1225.65	1.45157	409.22	25.1241	0
O43854	EGF-like repeat and discoidin I-like domain-containing protein 3 OS=Homo sapiens GN=EDIL3 PE=1 SV=1 - [EDIL3_HUMAN]	2253.65	64.38	1	32	32	107	480	53.73	7.28369
	A2	Sequence	# PSMs	# Proteins	# Protein Groups	Protein Group Accessions	Modifications	ΔCn	q-Value	PEP	IonScore	Exp Value	Charge	MH+ [Da]	ΔM [ppm]	m/z [Da]	RT [min]	# Missed Cleavages
	High	cSGPLGIEGGIISNQQITASSTHR	4	1	1	O43854	C1(Carbamidomethyl)	0	0	1.927e-08	89.78	1.0993e-08	3	2483.24	2.33208	828.417	105.263	0
	High	GNIDNNTPYANSFTPPIK	3	1	1	O43854		0	0	2.175e-05	86.2	2.6627e-08	2	1962.96	3.46346	981.985	108.242	0
	High	TLNMDmFTWEPR	8	1	1	O43854	M6(Oxidation)	0	0	7.699e-05	80.65	3.05653e-08	2	1556.69	1.96501	778.849	127.233	0
	High	GTNEDMVFR	2	1	1	O43854		0	0	0.001829	71.89	2.23264e-07	2	1068.48	3.10485	534.744	61.9766	0
	High	TLNmDmFTWEPR	10	1	1	O43854	M4(Oxidation); M6(Oxidation)	0	0	0.0001752	70.53	2.03577e-07	2	1572.69	2.30645	786.847	105.528	0
	High	SGHIQDYQITASSIFR	4	1	1	O43854		0	0	4.19e-05	64.89	3.58395e-06	2	1822.91	1.71882	911.959	106.279	0
	High	GTNEDmVFR	6	1	1	O43854	M6(Oxidation)	0	0	0.001879	61.64	2.05646e-06	2	1084.48	2.90781	542.742	44.129	0
	High	VTGIITQGAK	5	1	1	O43854		0	0	0.00341	58.89	1.27831e-05	2	987.585	1.84323	494.296	43.0314	0
	High	VNAWTSGHNDQSQWLQVDLLVPTK	3	1	1	O43854		0	0	3.076e-05	57.41	1.68843e-05	3	2736.38	1.45251	912.798	144.818	0
	High	VTGVITQGAK	2	1	1	O43854		0	0	0.001252	53.09	5.5718e-05	2	973.57	2.71043	487.289	33.2833	0
	High	KNVIDPPIYAR	3	1	1	O43854		0	0	0.0004264	49.46	0.000100217	3	1285.73	3.65622	429.249	65.8599	1
	High	IAYSNDGK	1	1	1	O43854		0	0	0.005386	47.75	0.000181311	2	867.421	0.845053	434.214	20.552	0
	High	LAYSNDGEHWTVYQDEK	5	1	1	O43854		0	0	3.931e-05	47.25	5.46258e-05	3	2054.91	2.44066	685.643	80.8621	0
	High	DKVFQGNFDNDTHR	5	1	1	O43854		0	0	0.001687	46.13	0.000132861	3	1692.78	2.24424	564.93	47.9463	1
	High	MELLGcELSGcSEPLGMK	1	1	1	O43854	C6(Carbamidomethyl); C11(Carbamidomethyl)	0	0	0.001292	43.23	0.000168744	2	2010.9	-1.27533	1005.95	136.285	0
	High	VTGVITQGAKR	2	1	1	O43854		0	0	0.005238	43.21	0.000296068	2	1129.67	0.890617	565.339	22.3693	1
	High	DFGHVQFVGSYK	3	1	1	O43854		0	0	0.001351	43.19	0.000369395	3	1383.67	1.58966	461.895	89.7805	0
	High	VFQGNFDNDTHR	3	1	1	O43854		0	0	0.00062	41.53	0.000277714	3	1449.66	3.16954	483.89	44.1994	0
	High	mELLGcELSGcSEPLGMK	7	1	1	O43854	M1(Oxidation); C6(Carbamidomethyl); C11(Carbamidomethyl)	0	0	0.004113	41.3	0.000229806	2	2026.9	1.7253	1013.95	122.776	0
	High	GDTFIGYVcK	1	1	1	O43854	C9(Carbamidomethyl)	0	0	0.005319	38.76	0.000804925	2	1159.55	2.27146	580.278	88.7157	0
	High	GLINAWTAAENDR	1	1	1	O43854		0	0	0.006184	37.19	0.00176661	2	1430.71	3.5673	715.857	101.559	0
	High	VFQGNFDNDTHRK	4	1	1	O43854		0	0	0.001917	24.35	0.0299335	3	1577.75	2.11961	526.588	28.7009	1
	High	GFNGIHcQHNINEcEVEPcK	1	1	1	O43854	C7(Carbamidomethyl); C14(Carbamidomethyl); C19(Carbamidomethyl)	0	0	0.001001	19.55	0.0116463	4	2442.04	1.30767	611.266	54.7058	0
	High	IGSPEYIK	3	1	1	O43854		0	0.001	0.01976	46.54	0.000177456	2	906.495	2.16488	453.751	49.8925	0
	High	VKGTNEDMVFR	2	1	1	O43854		0	0.001	0.02063	24.7	0.0247356	3	1295.64	1.37326	432.553	45.7214	1
	High	RIGSPEYIK	1	1	1	O43854		0	0.001	0.01327	23.81	0.0503252	3	1062.6	2.78767	354.871	33.9567	1
	High	mELLGcELSGcSEPLGmK	1	1	1	O43854	M1(Oxidation); C6(Carbamidomethyl); C11(Carbamidomethyl); M17(Oxidation)	0	0.001	0.01884	22.06	0.0149352	2	2042.9	2.82657	1021.95	111.017	0
	High	LAYSNDGEHWTVYQDEKQR	1	1	1	O43854		0	0.001	0.02392	12.22	0.347879	4	2339.08	3.32503	585.525	67.0631	1
	High	IAYSNDGKTWAMYK	1	1	1	O43854		0	0.001	0.02766	11.68	0.645243	3	1647.79	4.14381	549.935	70.8844	1
	High	NVIDPPIYAR	1	1	1	O43854		0	0.002	0.05329	41.8	0.000796136	2	1157.64	3.59729	579.321	88.4334	0
	High	SELLGcTEEE	1	1	1	O43854	C6(Carbamidomethyl)	0	0.002	0.05675	15.07	0.0482316	2	1166.49	2.60888	583.749	85.2087	0
	High	LYPQVcR	6	1	1	O43854	C6(Carbamidomethyl)	0	0.003	0.06825	34.1	0.00422114	2	935.479	2.17222	468.243	47.9642	0
	High	ALFGLQK	3	1	1	O43854		0	0.005	0.09423	41.58	0.000479567	2	776.468	1.80536	388.738	75.7111	0
	High	WYPYYAR	1	1	1	O43854		0	0.005	0.09504	23.34	0.030124	2	1018.48	3.12083	509.744	72.2094	0
	High	ILPWSWYGR	1	1	1	O43854		0	0.007	0.112	18.73	0.155402	2	1177.62	2.2386	589.313	122.687	0
	High	ITLRSELLGcTEEE	1	1	1	O43854	C10(Carbamidomethyl)	0	0.008	0.1216	12.71	0.559908	2	1649.81	2.55694	825.408	107.362	1
Q9H4M9	EH domain-containing protein 1 OS=Homo sapiens GN=EHD1 PE=1 SV=2 - [EHD1_HUMAN]	96.0956	9.74	1	5	5	5	534	60.5887	6.82959
	A2	Sequence	# PSMs	# Proteins	# Protein Groups	Protein Group Accessions	Modifications	ΔCn	q-Value	PEP	IonScore	Exp Value	Charge	MH+ [Da]	ΔM [ppm]	m/z [Da]	RT [min]	# Missed Cleavages
	High	LNAFGNAFLNR	1	1	1	Q9H4M9		0	0	0.0001754	62.52	6.29727e-06	2	1236.65	2.20705	618.829	104.115	0
	High	KLNAFGNAFLNR	1	1	1	Q9H4M9		0	0.001	0.03044	31.07	0.00680016	3	1364.75	2.90737	455.587	80.4627	1
	High	LLDTVDDMLANDIAR	1	1	1	Q9H4M9		0	0.001	0.02754	27.96	0.0155157	2	1674.84	2.13055	837.924	160.539	0
	High	QEESLMPSQVVK	1	1	1	Q9H4M9		0	0.001	0.01983	25.51	0.0307903	2	1374.7	3.10478	687.852	80.6197	0
	High	EHQISPGDFPSLR	1	1	1	Q9H4M9		0	0.001	0.01502	21.36	0.0639747	3	1482.74	0.956827	494.917	87.6427	0
Q9NZN4	EH domain-containing protein 2 OS=Homo sapiens GN=EHD2 PE=1 SV=2 - [EHD2_HUMAN]	140.711	14.18	1	7	7	7	543	61.1227	6.45557
	A2	Sequence	# PSMs	# Proteins	# Protein Groups	Protein Group Accessions	Modifications	ΔCn	q-Value	PEP	IonScore	Exp Value	Charge	MH+ [Da]	ΔM [ppm]	m/z [Da]	RT [min]	# Missed Cleavages
	High	LEGHGLPANLPR	1	1	1	Q9NZN4		0	0	2.549e-05	64.58	3.65754e-06	3	1273.71	3.15854	425.24	63.0655	0
	High	LFELEEQDLFR	1	1	1	Q9NZN4		0	0	0.002444	48.51	0.000152908	2	1438.73	4.59543	719.868	153.006	0
	High	TSFIQYLLEQEVPGSR	1	1	1	Q9NZN4		0	0	0.009651	25.48	0.0273229	3	1866.97	3.40996	622.994	165.789	0
	High	LPNSVLGR	1	1	1	Q9NZN4		0	0.001	0.03597	53.85	1.46295e-05	2	855.507	2.45609	428.257	56.5924	0
	High	TVTSALKELYR	1	1	1	Q9NZN4		0	0.001	0.03966	16.63	0.123844	3	1280.72	2.21532	427.579	76.2673	1
	High	LNPFGNTFLNR	1	1	1	Q9NZN4		0	0.004	0.08006	13.37	0.540801	2	1292.68	2.98844	646.843	113.207	0
	High	GQQPEAIR	1	1	1	Q9NZN4		0	0.005	0.0895	22.77	0.0409545	2	898.476	1.51386	449.741	22.8142	0
Q9H223	EH domain-containing protein 4 OS=Homo sapiens GN=EHD4 PE=1 SV=1 - [EHD4_HUMAN]	42.29	5.55	1	2	2	2	541	61.1365	6.75635
	A2	Sequence	# PSMs	# Proteins	# Protein Groups	Protein Group Accessions	Modifications	ΔCn	q-Value	PEP	IonScore	Exp Value	Charge	MH+ [Da]	ΔM [ppm]	m/z [Da]	RT [min]	# Missed Cleavages
	High	AGGADAVQTVTGGLR	1	1	1	Q9H223		0	0	0.002637	42.29	0.000720045	2	1372.72	3.24786	686.865	88.2415	0
	High	SISVIDSPGILSGEK	1	1	1	Q9H223		0	0.004	0.07987	11.79	0.668839	2	1501.81	0.449956	751.409	117.757	0
P68104	Elongation factor 1-alpha 1 OS=Homo sapiens GN=EEF1A1 PE=1 SV=1 - [EF1A1_HUMAN]	224.418	19.26	2	7	7	11	462	50.1091	9.01221
	A2	Sequence	# PSMs	# Proteins	# Protein Groups	Protein Group Accessions	Modifications	ΔCn	q-Value	PEP	IonScore	Exp Value	Charge	MH+ [Da]	ΔM [ppm]	m/z [Da]	RT [min]	# Missed Cleavages
	High	THINIVVIGHVDSGK	3	2	1	P68104		0	0	2.257e-05	62.77	5.20519e-06	3	1588.88	1.1638	530.299	70.0536	0
	High	IGGIGTVPVGR	2	2	1	P68104		0	0	0.007401	36.36	0.000774542	2	1025.61	2.14804	513.31	77.4872	0
	High	VETGVLKPGMVVTFAPVNVTTEVK	1	2	1	P68104		0	0	0.005034	34.44	0.00120516	3	2515.39	2.87441	839.135	135.679	0
	High	QTVAVGVIK	1	2	1	P68104		0	0.001	0.01401	49.41	5.67029e-05	2	914.569	1.68139	457.788	57.7749	0
	High	STTTGHLIYK	2	2	1	P68104		0	0.001	0.02711	34.61	0.00370155	2	1120.6	2.33912	560.805	28.6948	0
	High	LPLQDVYK	1	2	1	P68104		0	0.001	0.02406	31.9	0.00781242	2	975.554	3.02427	488.281	77.1522	0
	High	YYVTIIDAPGHR	1	2	1	P68104		0	0.001	0.01092	27.36	0.023875	3	1404.73	1.25514	468.914	80.7389	0
P26641	Elongation factor 1-gamma OS=Homo sapiens GN=EEF1G PE=1 SV=3 - [EF1G_HUMAN]	42.4841	6.18	1	2	2	2	437	50.0871	6.66846
	A2	Sequence	# PSMs	# Proteins	# Protein Groups	Protein Group Accessions	Modifications	ΔCn	q-Value	PEP	IonScore	Exp Value	Charge	MH+ [Da]	ΔM [ppm]	m/z [Da]	RT [min]	# Missed Cleavages
	High	ALIAAQYSGAQVR	1	1	1	P26641		0	0.001	0.02259	32.05	0.00576955	2	1347.74	1.79763	674.374	74.6138	0
	High	KLDPGSEETQTLVR	1	1	1	P26641		0	0.001	0.01139	28.77	0.0159951	3	1572.83	1.74487	524.947	62.1263	1
P13639	Elongation factor 2 OS=Homo sapiens GN=EEF2 PE=1 SV=4 - [EF2_HUMAN]	143.686	9.09	1	8	8	8	858	95.277	6.82959
	A2	Sequence	# PSMs	# Proteins	# Protein Groups	Protein Group Accessions	Modifications	ΔCn	q-Value	PEP	IonScore	Exp Value	Charge	MH+ [Da]	ΔM [ppm]	m/z [Da]	RT [min]	# Missed Cleavages
	High	STLTDSLVcK	1	1	1	P13639	C9(Carbamidomethyl)	0	0	0.006464	45.82	0.000250036	2	1123.57	2.55095	562.288	76.4723	0
	High	YEWDVAEAR	1	1	1	P13639		0	0.001	0.01554	38.11	0.000610376	2	1138.52	3.31826	569.764	83.5558	0
	High	FSVSPVVR	1	1	1	P13639		0	0.001	0.03998	33.39	0.00332153	2	890.512	2.50869	445.759	72.3727	0
	High	AYLPVNESFGFTADLR	1	1	1	P13639		0	0.001	0.01156	30.2	0.00969317	2	1799.9	3.628	900.455	143.993	0
	High	EGALcEENMR	1	1	1	P13639	C5(Carbamidomethyl)	0	0.001	0.03672	18.25	0.0187029	2	1208.51	2.49235	604.757	44.2083	0
	High	VNFTVDQIR	1	1	1	P13639		0	0.002	0.05303	27.91	0.0190124	2	1091.59	3.88365	546.298	87.3749	0
	High	SDPVVSYR	1	1	1	P13639		0	0.005	0.09746	33.38	0.00420166	2	922.465	2.42198	461.736	46.1274	0
	High	AGIIASAR	1	1	1	P13639		0	0.007	0.119	33.9	0.00517373	2	758.455	4.09172	379.731	33.1006	0
Q9Y6C2	EMILIN-1 OS=Homo sapiens GN=EMILIN1 PE=1 SV=2 - [EMIL1_HUMAN]	615.254	25.69	3	24	24	29	1016	106.601	5.14795
	A2	Sequence	# PSMs	# Proteins	# Protein Groups	Protein Group Accessions	Modifications	ΔCn	q-Value	PEP	IonScore	Exp Value	Charge	MH+ [Da]	ΔM [ppm]	m/z [Da]	RT [min]	# Missed Cleavages
	High	RLDVVAGSVTVLSGR	2	1	1	Q9Y6C2		0	0	0.0001917	65.73	1.20285e-06	3	1528.89	3.53179	510.3	103.998	1
	High	QATLEGLQEVVGR	3	1	1	Q9Y6C2		0	0	0.003318	60.25	9.58222e-06	2	1399.75	-0.585727	700.38	154.037	0
	High	VDAQDETAAEFTLR	1	1	1	Q9Y6C2		0	0	0.0004831	55.47	2.29871e-05	2	1565.75	1.97398	783.377	105.285	0
	High	GLEEGQAQAGQcPSLEGR	2	1	1	Q9Y6C2	C12(Carbamidomethyl)	0	0	0.0004635	48.99	6.18295e-05	2	1886.87	1.3815	943.938	68.5127	0
	High	LAEDVQR	1	1	1	Q9Y6C2		0	0	0.01032	48.2	0.000120328	2	830.438	1.53358	415.723	26.3658	0
	High	LQDRVDAQDETAAEFTLR	1	1	1	Q9Y6C2		0	0	0.001771	46.23	0.000241805	3	2078.02	3.72851	693.346	98.9713	1
	High	RGTELGGAAGQGGHPPGYTSLASR	1	1	1	Q9Y6C2		0	0	9.61e-05	42.52	0.000512178	4	2297.14	2.37519	575.041	54.4359	1
	High	FRGLEEGQAQAGQcPSLEGR	1	1	1	Q9Y6C2	C14(Carbamidomethyl)	0	0	0.0001517	41.57	0.000501571	3	2190.04	1.97161	730.685	72.1299	1
	High	VQQLEEQVQSLTK	1	1	1	Q9Y6C2		0	0	0.00236	40.47	0.00106345	2	1529.82	3.21979	765.415	90.9964	0
	High	YLLSAVLTGHR	1	1	1	Q9Y6C2		0	0	0.007909	38.69	0.00123039	3	1229.7	3.14045	410.573	89.2343	0
	High	LVGSGLHTVEAAGEAR	1	1	1	Q9Y6C2		0	0	0.0008384	38.55	0.0014243	3	1566.83	1.90187	522.947	60.6405	0
	High	RPPQEccSPELGR	2	1	1	Q9Y6C2	C6(Carbamidomethyl); C7(Carbamidomethyl)	0	0	0.0006332	35.87	0.00112587	3	1585.72	1.9202	529.246	33.5168	0
	High	GTELGGAAGQGGHPPGYTSLASR	1	1	1	Q9Y6C2		0	0	0.004625	17.68	0.171461	3	2141.04	3.28871	714.353	67.1186	0
	High	VEAVLSR	1	1	1	Q9Y6C2		0	0.001	0.01692	44.94	0.000524225	2	773.453	1.69003	387.23	38.4553	0
	High	SEPGTVPFDR	1	1	1	Q9Y6C2		0	0.001	0.04795	35.41	0.00234508	2	1104.54	3.72021	552.772	63.2558	0
	High	APAPASAPPGPSEELLR	1	1	1	Q9Y6C2		0	0.001	0.01156	33.42	0.00439063	2	1659.87	1.98773	830.44	89.963	0
	High	GPGAGPGVGGPSR	1	1	1	Q9Y6C2		0	0.001	0.03037	29.89	0.0112309	2	1065.55	3.06068	533.277	28.8589	0
	High	IISEINR	1	1	1	Q9Y6C2		0	0.002	0.05824	40.86	0.00107466	2	844.49	1.83622	422.749	42.4359	0
	High	LAELER	1	3	1	Q9Y6C2		0	0.002	0.05938	36.55	0.00263358	2	730.411	2.40838	365.709	35.3707	0
	High	LQQEATEHATESEER	1	1	1	Q9Y6C2		0	0.002	0.05567	12.29	0.247884	3	1757.8	1.28702	586.604	24.7083	0
	High	GVLQGLSGR	1	1	1	Q9Y6C2		0	0.003	0.06544	38.24	0.00164215	2	886.512	1.45072	443.76	62.4093	0
	High	LVGGQAGLGR	1	1	1	Q9Y6C2		0	0.004	0.08237	34.27	0.0020202	2	927.539	2.16573	464.273	42.7573	0
	High	VLDSEGQLR	1	1	1	Q9Y6C2		0	0.005	0.08976	35.24	0.00397971	2	1016.54	2.76752	508.774	49.2271	0
	High	LLASVEER	1	1	1	Q9Y6C2		0	0.005	0.09232	28.25	0.0267826	2	916.513	3.39957	458.76	49.4519	0
P17813	Endoglin OS=Homo sapiens GN=ENG PE=1 SV=2 - [EGLN_HUMAN]	590.526	25.84	1	12	12	23	658	70.5331	6.60986
	A2	Sequence	# PSMs	# Proteins	# Protein Groups	Protein Group Accessions	Modifications	ΔCn	q-Value	PEP	IonScore	Exp Value	Charge	MH+ [Da]	ΔM [ppm]	m/z [Da]	RT [min]	# Missed Cleavages
	High	GFKLPDTPQGLLGEAR	2	1	1	P17813		0	0	0.0001969	64.47	3.39409e-06	3	1698.92	2.95315	566.979	118.915	1
	High	GPITSAAELNDPQSILLR	3	1	1	P17813		0	0	5.804e-05	61.11	5.45996e-06	3	1895.03	3.1502	632.348	136.417	0
	High	TGTLScTVALRPK	3	1	1	P17813	C6(Carbamidomethyl)	0	0	0.0001323	55.34	2.76332e-05	3	1403.77	3.35251	468.596	53.8773	0
	High	LNIISPDLSGcTSK	2	1	1	P17813	C11(Carbamidomethyl)	0	0	0.001945	54.92	3.84918e-05	2	1504.77	2.26506	752.889	107.91	0
	High	GEVTYTTSQVSK	2	1	1	P17813		0	0	0.002067	53.64	3.48174e-05	2	1299.64	1.1475	650.326	41.161	0
	High	LPDTPQGLLGEAR	2	1	1	P17813		0	0	0.0005487	51.2	7.32027e-05	2	1366.74	2.24038	683.871	106.336	0
	High	GNcVSLLSPSPEGDPR	2	1	1	P17813	C3(Carbamidomethyl)	0	0	0.01006	48.69	9.73492e-05	2	1684.8	3.15873	842.904	90.9795	0
	High	LGQAQGSLSFcMLEASQDMGR	1	1	1	P17813	C11(Carbamidomethyl)	0	0	0.0001067	48.07	6.6281e-05	3	2286.04	1.92621	762.683	135.299	0
	High	TQILEWAAER	3	1	1	P17813		0	0	0.002533	45.57	0.000392425	2	1216.64	2.5136	608.821	98.413	0
	High	cADDAMTLVLKK	1	1	1	P17813	C1(Carbamidomethyl)	0	0	0.007384	37.33	0.00196022	3	1364.69	2.17136	455.57	84.2879	1
	High	SAYSScGMQVSASMISNEAVVNILSSSSPQR	1	1	1	P17813	C6(Carbamidomethyl)	0	0.001	0.04642	19.64	0.0668152	3	3247.52	5.63139	1083.18	163.486	0
	High	ELVAHLK	1	1	1	P17813		0	0.003	0.06806	31.65	0.00150461	2	809.489	1.61103	405.248	31.9646	0
Q99961	Endophilin-A2 OS=Homo sapiens GN=SH3GL1 PE=1 SV=1 - [SH3G1_HUMAN]	37.17	2.17	1	1	1	1	368	41.464	5.42725
	A2	Sequence	# PSMs	# Proteins	# Protein Groups	Protein Group Accessions	Modifications	ΔCn	q-Value	PEP	IonScore	Exp Value	Charge	MH+ [Da]	ΔM [ppm]	m/z [Da]	RT [min]	# Missed Cleavages
	High	AVTEVLAR	1	1	1	Q99961		0	0.001	0.03222	37.17	0.00366466	2	858.507	3.47174	429.757	51.5636	0
Q9BS26	Endoplasmic reticulum resident protein 44 OS=Homo sapiens GN=ERP44 PE=1 SV=1 - [ERP44_HUMAN]	21.26	1.72	2	1	1	1	406	46.9414	5.26221
	A2	Sequence	# PSMs	# Proteins	# Protein Groups	Protein Group Accessions	Modifications	ΔCn	q-Value	PEP	IonScore	Exp Value	Charge	MH+ [Da]	ΔM [ppm]	m/z [Da]	RT [min]	# Missed Cleavages
	High	ALADYIR	1	2	1	Q9BS26		0	0.007	0.1133	21.26	0.0796801	2	821.453	1.30624	411.23	80.0793	0
Q9HCU0	Endosialin OS=Homo sapiens GN=CD248 PE=1 SV=1 - [CD248_HUMAN]	127.353	10.83	1	8	8	8	757	80.8073	5.35107
	A2	Sequence	# PSMs	# Proteins	# Protein Groups	Protein Group Accessions	Modifications	ΔCn	q-Value	PEP	IonScore	Exp Value	Charge	MH+ [Da]	ΔM [ppm]	m/z [Da]	RT [min]	# Missed Cleavages
	High	GSLTGVQTcR	1	1	1	Q9HCU0	C9(Carbamidomethyl)	0	0	0.004181	53.83	4.3677e-05	2	1078.53	2.63856	539.771	35.0355	0
	High	VDSLVGAGPASR	1	1	1	Q9HCU0		0	0	0.009853	46.42	0.000193829	2	1128.6	2.85326	564.806	58.6216	0
	High	ELGGDLATPR	1	1	1	Q9HCU0		0	0	0.009013	40.27	0.000761176	2	1028.54	3.55628	514.774	67.0113	0
	High	AAcGPSScYALFPR	1	1	1	Q9HCU0	C3(Carbamidomethyl); C8(Carbamidomethyl)	0	0	0.01001	27.67	0.00589955	2	1556.7	0.643149	778.853	92.444	0
	High	QcQLQRPLR	1	1	1	Q9HCU0	C2(Carbamidomethyl)	0	0.001	0.02399	37.25	0.00154459	3	1198.65	1.28821	400.221	26.8754	0
	High	cVALEASGEHR	1	1	1	Q9HCU0	C1(Carbamidomethyl)	0	0.004	0.07656	11.1	0.353192	3	1228.58	1.03711	410.197	27.023	0
	High	LLWIGLQR	1	1	1	Q9HCU0		0	0.007	0.1094	14.29	0.18992	2	998.616	1.16056	499.812	117.645	0
	High	GASLLcVK	1	1	1	Q9HCU0	C6(Carbamidomethyl)	0	0.009	0.1348	24.36	0.0371934	2	847.473	3.0052	424.24	58.7778	0
P98172	Ephrin-B1 OS=Homo sapiens GN=EFNB1 PE=1 SV=1 - [EFNB1_HUMAN]	41.69	5.2	1	1	1	1	346	37.9825	8.93896
	A2	Sequence	# PSMs	# Proteins	# Protein Groups	Protein Group Accessions	Modifications	ΔCn	q-Value	PEP	IonScore	Exp Value	Charge	MH+ [Da]	ΔM [ppm]	m/z [Da]	RT [min]	# Missed Cleavages
	High	GGSGTAGTEPSDIIIPLR	1	1	1	P98172		0	0.001	0.01695	41.69	0.000745406	2	1740.91	-0.972456	870.959	119.793	0
P27105	Erythrocyte band 7 integral membrane protein OS=Homo sapiens GN=STOM PE=1 SV=3 - [STOM_HUMAN]	167.843	24.31	2	8	8	8	288	31.7107	7.88428
	A2	Sequence	# PSMs	# Proteins	# Protein Groups	Protein Group Accessions	Modifications	ΔCn	q-Value	PEP	IonScore	Exp Value	Charge	MH+ [Da]	ΔM [ppm]	m/z [Da]	RT [min]	# Missed Cleavages
	High	VIAAEGEMNASR	1	1	1	P27105		0	0	0.0003228	68.69	1.08842e-06	2	1247.61	1.92857	624.307	47.2872	0
	High	AMAAEAEASR	1	1	1	P27105		0	0	0.00181	53.09	2.33181e-05	2	1006.46	0.885342	503.735	23.4157	0
	High	YLQTLTTIAAEK	1	1	1	P27105		0	0	0.003987	41.84	0.000595719	2	1351.75	2.76277	676.379	94.0627	0
	High	LPVQLQR	1	2	1	P27105		0	0.002	0.05838	35.14	0.000643012	2	853.528	2.55901	427.267	56.879	0
	High	DVKLPVQLQR	1	1	1	P27105		0	0.003	0.06868	29.88	0.00292985	3	1195.72	1.2779	399.244	88.2021	1
	High	AKVIAAEGEMNASR	1	1	1	P27105		0	0.003	0.0609	17.26	0.226458	3	1446.74	1.98447	482.918	36.9221	1
	High	LLAQTTLR	1	1	1	P27105		0	0.007	0.1128	32.38	0.00465367	2	915.564	1.67875	458.286	55.7712	0
	High	EASMVITESPAALQLR	1	1	1	P27105		0	0.009	0.1308	17.94	0.196047	2	1715.9	-0.376391	858.453	124.719	0
P05198	Eukaryotic translation initiation factor 2 subunit 1 OS=Homo sapiens GN=EIF2S1 PE=1 SV=3 - [IF2A_HUMAN]	34.45	3.81	1	1	1	1	315	36.0894	5.08447
	A2	Sequence	# PSMs	# Proteins	# Protein Groups	Protein Group Accessions	Modifications	ΔCn	q-Value	PEP	IonScore	Exp Value	Charge	MH+ [Da]	ΔM [ppm]	m/z [Da]	RT [min]	# Missed Cleavages
	High	VVTDTDETELAR	1	1	1	P05198		0	0	0.005712	34.45	0.00441474	2	1348.66	-0.562415	674.833	63.3177	0
P15311	Ezrin OS=Homo sapiens GN=EZR PE=1 SV=4 - [EZRI_HUMAN]	302.364	22.7	2	9	16	18	586	69.3697	6.26514
	A2	Sequence	# PSMs	# Proteins	# Protein Groups	Protein Group Accessions	Modifications	ΔCn	q-Value	PEP	IonScore	Exp Value	Charge	MH+ [Da]	ΔM [ppm]	m/z [Da]	RT [min]	# Missed Cleavages
	High	APDFVFYAPR	1	3	3	P15311;P26038;P35241		0	0	0.000384	58.38	1.031e-05	2	1182.6	2.07677	591.802	113.995	0
	High	SQEQLAAELAEYTAK	2	1	1	P15311		0	0	0.002034	52.78	5.79953e-05	2	1651.82	2.59203	826.414	121.018	0
	High	IALLEEAR	1	2	1	P15311		0	0	0.00768	50.79	8.96207e-05	2	914.533	3.08631	457.77	76.7144	0
	High	IGFPWSEIR	1	3	3	P15311;P26038;P35241		0	0	0.004811	48.95	0.000191025	2	1104.59	2.50056	552.797	122.477	0
	High	QLLTLSSELSQAR	1	1	1	P15311		0	0	0.002361	44.97	0.000323196	2	1445.8	3.1618	723.404	107.991	0
	High	RKPDTIEVQQMK	2	3	3	P15311;P26038;P35241		0	0	0.0008628	32.08	0.00718552	3	1472.79	2.66235	491.603	30.0728	1
	High	ELSEQIQR	1	1	1	P15311		0	0.001	0.04687	44.59	0.000477862	2	1002.52	2.53671	501.766	41.4959	0
	High	SGYLSSER	1	1	1	P15311		0	0.001	0.02805	37.94	0.000803471	2	898.43	3.58826	449.719	28.0073	0
	High	ALQLEEER	1	1	1	P15311		0	0.001	0.0218	37.92	0.00177579	2	987.513	2.47773	494.26	48.4946	0
	High	QLFDQVVK	1	3	3	P15311;P26038;P35241		0	0.001	0.02644	37.36	0.00213038	2	976.549	2.49995	488.778	86.7898	0
	High	IALLEEARR	1	1	1	P15311		0	0.001	0.04133	26.33	0.016413	3	1070.64	3.17958	357.55	57.5774	1
	High	KPDTIEVQQMK	1	3	3	P15311;P26038;P35241		0	0.001	0.0247	24.09	0.0588812	3	1316.69	3.56901	439.569	40.3055	0
	High	AQEEAERLEADR	1	1	1	P15311		0	0.001	0.01575	17.58	0.113478	3	1416.67	2.11821	472.896	32.2109	1
	High	NISFNDK	1	3	3	P15311;P26038;P35241		0	0.004	0.08866	34.16	0.00262839	2	837.411	1.02221	419.209	38.5531	0
	High	LQDYEEK	1	1	1	P15311		0	0.007	0.1116	15.53	0.113359	2	924.432	1.34699	462.72	24.2739	0
	High	LFFLQVK	1	3	3	P15311;P26038;P35241		0	0.009	0.1361	30.71	0.00450066	2	894.546	1.49555	447.777	114.625	0
P47755	F-actin-capping protein subunit alpha-2 OS=Homo sapiens GN=CAPZA2 PE=1 SV=3 - [CAZA2_HUMAN]	23.15	3.5	2	1	1	2	286	32.9286	5.84619
	A2	Sequence	# PSMs	# Proteins	# Protein Groups	Protein Group Accessions	Modifications	ΔCn	q-Value	PEP	IonScore	Exp Value	Charge	MH+ [Da]	ΔM [ppm]	m/z [Da]	RT [min]	# Missed Cleavages
	High	LLLNNDNLLR	2	2	1	P47755		0	0.001	0.04459	21.47	0.0388505	2	1197.7	1.27704	599.352	108.898	0
P47756	F-actin-capping protein subunit beta OS=Homo sapiens GN=CAPZB PE=1 SV=4 - [CAPZB_HUMAN]	51.5567	15.88	1	3	3	3	277	31.3308	5.59229
	A2	Sequence	# PSMs	# Proteins	# Protein Groups	Protein Group Accessions	Modifications	ΔCn	q-Value	PEP	IonScore	Exp Value	Charge	MH+ [Da]	ΔM [ppm]	m/z [Da]	RT [min]	# Missed Cleavages
	High	STLNEIYFGK	1	1	1	P47756		0	0.001	0.01834	36.28	0.00216665	2	1171.61	6.78222	586.307	92.7992	0
	High	SPWSNKYDPPLEDGAMPSAR	1	1	1	P47756		0	0.001	0.01378	22.33	0.0380114	3	2218.03	2.6784	740.015	94.6825	1
	High	SGSGTMNLGGSLTR	1	1	1	P47756		0	0.003	0.06464	24.28	0.0302333	2	1337.65	4.93793	669.331	68.5576	0
Q16658	Fascin OS=Homo sapiens GN=FSCN1 PE=1 SV=3 - [FSCN1_HUMAN]	36.5367	6.9	1	3	3	3	493	54.4961	7.23975
	A2	Sequence	# PSMs	# Proteins	# Protein Groups	Protein Group Accessions	Modifications	ΔCn	q-Value	PEP	IonScore	Exp Value	Charge	MH+ [Da]	ΔM [ppm]	m/z [Da]	RT [min]	# Missed Cleavages
	High	YLAPSGPSGTLK	1	1	1	Q16658		0	0.001	0.03843	25.46	0.0347024	2	1190.64	2.49239	595.826	62.0448	0
	High	YLAADKDGNVTcER	1	1	1	Q16658	C12(Carbamidomethyl)	0	0.001	0.03072	19.35	0.0667833	3	1611.75	2.94318	537.921	39.0477	1
	High	EVPGPDcR	1	1	1	Q16658	C7(Carbamidomethyl)	0	0.006	0.1046	21.06	0.0152769	2	929.419	4.79894	465.213	29.179	0
Q01469	Fatty acid-binding protein, epidermal OS=Homo sapiens GN=FABP5 PE=1 SV=3 - [FABP5_HUMAN]	38.39	10.37	1	1	1	1	135	15.1546	7.00537
	A2	Sequence	# PSMs	# Proteins	# Protein Groups	Protein Group Accessions	Modifications	ΔCn	q-Value	PEP	IonScore	Exp Value	Charge	MH+ [Da]	ΔM [ppm]	m/z [Da]	RT [min]	# Missed Cleavages
	High	LVVEcVMNNVTcTR	1	1	1	Q01469	C5(Carbamidomethyl); C12(Carbamidomethyl)	0	0	0.002626	38.39	0.00113004	2	1694.81	3.07021	847.907	108.258	0
Q6ZVX7	F-box only protein 50 OS=Homo sapiens GN=NCCRP1 PE=1 SV=1 - [FBX50_HUMAN]	37.3	4.36	1	1	1	1	275	30.8279	6.62451
	A2	Sequence	# PSMs	# Proteins	# Protein Groups	Protein Group Accessions	Modifications	ΔCn	q-Value	PEP	IonScore	Exp Value	Charge	MH+ [Da]	ΔM [ppm]	m/z [Da]	RT [min]	# Missed Cleavages
	High	VTDSSVSVQLRE	1	1	1	Q6ZVX7		0	0.001	0.01974	37.3	0.0023183	2	1319.68	-0.900691	660.343	70.6048	1
Q9Y4F1	FERM, RhoGEF and pleckstrin domain-containing protein 1 OS=Homo sapiens GN=FARP1 PE=1 SV=1 - [FARP1_HUMAN]	37.33	1.34	1	1	1	1	1045	118.559	8.14795
	A2	Sequence	# PSMs	# Proteins	# Protein Groups	Protein Group Accessions	Modifications	ΔCn	q-Value	PEP	IonScore	Exp Value	Charge	MH+ [Da]	ΔM [ppm]	m/z [Da]	RT [min]	# Missed Cleavages
	High	LGAPENSGISTLER	1	1	1	Q9Y4F1		0	0	0.007407	37.33	0.00204344	2	1443.75	2.58694	722.377	80.4563	0
Q96AC1	Fermitin family homolog 2 OS=Homo sapiens GN=FERMT2 PE=1 SV=1 - [FERM2_HUMAN]	80.93	3.53	1	2	2	2	680	77.8106	6.69775
	A2	Sequence	# PSMs	# Proteins	# Protein Groups	Protein Group Accessions	Modifications	ΔCn	q-Value	PEP	IonScore	Exp Value	Charge	MH+ [Da]	ΔM [ppm]	m/z [Da]	RT [min]	# Missed Cleavages
	High	INQGWLDSSR	1	1	1	Q96AC1		0	0	0.0001813	69.46	1.1324e-06	2	1175.58	2.35303	588.295	67.3729	0
	High	GcEVTPDVNISGQK	1	1	1	Q96AC1	C2(Carbamidomethyl)	0	0.001	0.02238	26.97	0.0123559	2	1503.71	1.87226	752.36	72.5056	0
P02794	Ferritin heavy chain OS=Homo sapiens GN=FTH1 PE=1 SV=2 - [FRIH_HUMAN]	434.456	37.7	1	7	7	35	183	21.2123	5.5542
	A2	Sequence	# PSMs	# Proteins	# Protein Groups	Protein Group Accessions	Modifications	ΔCn	q-Value	PEP	IonScore	Exp Value	Charge	MH+ [Da]	ΔM [ppm]	m/z [Da]	RT [min]	# Missed Cleavages
	High	NVNQSLLELHK	7	1	1	P02794		0	0	0.004318	53.29	3.84427e-05	3	1294.72	3.56547	432.244	64.8203	0
	High	QNYHQDSEAAINR	3	1	1	P02794		0	0	0.0007608	51.87	2.92558e-05	3	1545.71	2.3125	515.907	26.7259	0
	High	AIKELGDHVTNLR	5	1	1	P02794		0	0	0.0005955	34.05	0.00291227	4	1465.82	3.20227	367.21	53.6183	1
	High	ELGDHVTNLR	7	1	1	P02794		0	0	0.006961	26.69	0.0210003	3	1153.6	2.57618	385.205	50.4288	0
	High	LATDKNDPHLcDFIETHYLNEQVK	1	1	1	P02794	C11(Carbamidomethyl)	0	0	0.0001469	15.14	0.26486	4	2900.4	3.41361	725.855	109.832	1
	High	IFLQDIK	10	1	1	P02794		0	0.001	0.03885	56.08	1.28234e-05	2	876.521	2.29471	438.764	88.2474	0
	High	ELGDHVTNLRK	2	1	1	P02794		0	0.001	0.02657	16.48	0.190045	3	1281.69	2.27164	427.903	32.4602	1
P02792	Ferritin light chain OS=Homo sapiens GN=FTL PE=1 SV=2 - [FRIL_HUMAN]	438.606	43.43	1	8	8	22	175	20.0071	5.78271
	A2	Sequence	# PSMs	# Proteins	# Protein Groups	Protein Group Accessions	Modifications	ΔCn	q-Value	PEP	IonScore	Exp Value	Charge	MH+ [Da]	ΔM [ppm]	m/z [Da]	RT [min]	# Missed Cleavages
	High	LGGPEAGLGEYLFER	6	1	1	P02792		0	0	3.928e-07	94.23	4.17217e-09	2	1607.81	1.57124	804.408	136.56	0
	High	LNQALLDLHALGSAR	3	1	1	P02792		0	0	2.446e-05	62.62	3.3368e-06	3	1591.9	2.24476	531.303	108.641	0
	High	KLNQALLDLHALGSAR	7	1	1	P02792		0	0	2.921e-05	40.12	0.000379371	3	1719.99	2.46833	574.002	92.4554	1
	High	MGDHLTNLHR	1	1	1	P02792		0	0	0.005823	37.27	0.00191249	3	1193.59	3.19136	398.534	28.1284	0
	High	AAMALEK	1	1	1	P02792		0	0.001	0.01512	54.85	3.50255e-05	2	733.393	1.66812	367.2	28.5838	0
	High	KPAEDEWGKTPDAMK	1	1	1	P02792		0	0.001	0.02728	22.49	0.0343819	4	1702.81	0.123573	426.458	43.3019	1
	High	ALFQDIK	2	1	1	P02792		0	0.003	0.06952	40.03	0.000804424	2	834.474	2.93906	417.741	74.1636	0
	High	LTLKHD	1	1	1	P02792		0	0.007	0.1122	36.53	0.00061141	2	726.416	2.58405	363.712	16.7762	1
P35555	Fibrillin-1 OS=Homo sapiens GN=FBN1 PE=1 SV=3 - [FBN1_HUMAN]	2559.05	24.94	1	63	63	139	2871	312.022	4.93213
	A2	Sequence	# PSMs	# Proteins	# Protein Groups	Protein Group Accessions	Modifications	ΔCn	q-Value	PEP	IonScore	Exp Value	Charge	MH+ [Da]	ΔM [ppm]	m/z [Da]	RT [min]	# Missed Cleavages
	High	TcVDINEcLLEPR	5	1	1	P35555	C2(Carbamidomethyl); C8(Carbamidomethyl)	0	0	2.216e-05	87.93	8.77802e-09	2	1618.76	1.26094	809.883	113.863	0
	High	YEDEEcTLPIAGR	5	1	1	P35555	C6(Carbamidomethyl)	0	0	7.06e-06	86.19	1.09399e-08	2	1552.7	0.475907	776.851	86.7196	0
	High	cQcPSGMTLDATGR	2	1	1	P35555	C1(Carbamidomethyl); C3(Carbamidomethyl)	0	0	2.459e-05	77.99	2.30339e-08	2	1553.65	1.6313	777.33	64.5288	0
	High	cIcNSGYEVDSTGK	1	1	1	P35555	C1(Carbamidomethyl); C3(Carbamidomethyl)	0	0	6.94e-05	72.77	7.13401e-08	2	1589.66	2.49678	795.334	52.911	0
	High	cPTGYYLNEDTR	3	1	1	P35555	C1(Carbamidomethyl)	0	0	7.644e-05	64.06	9.03083e-07	2	1488.65	3.5921	744.828	65.5352	0
	High	GTcWQTVIDGR	3	1	1	P35555	C3(Carbamidomethyl)	0	0	0.001003	62.04	4.09488e-06	2	1292.61	3.885	646.809	91.0395	0
	High	TLPGGNQcIVPIcR	4	2	1	P35555	C8(Carbamidomethyl); C13(Carbamidomethyl)	0	0	0.0004558	61.39	6.97062e-06	2	1584.8	2.50412	792.905	96.749	0
	High	cAcTYGFTGPQcER	3	1	1	P35555	C1(Carbamidomethyl); C3(Carbamidomethyl); C12(Carbamidomethyl)	0	0	0.0001317	59.02	1.25017e-06	2	1706.68	3.01072	853.842	65.0146	0
	High	TcVDVNEcDLNPNIcLSGTcENTK	1	1	1	P35555	C2(Carbamidomethyl); C8(Carbamidomethyl); C15(Carbamidomethyl); C20(Carbamidomethyl)	0	0	4.448e-06	58.92	1.28233e-06	3	2813.19	1.03399	938.401	119.334	0
	High	NTPEYEELcPR	3	1	1	P35555	C9(Carbamidomethyl)	0	0	0.0003759	56.91	5.19446e-06	2	1407.62	0.739219	704.315	71.8461	0
	High	cPPGFYTSPDGTR	3	1	1	P35555	C1(Carbamidomethyl)	0	0	0.000634	54.57	1.13471e-05	2	1454.64	3.14977	727.824	66.669	0
	High	TGPcFTVISNQMcQGQLSGIVcTK	1	1	1	P35555	C4(Carbamidomethyl); C13(Carbamidomethyl); C22(Carbamidomethyl)	0	0	2.904e-05	54.23	2.22768e-05	3	2686.25	0.934313	896.088	136.608	0
	High	GYILQEDGR	5	1	1	P35555		0	0	0.004232	53.01	5.50038e-05	2	1050.52	1.89791	525.765	59.6629	0
	High	McccSYNIGR	1	1	1	P35555	C2(Carbamidomethyl); C3(Carbamidomethyl); C4(Carbamidomethyl)	0	0	0.0009224	51.89	6.4561e-06	2	1320.5	2.80626	660.753	51.3389	0
	High	YQcAcNPGYHSTPDR	2	1	1	P35555	C3(Carbamidomethyl); C5(Carbamidomethyl)	0	0	8.899e-06	50.4	9.0985e-06	3	1825.74	1.44462	609.252	31.7985	0
	High	IGQGHcVSGMGmGR	2	1	1	P35555	C6(Carbamidomethyl); M12(Oxidation)	0	0	0.002216	49.74	2.76041e-05	3	1462.64	2.02459	488.217	24.8911	0
	High	AGYQSTLTR	1	1	1	P35555		0	0	0.009982	49.63	0.000107804	2	996.513	2.38926	498.76	36.1283	0
	High	cSNQLPQSITK	3	1	1	P35555	C1(Carbamidomethyl)	0	0	0.00157	49.52	0.000101076	2	1275.64	2.35369	638.323	50.6181	0
	High	SGNcYLDIRPR	3	1	1	P35555	C4(Carbamidomethyl)	0	0	0.0006188	48.65	0.000137823	3	1350.66	3.37698	450.892	61.8176	0
	High	NLIGTYMcIcGPGYQR	2	1	1	P35555	C8(Carbamidomethyl); C10(Carbamidomethyl)	0	0	0.0009916	46.65	0.000108136	2	1902.87	3.66977	951.94	121.389	0
	High	cPVGYVLR	3	1	1	P35555	C1(Carbamidomethyl)	0	0	0.005084	46.15	0.000247514	2	963.51	2.49018	482.259	63.5847	0
	High	ISPDLcGR	2	1	1	P35555	C6(Carbamidomethyl)	0	0	0.00778	45.66	0.000237688	2	917.453	2.72763	459.23	49.2997	0
	High	cLcPEGFSLSSSGR	5	1	1	P35555	C1(Carbamidomethyl); C3(Carbamidomethyl)	0	0	0.0009366	44.2	0.000123562	2	1556.69	2.91159	778.848	95.8576	0
	High	cScSPGWIGDGIK	2	1	1	P35555	C1(Carbamidomethyl); C3(Carbamidomethyl)	0	0	0.002379	43.18	0.000132231	2	1436.63	1.6416	718.82	83.9121	0
	High	TLccATVGR	4	1	1	P35555	C3(Carbamidomethyl); C4(Carbamidomethyl)	0	0	0.006005	41.88	0.000405397	2	1037.49	2.5023	519.248	37.4477	0
	High	cEcDmGFVPSADGK	1	1	1	P35555	C1(Carbamidomethyl); C3(Carbamidomethyl); M5(Oxidation)	0	0	0.001314	41.85	6.51583e-05	2	1588.61	3.36797	794.81	68.2352	0
	High	TGPcFTVISNQmcQGQLSGIVcTK	2	1	1	P35555	C4(Carbamidomethyl); M12(Oxidation); C13(Carbamidomethyl); C22(Carbamidomethyl)	0	0	0.003185	40.27	0.000436971	3	2702.25	2.58468	901.421	123.937	0
	High	mcccSYNIGR	1	1	1	P35555	M1(Oxidation); C2(Carbamidomethyl); C3(Carbamidomethyl); C4(Carbamidomethyl)	0	0	0.002543	40.06	9.83943e-05	2	1336.49	2.55861	668.75	42.2526	0
	High	cEcPVGFFYNDK	2	1	1	P35555	C1(Carbamidomethyl); C3(Carbamidomethyl)	0	0	0.003045	38.33	0.000146545	2	1535.63	2.08166	768.32	100.289	0
	High	GQcIKPLFGAVTK	3	1	1	P35555	C3(Carbamidomethyl)	0	0	0.007187	38.01	0.00150219	3	1418.79	3.05405	473.6	69.0126	0
	High	cIcKPGFQLASDGR	1	1	1	P35555	C1(Carbamidomethyl); C3(Carbamidomethyl)	0	0	0.001836	37.91	0.00142391	3	1608.77	2.87768	536.927	62.9024	0
	High	IGQGHcVSGMGMGR	1	1	1	P35555	C6(Carbamidomethyl)	0	0	0.00174	36.33	0.000698427	3	1446.64	0.472717	482.885	37.1565	0
	High	cEcFPGLAVGLDGR	3	1	1	P35555	C1(Carbamidomethyl); C3(Carbamidomethyl)	0	0	0.004929	35.64	0.00135084	2	1550.71	2.71174	775.86	125.317	0
	High	NcEDMDEcSIR	1	1	1	P35555	C2(Carbamidomethyl); C8(Carbamidomethyl)	0	0	0.003565	35.45	0.000284426	2	1428.52	2.69746	714.765	49.4134	0
	High	cWSPGVTVAPEMcPIR	2	1	1	P35555	C1(Carbamidomethyl); C13(Carbamidomethyl)	0	0	0.004007	34.85	0.00217682	2	1859.86	0.233352	930.434	120.78	0
	High	TGcTDINEcEIGAHNcGK	1	1	1	P35555	C3(Carbamidomethyl); C9(Carbamidomethyl); C16(Carbamidomethyl)	0	0	0.000232	32.55	0.000554587	3	2035.83	2.92384	679.282	47.4402	0
	High	MIPSLcTHGK	1	1	1	P35555	C6(Carbamidomethyl)	0	0	0.009311	32.04	0.00446998	3	1143.57	3.18464	381.861	42.4737	0
	High	SQccSSLGAAWGSPcTLcQVDPIcGK	1	1	1	P35555	C3(Carbamidomethyl); C4(Carbamidomethyl); C15(Carbamidomethyl); C18(Carbamidomethyl); C24(Carbamidomethyl)	0	0	0.0005057	31.76	0.000665227	3	2899.24	2.38075	967.084	132.169	0
	High	GWGPHcEIcPFQGTVAFK	2	1	1	P35555	C6(Carbamidomethyl); C9(Carbamidomethyl)	0	0	0.0001082	30.59	0.0044958	3	2090.96	2.65888	697.659	110.367	0
	High	RGFIPNIR	2	2	1	P35555		0	0	0.01044	27.56	0.0240282	2	972.575	1.09544	486.791	61.086	1
	High	RGQcIKPLFGAVTK	1	1	1	P35555	C4(Carbamidomethyl)	0	0	0.01025	25.18	0.0186584	3	1574.89	3.3036	525.634	53.2309	1
	High	NcmDIDEcQRDPLLcR	3	1	1	P35555	C2(Carbamidomethyl); M3(Oxidation); C8(Carbamidomethyl); C15(Carbamidomethyl)	0	0	0.004409	20.09	0.0161616	3	2110.88	2.40759	704.299	76.4195	1
	High	AWGHPcEmcPAQPHPcR	1	1	1	P35555	C6(Carbamidomethyl); M8(Oxidation); C9(Carbamidomethyl); C16(Carbamidomethyl)	0	0	0.004507	12.88	0.0514008	4	2106.86	3.13483	527.47	35.8859	0
	High	LETcFLR	4	1	1	P35555	C4(Carbamidomethyl)	0	0.001	0.01327	47.08	0.000176296	2	938.48	3.74194	469.744	76.1421	0
	High	cVNLIGK	1	1	1	P35555	C1(Carbamidomethyl)	0	0.001	0.01463	42.19	0.000733798	2	803.446	1.46735	402.226	47.7796	0
	High	GFIYKPDLK	4	1	1	P35555		0	0.001	0.02693	38.23	0.00102965	2	1080.61	4.25649	540.81	67.7788	0
	High	mIPSLcTHGK	1	1	1	P35555	M1(Oxidation); C6(Carbamidomethyl)	0	0.001	0.01295	33.82	0.00354786	3	1159.56	2.65712	387.193	35.9998	0
	High	SIQHcNIR	1	1	1	P35555	C5(Carbamidomethyl)	0	0.001	0.03071	30.89	0.00582514	2	1027.51	1.40045	514.259	15.6713	0
	High	VcVDTHMR	1	2	1	P35555	C2(Carbamidomethyl)	0	0.001	0.02449	30.29	0.00285299	2	1017.46	2.88089	509.235	30.0801	0
	High	IKGTQcEDIDEcEVFPGVcK	2	1	1	P35555	C6(Carbamidomethyl); C12(Carbamidomethyl); C19(Carbamidomethyl)	0	0.001	0.01158	25.9	0.00938194	3	2384.06	1.60598	795.358	94.0054	1
	High	GQcVNTPGDFEcK	1	1	1	P35555	C3(Carbamidomethyl); C12(Carbamidomethyl)	0	0.001	0.03208	25.57	0.00318932	2	1511.63	3.47541	756.319	57.3399	0
	High	STcYGGYK	1	1	1	P35555	C3(Carbamidomethyl)	0	0.001	0.04176	23.73	0.00571918	2	935.395	2.4715	468.201	23.173	0
	High	KmcccSYNIGR	1	1	1	P35555	M2(Oxidation); C3(Carbamidomethyl); C4(Carbamidomethyl); C5(Carbamidomethyl)	0	0.001	0.01492	22.29	0.00588803	3	1464.59	1.97191	488.868	25.6373	1
	High	STcYGGYKR	2	1	1	P35555	C3(Carbamidomethyl)	0	0.001	0.02221	19.78	0.0473383	3	1091.49	0.581928	364.503	16.2411	1
	High	cIcPPGYSLQNEK	1	1	1	P35555	C1(Carbamidomethyl); C3(Carbamidomethyl)	0	0.001	0.03523	18.79	0.0535125	2	1565.71	0.349244	783.358	74.8933	0
	High	cEcNKGFQLDLR	1	1	1	P35555	C1(Carbamidomethyl); C3(Carbamidomethyl)	0	0.001	0.03913	12.87	0.294357	3	1539.71	4.1951	513.908	70.8368	1
	High	DPLLcR	1	1	1	P35555	C5(Carbamidomethyl)	0	0.002	0.0517	41.6	0.00044969	2	773.399	1.85809	387.203	55.2453	0
	High	GFQLDLR	3	1	1	P35555		0	0.002	0.05791	33.78	0.00454391	2	848.465	2.93721	424.736	94.8256	0
	High	EGYcFTEVLQNMcQIGSSNR	1	1	1	P35555	C4(Carbamidomethyl); C13(Carbamidomethyl)	0	0.002	0.05925	17.85	0.0303509	3	2393.04	2.72332	798.351	155.259	0
	High	cLcPEGFSLSSSGRR	1	1	1	P35555	C1(Carbamidomethyl); C3(Carbamidomethyl)	0	0.002	0.05691	16.96	0.108741	3	1712.79	2.82546	571.601	72.4559	1
	High	GFMTNGADIDEcK	1	1	1	P35555	C12(Carbamidomethyl)	0	0.002	0.05814	16.38	0.0391245	2	1457.61	3.30729	729.308	77.4549	0
	High	NLIGTYmcIcGPGYQR	1	1	1	P35555	M7(Oxidation); C8(Carbamidomethyl); C10(Carbamidomethyl)	0	0.003	0.06223	16.6	0.115951	2	1918.87	4.18986	959.938	102.383	0
	High	IcLDIR	2	1	1	P35555	C2(Carbamidomethyl)	0	0.004	0.08388	34.34	0.00432552	2	789.43	2.1436	395.219	76.4986	0
	High	mSYcYAK	2	1	1	P35555	M1(Oxidation); C4(Carbamidomethyl)	0	0.004	0.07465	25.72	0.00308104	2	938.376	1.05251	469.691	24.1682	0
	High	cWSPGVTVAPEmcPIR	2	1	1	P35555	C1(Carbamidomethyl); M12(Oxidation); C13(Carbamidomethyl)	0	0.004	0.08243	16.72	0.127688	2	1875.86	2.2263	938.433	102.988	0
	High	GGGGHDALKGPNVcGSR	1	1	1	P35555	C14(Carbamidomethyl)	0	0.004	0.0814	14.31	0.263183	4	1638.78	2.25097	410.451	24.5446	1
	High	KMcccSYNIGR	1	1	1	P35555	C3(Carbamidomethyl); C4(Carbamidomethyl); C5(Carbamidomethyl)	0	0.004	0.08896	12.49	0.0562302	3	1448.59	2.44398	483.536	34.43	1
	High	TIcIETIK	1	1	1	P35555	C3(Carbamidomethyl)	0	0.005	0.09317	31.32	0.00900243	2	977.536	2.72847	489.272	71.8885	0
	High	MSYcYAK	1	1	1	P35555	C4(Carbamidomethyl)	0	0.005	0.09134	26.91	0.00203222	2	922.382	2.50584	461.695	35.2712	0
	High	GFIPNIR	1	2	1	P35555		0	0.007	0.1128	36.6	0.00287691	2	816.474	1.58522	408.741	87.8863	0
	High	cVAPNR	1	1	1	P35555	C1(Carbamidomethyl)	0	0.008	0.1233	26.62	0.0090375	2	716.356	6.93262	358.682	15.2913	0
P02751	Fibronectin OS=Homo sapiens GN=FN1 PE=1 SV=4 - [FINC_HUMAN]	3958.15	43.5	1	73	73	164	2386	262.46	5.70654
	A2	Sequence	# PSMs	# Proteins	# Protein Groups	Protein Group Accessions	Modifications	ΔCn	q-Value	PEP	IonScore	Exp Value	Charge	MH+ [Da]	ΔM [ppm]	m/z [Da]	RT [min]	# Missed Cleavages
	High	FLATTPNSLLVSWQPPR	9	1	1	P02751		0	0	1.746e-07	114.13	3.01366e-11	2	1927.05	1.48678	964.027	146.579	0
	High	SSPVVIDASTAIDAPSNLR	5	1	1	P02751		0	0	4.603e-07	103.51	4.2783e-10	2	1913	1.69301	957.004	126.756	0
	High	VTDATETTITISWR	5	1	1	P02751		0	0	1.212e-06	102.98	6.36928e-10	2	1593.82	2.60152	797.412	115.026	0
	High	GLAFTDVDVDSIK	3	1	1	P02751		0	0	3.191e-05	100.26	1.17736e-09	2	1379.71	2.21809	690.358	128.66	0
	High	NTFAEVTGLSPGVTYYFK	2	1	1	P02751		0	0	2.993e-06	93.8	4.66894e-09	2	1994	2.21235	997.501	146.267	0
	High	EYLGAIcScTcFGGQR	1	1	1	P02751	C7(Carbamidomethyl); C9(Carbamidomethyl); C11(Carbamidomethyl)	0	0	6.116e-06	88.91	2.12072e-09	2	1878.8	0.994384	939.901	102.012	0
	High	VVTPLSPPTNLHLEANPDTGVLTVSWER	2	1	1	P02751		0	0	3.392e-07	86.73	1.41196e-08	3	3042.6	2.21401	1014.87	154.597	0
	High	HTSVQTTSSGSGPFTDVR	5	1	1	P02751		0	0	2.231e-06	84.93	2.24956e-08	3	1863.89	2.19483	621.967	52.1032	0
	High	DSmIWDcTcIGAGR	3	1	1	P02751	M3(Oxidation); C7(Carbamidomethyl); C9(Carbamidomethyl)	0	0	1.485e-05	83.41	4.54957e-09	2	1657.68	1.6147	829.343	111.706	0
	High	VPGTSTSATLTGLTR	5	1	1	P02751		0	0	2.109e-05	83.17	5.08455e-08	2	1461.79	1.92599	731.4	82.9461	0
	High	TYLGNALVcTcYGGSR	4	1	1	P02751	C9(Carbamidomethyl); C11(Carbamidomethyl)	0	0	9.623e-06	82.05	4.21021e-08	2	1791.82	2.81323	896.414	99.2108	0
	High	DTLTSRPAQGVVTTLENVSPPR	1	1	1	P02751		0	0	2.701e-08	80.81	7.38567e-08	3	2338.24	2.07022	780.085	122.696	0
	High	IYLYTLNDNAR	5	1	1	P02751		0	0	0.0003287	74.23	3.51142e-07	2	1355.7	1.84575	678.353	96.4039	0
	High	DLQFVEVTDVK	10	1	1	P02751		0	0	0.0002616	71.45	8.52211e-07	2	1292.68	2.60084	646.842	128.915	0
	High	YSFcTDHTVLVQTR	3	1	1	P02751	C4(Carbamidomethyl)	0	0	3.106e-05	68.27	1.19894e-06	3	1726.83	2.3891	576.28	82.9627	0
	High	SYTITGLQPGTDYK	3	1	1	P02751		0	0	0.0005553	66.06	2.20491e-06	2	1543.77	2.25441	772.387	94.1854	0
	High	TEIDKPSQMQVTDVQDNSISVK	2	1	1	P02751		0	0	2.283e-05	64.37	3.56455e-06	3	2462.21	1.42135	821.409	93.6208	0
	High	WcGTTQNYDADQK	1	1	1	P02751	C2(Carbamidomethyl)	0	0	0.00012	59.03	1.2473e-06	2	1586.66	1.8042	793.832	46.7384	0
	High	IAWESPQGQVSR	2	1	1	P02751		0	0	0.0005609	55.8	2.61712e-05	2	1357.69	2.88404	679.349	69.6369	0
	High	WLPSSSPVTGYR	3	1	1	P02751		0	0	0.002608	53.86	4.37874e-05	2	1349.69	1.71157	675.347	89.2967	0
	High	QYNVGPSVSKYPLR	1	1	1	P02751		0	0	0.0001241	53.59	3.89395e-05	3	1607.86	4.08528	536.625	66.5833	1
	High	IScTIANR	2	1	1	P02751	C3(Carbamidomethyl)	0	0	0.003823	53.51	5.50385e-05	2	934.48	2.36238	467.743	32.7779	0
	High	TFYScTTEGR	4	1	1	P02751	C5(Carbamidomethyl)	0	0	0.003474	52.24	1.31348e-05	2	1221.52	3.04719	611.266	43.8347	0
	High	VGDTYERPK	1	1	1	P02751		0	0	0.004024	51.52	8.70296e-05	2	1064.54	0.588072	532.773	18.0268	0
	High	TGLDSPTGIDFSDITANSFTVHWIAPR	1	1	1	P02751		0	0	0.0001844	48.96	0.000108634	3	2918.44	3.99439	973.486	177.267	0
	High	GEWTcIAYSQLR	2	1	1	P02751	C5(Carbamidomethyl)	0	0	0.002316	48.85	8.01448e-05	2	1483.7	2.14007	742.355	105.964	0
	High	NLQPASEYTVSLVAIK	3	1	1	P02751		0	0	0.001697	48.59	0.000133514	2	1732.95	1.27044	866.979	125.978	0
	High	ITYGETGGNSPVQEFTVPGSK	3	1	1	P02751		0	0	0.00398	48.52	0.000112484	2	2168.05	0.626485	1084.53	111.454	0
	High	STATISGLKPGVDYTITVYAVTGR	2	1	1	P02751		0	0	3.57e-05	48.15	0.000114066	3	2470.32	1.19021	824.112	133.664	0
	High	RPGGEPSPEGTTGQSYNQYSQR	2	1	1	P02751		0	0	0.000303	47.9	7.37924e-05	3	2396.09	3.38141	799.37	46.4992	0
	High	VTWAPPPSIDLTNFLVR	2	1	1	P02751		0	0	0.001537	47.62	0.000117628	2	1926.05	0.980902	963.529	177.743	0
	High	FTNIGPDTMR	2	1	1	P02751		0	0	0.005126	46.5	0.000180217	2	1151.56	4.35305	576.282	71.5998	0
	High	TEIDKPSQmQVTDVQDNSISVK	2	1	1	P02751	M9(Oxidation)	0	0	0.0005249	45.16	0.000256023	3	2478.21	3.36554	826.742	80.6916	0
	High	NSITLTNLTPGTEYVVSIVALNGR	1	1	1	P02751		0	0	0.0007938	44.53	0.000160329	3	2532.39	7.38511	844.8	176.059	0
	High	VDVIPVNLPGEHGQR	4	1	1	P02751		0	0	6.33e-05	41.96	0.000700475	3	1629.87	1.91685	543.963	98.2258	0
	High	DLEVVAATPTSLLISWDAPAVTVR	1	1	1	P02751		0	0	0.001744	41.51	0.000346096	3	2524.39	8.30009	842.134	199.249	0
	High	YQcYcYGR	1	1	1	P02751	C3(Carbamidomethyl); C5(Carbamidomethyl)	0	0	0.008007	40.64	8.60934e-05	2	1169.45	3.4135	585.231	40.3169	0
	High	FTQVTPTSLSAQWTPPNVQLTGYR	1	1	1	P02751		0	0	4.012e-05	39.68	0.00103879	3	2692.38	1.65068	898.131	147.287	0
	High	QYNVGPSVSK	1	1	1	P02751		0	0	0.008853	39.67	0.00140263	2	1078.55	2.03786	539.781	42.251	0
	High	NNQKSEPLIGR	1	1	1	P02751		0	0	0.008065	38.57	0.00118146	3	1255.68	1.39077	419.231	25.2942	1
	High	LLcQcLGFGSGHFR	3	1	1	P02751	C3(Carbamidomethyl); C5(Carbamidomethyl)	0	0	0.0001205	36.42	0.00163044	3	1651.79	1.54466	551.267	87.756	0
	High	VTImWTPPESAVTGYR	1	1	1	P02751	M4(Oxidation)	0	0	0.001917	36.38	0.0022324	2	1823.9	2.39817	912.456	121.488	0
	High	ATGVFTTLQPGSSIPPYNTEVTETTIVITWTPAPR	1	1	1	P02751		0	0	0.00327	33.94	0.0018164	3	3745.97	9.08832	1249.33	178.951	0
	High	LGVRPSQGGEAPR	2	1	1	P02751		0	0	0.002942	33.34	0.00417102	3	1323.72	3.83644	441.911	27.5178	0
	High	EATIPGHLNSYTIK	1	1	1	P02751		0	0	0.005147	28.51	0.0135996	3	1543.82	3.25892	515.277	75.5081	0
	High	GDSPASSKPISINYR	3	1	1	P02751		0	0	0.006251	28.21	0.0178944	3	1591.81	2.22891	531.275	57.2687	0
	High	NLQPASEYTVSLVAIKGNQESPK	2	1	1	P02751		0	0	0.006758	27.91	0.0154527	3	2473.3	1.27427	825.104	104.684	1
	High	GEWTcKPIAEK	1	1	1	P02751	C5(Carbamidomethyl)	0	0	0.002867	26.44	0.0226986	3	1318.65	3.28287	440.222	37.7462	0
	High	EVTSDSGSIVVSGLTPGVEYVYTIQVLR	1	1	1	P02751		0	0	0.0008168	25.41	0.0181276	3	2968.56	3.37714	990.192	187.151	0
	High	EESPLLIGQQSTVSDVPR	2	1	1	P02751		0	0	0.002932	24.73	0.0309591	3	1955.01	3.17905	652.343	116.597	0
	High	GFNcESKPEAEETcFDKYTGNTYR	1	1	1	P02751	C4(Carbamidomethyl); C14(Carbamidomethyl)	0	0	2.701e-05	23.45	0.00450786	4	2903.23	2.17017	726.563	78.597	1
	High	QDGHLWcSTTSNYEQDQK	1	1	1	P02751	C7(Carbamidomethyl)	0	0	0.007567	22.29	0.00944322	3	2196.93	2.1942	732.982	61.2683	0
	High	WSRPQAPITGYR	1	1	1	P02751		0	0	0.001174	21.6	0.09824	3	1431.75	1.29942	477.922	60.982	0
	High	GLKPGVVYEGQLISIQQYGHQEVTR	1	1	1	P02751		0	0	0.003756	18.68	0.0867321	4	2799.49	2.18067	700.627	105.363	0
	High	VFAVSHGR	1	1	1	P02751		0	0.001	0.01444	48.01	0.000187378	2	872.475	1.38783	436.741	20.4723	0
	High	ARVTDATETTITISWR	1	1	1	P02751		0	0.001	0.01446	36.58	0.00248358	3	1820.96	3.00957	607.657	99.8239	1
	High	STTPDITGYR	3	1	1	P02751		0	0.001	0.04685	35.84	0.00183734	2	1110.55	3.11271	555.777	62.2587	0
	High	IGDTWSK	2	1	1	P02751		0	0.001	0.04609	31.74	0.00612944	2	806.406	2.21128	403.707	38.4641	0
	High	ESKPLTAQQTTK	1	1	1	P02751		0	0.001	0.03565	31.46	0.00871686	3	1331.72	2.71578	444.578	16.0178	0
	High	FTNIGPDTmR	3	1	1	P02751	M9(Oxidation)	0	0.001	0.0125	27.52	0.00991261	2	1167.55	0.702703	584.277	54.3878	0
	High	DAPIVNK	1	1	1	P02751		0	0.001	0.04189	27.5	0.00622398	2	756.425	0.355974	378.716	30.817	0
	High	GNLLQcIcTGNGR	1	1	1	P02751	C6(Carbamidomethyl); C8(Carbamidomethyl)	0	0.001	0.0349	21.45	0.0461912	2	1462.69	3.17347	731.85	88.3321	0
	High	EINLAPDSSSVVVSGLMVATK	1	1	1	P02751		0	0.001	0.03331	20.93	0.0835488	3	2117.13	4.9197	706.38	167.193	0
	High	HYQINQQWER	1	1	1	P02751		0	0.001	0.0239	19.95	0.0586716	2	1401.67	2.15425	701.338	48.1212	0
	High	TKTETITGFQVDAVPANGQTPIQR	1	1	1	P02751		0	0.001	0.01823	19.85	0.0973034	3	2572.34	1.62621	858.118	101.122	1
	High	VGDTYERPKDSmIWDcTcIGAGR	1	1	1	P02751	M12(Oxidation); C16(Carbamidomethyl); C18(Carbamidomethyl)	0	0.001	0.03161	10.37	0.243358	4	2703.2	2.10441	676.556	86.9378	1
	High	ITGYIIK	2	1	1	P02751		0	0.002	0.05194	37.25	0.000188365	2	807.5	3.31687	404.254	62.9802	0
	High	YEVSVYALK	1	1	1	P02751		0	0.002	0.05969	26.54	0.0202965	2	1071.58	3.3781	536.292	90.1946	0
	High	VTIMWTPPESAVTGYR	2	1	1	P02751		0	0.002	0.05416	25.17	0.0334497	3	1807.9	-3.33784	603.304	128.944	0
	High	IGDQWDK	1	1	1	P02751		0	0.003	0.06303	32.13	0.00398028	2	861.413	2.96605	431.21	41.8509	0
	High	SDTVPSPR	2	1	1	P02751		0	0.003	0.06189	31.69	0.00284609	2	858.434	2.72033	429.721	29.0082	0
	High	DSMIWDcTcIGAGR	1	1	1	P02751	C7(Carbamidomethyl); C9(Carbamidomethyl)	0	0.003	0.06105	18.97	0.0158456	2	1641.68	0.391925	821.345	126.151	0
	High	LTVGLTR	2	1	1	P02751		0	0.004	0.07741	44.2	0.000383991	2	759.475	2.95552	380.241	58.7045	0
	High	IGEKWDR	1	1	1	P02751		0	0.004	0.07368	37.73	0.00220938	2	903.47	1.92374	452.239	26.9666	1
	High	MSESGFK	1	1	1	P02751		0	0.005	0.09189	31.81	0.00184569	2	785.35	0.516999	393.179	25.543	0
	High	SEPLIGR	1	1	1	P02751		0	0.006	0.1029	29.33	0.00443388	2	771.438	2.67627	386.223	44.8618	0
	High	TIKPDVR	1	1	1	P02751		0	0.009	0.1316	27.64	0.0120531	2	828.494	0.44288	414.751	18.6584	0
P23142	Fibulin-1 OS=Homo sapiens GN=FBLN1 PE=1 SV=4 - [FBLN1_HUMAN]	34.7979	7.4	1	5	5	5	703	77.1624	5.22412
	A2	Sequence	# PSMs	# Proteins	# Protein Groups	Protein Group Accessions	Modifications	ΔCn	q-Value	PEP	IonScore	Exp Value	Charge	MH+ [Da]	ΔM [ppm]	m/z [Da]	RT [min]	# Missed Cleavages
	High	ccHccLLGR	1	1	1	P23142	C1(Carbamidomethyl); C2(Carbamidomethyl); C4(Carbamidomethyl); C5(Carbamidomethyl)	0	0	0.00926	24.28	0.00372366	3	1235.49	1.42303	412.502	30.0168	0
	High	McVDVNEcQR	1	1	1	P23142	C2(Carbamidomethyl); C8(Carbamidomethyl)	0	0.001	0.02338	23.73	0.00466007	2	1310.53	3.4027	655.77	50.686	0
	High	cLAFEcPENYRR	1	1	1	P23142	C1(Carbamidomethyl); C6(Carbamidomethyl)	0	0.001	0.01629	11.18	0.232434	3	1614.72	3.20256	538.912	66.6941	1
	High	GYHLNEEGTR	1	1	1	P23142		0	0.003	0.06545	12.13	0.214323	3	1175.55	1.11517	392.52	24.0475	0
	High	DcSLPYATESK	1	1	1	P23142	C2(Carbamidomethyl)	0	0.008	0.122	12.22	0.188934	2	1270.56	1.84434	635.786	67.3883	0
P21333	Filamin-A OS=Homo sapiens GN=FLNA PE=1 SV=4 - [FLNA_HUMAN]	485.043	19.64	1	33	34	34	2647	280.564	6.06201
	A2	Sequence	# PSMs	# Proteins	# Protein Groups	Protein Group Accessions	Modifications	ΔCn	q-Value	PEP	IonScore	Exp Value	Charge	MH+ [Da]	ΔM [ppm]	m/z [Da]	RT [min]	# Missed Cleavages
	High	AFGPGLQGGSAGSPAR	1	1	1	P21333		0	0	0.0004095	69.31	1.11359e-06	2	1429.72	4.16127	715.366	61.7072	0
	High	EAGAGGLAIAVEGPSK	1	1	1	P21333		0	0	0.0002267	62.82	4.64933e-06	2	1426.76	4.43387	713.884	92.0125	0
	High	AWGPGLEGGVVGK	1	1	1	P21333		0	0	0.003597	57.64	1.57551e-05	2	1226.66	1.88942	613.831	89.5169	0
	High	EGPYSISVLYGDEEVPR	1	1	1	P21333		0	0	0.0009915	51.86	5.76691e-05	2	1909.92	2.69641	955.465	131.377	0
	High	VANPSGNLTETYVQDR	1	1	1	P21333		0	0	0.0006542	50.03	9.08701e-05	2	1763.86	0.3184	882.432	79.4743	0
	High	GLVEPVDVVDNADGTQTVNYVPSR	1	1	1	P21333		0	0	0.0006233	42.28	0.000556068	3	2544.26	1.66875	848.759	137.616	0
	High	GTVEPQLEAR	1	1	1	P21333		0	0	0.00987	37.16	0.00170194	2	1099.58	3.10393	550.292	50.4743	0
	High	YNEQHVPGSPFTAR	1	1	1	P21333		0	0	0.001578	33.91	0.00294671	3	1602.77	0.522547	534.927	60.8191	0
	High	FNEEHIPDSPFVVPVASPSGDAR	1	1	1	P21333		0	0	0.001525	32.51	0.00446033	3	2467.2	2.4932	823.07	128.797	0
	High	YTPVQQGPVGVNVTYGGDPIPK	1	1	1	P21333		0	0	0.006794	29.76	0.00903579	3	2286.18	1.24889	762.731	118.907	0
	High	LQVEPAVDTSGVQcYGPGIEGQGVFR	1	1	1	P21333	C14(Carbamidomethyl)	0	0	0.001275	24.16	0.0356848	3	2763.34	0.179642	921.785	139.834	0
	High	GAGTGGLGLAVEGPSEAK	1	1	1	P21333		0	0.001	0.04388	41.15	0.000767361	2	1570.81	2.06333	785.909	86.0128	0
	High	SSFTVDcSK	1	1	1	P21333	C7(Carbamidomethyl)	0	0.001	0.01314	37.72	0.000211305	2	1030.45	1.2546	515.73	38.6383	0
	High	AEFTVETR	1	1	1	P21333		0	0.001	0.0161	36.74	0.00140871	2	952.474	0.337208	476.741	51.0369	0
	High	AHVVPcFDASK	1	1	1	P21333	C6(Carbamidomethyl)	0	0.001	0.01175	34.66	0.00225706	3	1230.6	2.43539	410.87	49.7562	0
	High	EATTEFSVDAR	1	1	1	P21333		0	0.001	0.01107	34.25	0.00178523	2	1225.57	2.92632	613.29	67.0275	0
	High	LTVSSLQESGLK	1	1	1	P21333		0	0.001	0.01418	30.66	0.0094921	2	1261.7	0.108957	631.354	83.8421	0
	High	IANLQTDLSDGLR	1	1	1	P21333		0	0.001	0.01208	27.79	0.0153866	2	1415.75	3.01615	708.38	109.115	0
	High	VEPGLGADNSVVR	1	1	1	P21333		0	0.001	0.03346	25.86	0.0286657	2	1312.7	7.96926	656.852	71.0336	0
	High	VDVGKDQEFTVK	1	1	1	P21333		0	0.001	0.02314	22.9	0.0605176	3	1364.71	2.63931	455.575	58.9518	1
	High	TGVAVNKPAEFTVDAK	1	1	1	P21333		0	0.001	0.01521	22.9	0.055389	3	1646.88	2.67495	549.631	68.3159	0
	High	FGGEHVPNSPFQVTALAGDQPSVQPPLR	1	1	1	P21333		0	0.001	0.01902	20.99	0.0605081	3	2945.52	9.38759	982.511	133.854	0
	High	AHEPTYFTVDcAEAGQGDVSIGIK	1	1	1	P21333	C11(Carbamidomethyl)	0	0.001	0.01074	18.01	0.073528	3	2565.2	1.24383	855.737	115.499	0
	High	AEAGVPAEFSIWTR	1	1	1	P21333		0	0.001	0.03572	17.21	0.204366	2	1533.77	3.0241	767.391	129.136	0
	High	YAPSEAGLHEMDIR	1	1	1	P21333		0	0.001	0.01557	17.14	0.113986	3	1588.74	0.0607797	530.252	76.0258	0
	High	AGNNMLLVGVHGPR	1	1	1	P21333		0	0.001	0.04173	15.3	0.332011	3	1434.77	3.96433	478.928	70.7124	0
	High	TGVELGKPTHFTVNAK	1	1	1	P21333		0	0.001	0.02954	14.07	0.332981	4	1698.92	1.84331	425.486	57.1429	0
	High	IVGPSGAAVPcKVEPGLGADNSVVR	1	1	1	P21333	C11(Carbamidomethyl)	0	0.001	0.02443	11.35	0.553283	3	2449.3	4.30457	817.104	96.1163	1
	High	VAQPTITDNKDGTVTVR	1	1	1	P21333		0	0.001	0.02212	10.23	0.872545	3	1814.96	1.83648	605.66	64.0611	1
	High	IQQNTFTR	1	3	3	O75369;Q14315;P21333		0	0.003	0.06913	22.48	0.053669	2	1007.53	2.54607	504.268	32.9381	0
	High	GKLDVQFSGLTK	1	1	1	P21333		0	0.003	0.06557	19.28	0.080852	3	1292.72	2.25011	431.579	78.8216	1
	High	SPYTVTVGQAcNPSAcR	1	1	1	P21333	C11(Carbamidomethyl); C16(Carbamidomethyl)	0	0.004	0.07326	12.69	0.234147	2	1867.85	2.07396	934.427	70.9588	0
	High	VTVLFAGQHIAK	1	1	1	P21333		0	0.004	0.07844	12.05	0.333698	3	1283.75	2.72029	428.588	70.2218	0
	High	YGGQPVPNFPSK	1	1	1	P21333		0	0.005	0.09886	15.92	0.230273	2	1290.65	0.560802	645.828	74.5046	0
O75369	Filamin-B OS=Homo sapiens GN=FLNB PE=1 SV=2 - [FLNB_HUMAN]	71.51	2.34	1	5	6	6	2602	277.99	5.73193
	A2	Sequence	# PSMs	# Proteins	# Protein Groups	Protein Group Accessions	Modifications	ΔCn	q-Value	PEP	IonScore	Exp Value	Charge	MH+ [Da]	ΔM [ppm]	m/z [Da]	RT [min]	# Missed Cleavages
	High	YADEEIPR	1	1	1	O75369		0	0.001	0.01401	40.22	0.000765237	2	992.47	1.94684	496.739	52.5978	0
	High	VNQPASFAIR	1	1	1	O75369		0	0.001	0.04373	34.16	0.00552538	2	1102.6	2.18529	551.805	67.4913	0
	High	AGLAPLEVR	1	1	1	O75369		0	0.001	0.04128	32.42	0.00269214	2	925.549	2.7871	463.278	77.8431	0
	High	SPFTVGVAAPLDLSK	1	1	1	O75369		0	0.001	0.03868	21.31	0.0680437	2	1501.83	3.8656	751.42	134.139	0
	High	IQQNTFTR	1	3	3	O75369;Q14315;P21333		0	0.003	0.06913	22.48	0.053669	2	1007.53	2.54607	504.268	32.9381	0
	High	VAVTEGcQPSR	1	1	1	O75369	C7(Carbamidomethyl)	0	0.009	0.13	13.8	0.314736	2	1203.58	2.90435	602.295	32.3819	0
Q14315	Filamin-C OS=Homo sapiens GN=FLNC PE=1 SV=3 - [FLNC_HUMAN]	37.71	1.58	1	3	4	4	2725	290.841	5.97314
	A2	Sequence	# PSMs	# Proteins	# Protein Groups	Protein Group Accessions	Modifications	ΔCn	q-Value	PEP	IonScore	Exp Value	Charge	MH+ [Da]	ΔM [ppm]	m/z [Da]	RT [min]	# Missed Cleavages
	High	LGSFGSITR	1	1	1	Q14315		0	0	0.008505	37.71	0.00135547	2	937.514	4.07818	469.261	68.2399	0
	High	VSGPGVEPHGVLR	1	1	1	Q14315		0	0.001	0.04695	12.67	0.619164	3	1303.71	-0.738074	435.242	50.6679	0
	High	IQQNTFTR	1	3	3	O75369;Q14315;P21333		0	0.003	0.06913	22.48	0.053669	2	1007.53	2.54607	504.268	32.9381	0
	High	AFGPGLEGGLVNK	1	1	1	Q14315		0	0.006	0.1037	20.88	0.0988065	2	1258.68	2.35416	629.845	93.7055	0
O75955	Flotillin-1 OS=Homo sapiens GN=FLOT1 PE=1 SV=3 - [FLOT1_HUMAN]	62.9018	11.01	1	4	4	4	427	47.3256	7.48877
	A2	Sequence	# PSMs	# Proteins	# Protein Groups	Protein Group Accessions	Modifications	ΔCn	q-Value	PEP	IonScore	Exp Value	Charge	MH+ [Da]	ΔM [ppm]	m/z [Da]	RT [min]	# Missed Cleavages
	High	AQQVAVQEQEIAR	1	1	1	O75955		0	0	0.003867	42.7	0.000518236	2	1469.77	1.61085	735.39	56.6916	0
	High	VQVQVVER	1	1	1	O75955		0	0.001	0.04683	28.86	0.0115715	2	956.557	4.48162	478.782	47.0317	0
	High	VTGEVLDILTR	1	1	1	O75955		0	0.001	0.03286	23.78	0.0441827	2	1215.7	1.49979	608.352	125.578	0
	High	ITLVSSGSGTMGAAK	1	1	1	O75955		0	0.002	0.05793	15.94	0.282698	2	1379.72	0.653389	690.364	69.4722	0
Q14254	Flotillin-2 OS=Homo sapiens GN=FLOT2 PE=1 SV=2 - [FLOT2_HUMAN]	28.54	4.91	1	2	2	2	428	47.0347	5.24951
	A2	Sequence	# PSMs	# Proteins	# Protein Groups	Protein Group Accessions	Modifications	ΔCn	q-Value	PEP	IonScore	Exp Value	Charge	MH+ [Da]	ΔM [ppm]	m/z [Da]	RT [min]	# Missed Cleavages
	High	IAAPLTK	1	1	1	Q14254		0	0.003	0.06771	28.54	0.00230932	2	713.457	1.58716	357.232	39.5277	0
	High	TAEAQLAYELQGAR	1	1	1	Q14254		0	0.005	0.09878	10.71	0.96382	2	1520.77	1.7804	760.89	97.4437	0
Q13642	Four and a half LIM domains protein 1 OS=Homo sapiens GN=FHL1 PE=1 SV=4 - [FHL1_HUMAN]	33.79	3.72	1	1	1	1	323	36.2386	8.96826
	A2	Sequence	# PSMs	# Proteins	# Protein Groups	Protein Group Accessions	Modifications	ΔCn	q-Value	PEP	IonScore	Exp Value	Charge	MH+ [Da]	ΔM [ppm]	m/z [Da]	RT [min]	# Missed Cleavages
	High	AIVAGDQNVEYK	1	1	1	Q13642		0	0.001	0.01289	33.79	0.00482594	2	1306.67	3.87209	653.838	59.3495	0
P04075	Fructose-bisphosphate aldolase A OS=Homo sapiens GN=ALDOA PE=1 SV=2 - [ALDOA_HUMAN]	497.896	53.02	1	15	16	24	364	39.3953	8.08936
	A2	Sequence	# PSMs	# Proteins	# Protein Groups	Protein Group Accessions	Modifications	ΔCn	q-Value	PEP	IonScore	Exp Value	Charge	MH+ [Da]	ΔM [ppm]	m/z [Da]	RT [min]	# Missed Cleavages
	High	ALANSLAcQGK	1	1	1	P04075	C8(Carbamidomethyl)	0	0	0.0001211	76.45	2.78551e-07	2	1132.58	2.32982	566.794	41.3211	0
	High	GILAADESTGSIAKR	1	1	1	P04075		0	0	0.0001725	70.02	9.75497e-07	3	1488.81	2.25454	496.94	60.6374	1
	High	GILAADESTGSIAK	2	1	1	P04075		0	0	0.0001606	68.66	1.76307e-06	2	1332.7	2.83784	666.856	77.6292	0
	High	IGEHTPSALAIMENANVLAR	2	1	1	P04075		0	0	0.0001471	65.62	2.85124e-06	3	2107.1	3.14283	703.039	132.856	0
	High	TVPPAVTGITFLSGGQSEEEASINLNAINK	1	1	1	P04075		0	0	0.001089	44.98	0.000214439	3	3057.58	1.13046	1019.86	161.146	0
	High	PYQYPALTPEQK	2	1	1	P04075		0	0	0.001807	37.86	0.00191508	2	1434.73	2.79006	717.869	77.0208	0
	High	IGEHTPSALAImENANVLAR	2	1	1	P04075	M12(Oxidation)	0	0	0.002511	34.34	0.0037181	3	2123.1	2.46693	708.37	102.831	0
	High	YTPSGQAGAAASESLFVSNHAY	2	1	1	P04075		0	0	0.01052	28.28	0.00861843	3	2228.03	1.79209	743.348	109.595	0
	High	PYQYPALTPEQKK	1	1	1	P04075		0	0	0.004353	24.41	0.0398467	3	1562.83	2.63133	521.613	56.138	1
	High	QLLLTADDR	2	1	1	P04075		0	0.001	0.04109	41.43	0.00106838	2	1044.57	4.8794	522.79	131.69	0
	High	ELSDIAHR	1	1	1	P04075		0	0.001	0.02551	41.19	0.000604459	2	940.488	3.06769	470.747	34.5787	0
	High	VLAAVYK	1	2	2	P09972;P04075		0	0.001	0.0355	40.29	0.000378839	2	763.473	2.02315	382.24	45.682	0
	High	AAQEEYVKR	2	1	1	P04075		0	0.001	0.01391	37.98	0.00167978	3	1093.57	3.0162	365.194	16.5552	1
	High	FSHEEIAMATVTALRR	1	1	1	P04075		0	0.001	0.01866	27.91	0.0184461	4	1831.95	1.64602	458.743	99.8445	1
	High	ALQASALK	1	1	1	P04075		0	0.005	0.09336	40.64	0.000854349	2	801.486	3.3962	401.246	33.8202	0
	High	ADDGRPFPQVIK	1	1	1	P04075		0	0.005	0.09732	10.57	0.986626	3	1342.71	1.71105	448.243	71.4155	0
	High	LQSIGTENTEENR	1	1	1	P04075		0	0.006	0.1045	17.24	0.154815	2	1490.71	3.58706	745.86	44.2128	0
P09972	Fructose-bisphosphate aldolase C OS=Homo sapiens GN=ALDOC PE=1 SV=2 - [ALDOC_HUMAN]	65.3168	9.07	1	2	3	3	364	39.4312	6.87354
	A2	Sequence	# PSMs	# Proteins	# Protein Groups	Protein Group Accessions	Modifications	ΔCn	q-Value	PEP	IonScore	Exp Value	Charge	MH+ [Da]	ΔM [ppm]	m/z [Da]	RT [min]	# Missed Cleavages
	High	GVVPLAGTDGETTTQGLDGLSER	1	1	1	P09972		0	0	0.007543	35.48	0.00257657	3	2273.13	3.28645	758.383	134.912	0
	High	VLAAVYK	1	2	2	P09972;P04075		0	0.001	0.0355	40.29	0.000378839	2	763.473	2.02315	382.24	45.682	0
	High	VDKGVVPLAGTDGETTTQGLDGLSER	1	1	1	P09972		0	0.001	0.03127	24.27	0.0319865	3	2615.33	6.04128	872.449	119.753	1
P09382	Galectin-1 OS=Homo sapiens GN=LGALS1 PE=1 SV=2 - [LEG1_HUMAN]	330.965	70.37	1	7	7	14	135	14.7062	5.50342
	A2	Sequence	# PSMs	# Proteins	# Protein Groups	Protein Group Accessions	Modifications	ΔCn	q-Value	PEP	IonScore	Exp Value	Charge	MH+ [Da]	ΔM [ppm]	m/z [Da]	RT [min]	# Missed Cleavages
	High	LNLEAINYMAADGDFK	1	1	1	P09382		0	0	0.0001913	62.96	4.65359e-06	2	1784.86	2.53796	892.932	143.868	0
	High	DSNNLcLHFNPR	4	1	1	P09382	C6(Carbamidomethyl)	0	0	0.0003778	57.27	1.05937e-05	3	1486.69	2.90561	496.235	78.3495	0
	High	DGGAWGTEQR	2	1	1	P09382		0	0	0.0007795	52.55	1.44535e-05	2	1076.48	1.59894	538.742	40.148	0
	High	FNAHGDANTIVcNSK	2	1	1	P09382	C12(Carbamidomethyl)	0	0	0.001427	40.9	0.000459249	3	1647.76	3.39771	549.925	44.2597	0
	High	EAVFPFQPGSVAEVcITFDQANLTVK	1	1	1	P09382	C15(Carbamidomethyl)	0	0	0.0009324	40.15	0.000816313	3	2867.45	7.32804	956.488	181.169	0
	High	LPDGYEFK	3	1	1	P09382		0	0.001	0.03897	30.41	0.00532299	2	968.474	1.8146	484.741	73.7829	0
	High	SFVLNLGK	1	1	1	P09382		0	0.002	0.05411	32.65	0.00388424	2	877.518	4.43604	439.263	96.3893	0
P17931	Galectin-3 OS=Homo sapiens GN=LGALS3 PE=1 SV=5 - [LEG3_HUMAN]	46.68	15.2	1	3	3	4	250	26.1361	8.55811
	A2	Sequence	# PSMs	# Proteins	# Protein Groups	Protein Group Accessions	Modifications	ΔCn	q-Value	PEP	IonScore	Exp Value	Charge	MH+ [Da]	ΔM [ppm]	m/z [Da]	RT [min]	# Missed Cleavages
	High	GNDVAFHFNPR	1	1	1	P17931		0	0	0.006046	25.74	0.0156011	3	1273.61	2.27802	425.208	65.2673	0
	High	VAVNDAHLLQYNHR	2	1	1	P17931		0	0	0.003222	18.22	0.18004	3	1649.85	0.0187048	550.622	57.4206	0
	High	QSVFPFESGKPFK	1	1	1	P17931		0	0.001	0.01293	24.88	0.033484	3	1497.78	2.61103	499.931	91.7018	0
Q08380	Galectin-3-binding protein OS=Homo sapiens GN=LGALS3BP PE=1 SV=1 - [LG3BP_HUMAN]	2003.7	36.24	1	18	18	79	585	65.2893	5.2749
	A2	Sequence	# PSMs	# Proteins	# Protein Groups	Protein Group Accessions	Modifications	ΔCn	q-Value	PEP	IonScore	Exp Value	Charge	MH+ [Da]	ΔM [ppm]	m/z [Da]	RT [min]	# Missed Cleavages
	High	YSSDYFQAPSDYR	8	1	1	Q08380		0	0	3.091e-07	104.01	6.95085e-11	2	1598.68	3.07151	799.844	92.2949	0
	High	IYTSPTWSAFVTDSSWSAR	5	1	1	Q08380		0	0	5.819e-06	78.28	1.04758e-07	2	2162.03	3.88989	1081.52	145.018	0
	High	AAFGQGSGPIMLDEVQcTGTEASLADcK	3	1	1	Q08380	C17(Carbamidomethyl); C27(Carbamidomethyl)	0	0	6.693e-06	77.88	6.92451e-08	3	2913.31	2.3926	971.776	136.804	0
	High	AAFGQGSGPImLDEVQcTGTEASLADcK	5	1	1	Q08380	M11(Oxidation); C17(Carbamidomethyl); C27(Carbamidomethyl)	0	0	4.061e-06	76.31	6.19792e-08	3	2929.31	2.15685	977.107	129.235	0
	High	GQWGTVcDNLWDLTDASVVcR	3	1	1	Q08380	C7(Carbamidomethyl); C20(Carbamidomethyl)	0	0	5.227e-06	75.82	1.11273e-07	2	2452.11	2.77925	1226.56	165.543	0
	High	TLQALEFHTVPFQLLAR	5	1	1	Q08380		0	0	7.614e-07	75.03	1.8686e-07	3	1984.11	2.95029	662.041	143.968	0
	High	ELSEALGQIFDSQR	15	1	1	Q08380		0	0	4.589e-05	74.03	4.60602e-07	2	1592.79	0.76652	796.9	146.336	0
	High	AVDTWSWGER	7	1	1	Q08380		0	0	0.002148	65.01	1.21468e-06	2	1206.56	1.62647	603.782	87.8161	0
	High	ASHEEVEGLVEK	8	1	1	Q08380		0	0	0.0004097	55.14	2.93948e-05	3	1326.66	2.21461	442.89	45.6208	0
	High	SDLAVPSELALLK	3	1	1	Q08380		0	0	0.0005605	52.99	3.49128e-05	2	1355.78	2.51548	678.394	141.11	0
	High	IDITLSSVK	1	1	1	Q08380		0	0	0.01034	46.45	0.000142673	2	975.575	3.00183	488.291	95.7224	0
	High	STSSFPcPAGHFNGFR	1	1	1	Q08380	C7(Carbamidomethyl)	0	0	0.004714	14.65	0.161101	3	1768.79	2.73769	590.268	79.4067	0
	High	KSQLVYQSR	2	1	1	Q08380		0	0.001	0.02607	35.52	0.00189367	2	1108.61	0.0434894	554.809	19.7284	1
	High	VEIFYR	6	1	1	Q08380		0	0.001	0.03311	32.89	0.00382963	2	826.447	1.76767	413.727	74.3866	0
	High	RIDITLSSVK	2	1	1	Q08380		0	0.001	0.01504	29.08	0.00364604	2	1131.68	1.95404	566.341	72.573	1
	High	STHTLDLSR	2	1	1	Q08380		0	0.001	0.0345	25.94	0.0236855	2	1029.54	2.62301	515.271	30.9444	0
	High	LASAYGAR	1	1	1	Q08380		0	0.003	0.0674	42.34	0.000466756	2	808.433	1.79791	404.72	24.9213	0
	High	SQLVYQSR	1	1	1	Q08380		0	0.005	0.09327	27.39	0.0184213	2	980.52	4.09456	490.764	34.4845	0
	High	TIAYENK	1	1	1	Q08380		0	0.008	0.1266	30.43	0.00720057	2	838.432	1.81665	419.72	22.8111	0
P47929	Galectin-7 OS=Homo sapiens GN=LGALS7 PE=1 SV=2 - [LEG7_HUMAN]	0	8.82	1	1	1	1	136	15.0658	7.62061
	A2	Sequence	# PSMs	# Proteins	# Protein Groups	Protein Group Accessions	Modifications	ΔCn	q-Value	PEP	IonScore	Exp Value	Charge	MH+ [Da]	ΔM [ppm]	m/z [Da]	RT [min]	# Missed Cleavages
	High	AVVGDAQYHHFR	1	1	1	P47929		0	0.001	0.03139	14.06	0.335711	3	1399.69	3.50087	467.235	34.2492	0
Q9UEY8	Gamma-adducin OS=Homo sapiens GN=ADD3 PE=1 SV=1 - [ADDG_HUMAN]	31.75	1.42	1	1	1	1	706	79.1052	6.31592
	A2	Sequence	# PSMs	# Proteins	# Protein Groups	Protein Group Accessions	Modifications	ΔCn	q-Value	PEP	IonScore	Exp Value	Charge	MH+ [Da]	ΔM [ppm]	m/z [Da]	RT [min]	# Missed Cleavages
	High	INENDPEYIR	1	1	1	Q9UEY8		0	0.001	0.02386	31.75	0.00558067	2	1262.6	2.64413	631.806	59.0588	0
Q9BSJ2	Gamma-tubulin complex component 2 OS=Homo sapiens GN=TUBGCP2 PE=1 SV=2 - [GCP2_HUMAN]	30.22	0.89	1	1	1	1	902	102.469	6.84424
	A2	Sequence	# PSMs	# Proteins	# Protein Groups	Protein Group Accessions	Modifications	ΔCn	q-Value	PEP	IonScore	Exp Value	Charge	MH+ [Da]	ΔM [ppm]	m/z [Da]	RT [min]	# Missed Cleavages
	High	QGLLSLQK	1	1	1	Q9BSJ2		0	0.004	0.07672	30.22	0.0143066	2	886.538	2.97262	443.773	74.0715	0
P17302	Gap junction alpha-1 protein OS=Homo sapiens GN=GJA1 PE=1 SV=2 - [CXA1_HUMAN]	41.38	9.42	1	2	2	3	382	42.9809	8.76318
	A2	Sequence	# PSMs	# Proteins	# Protein Groups	Protein Group Accessions	Modifications	ΔCn	q-Value	PEP	IonScore	Exp Value	Charge	MH+ [Da]	ΔM [ppm]	m/z [Da]	RT [min]	# Missed Cleavages
	High	QASEQNWANYSAEQNR	2	1	1	P17302		0	0	0.004482	32.34	0.00119606	3	1895.84	4.63812	632.617	62.8768	0
	High	LAAGHELQPLAIVDQRPSSR	1	1	1	P17302		0	0.001	0.01652	14.33	0.24906	4	2158.18	2.33801	540.3	85.0617	0
P06396	Gelsolin OS=Homo sapiens GN=GSN PE=1 SV=1 - [GELS_HUMAN]	227.388	17.14	1	13	13	13	782	85.6442	6.27783
	A2	Sequence	# PSMs	# Proteins	# Protein Groups	Protein Group Accessions	Modifications	ΔCn	q-Value	PEP	IonScore	Exp Value	Charge	MH+ [Da]	ΔM [ppm]	m/z [Da]	RT [min]	# Missed Cleavages
	High	QTQVSVLPEGGETPLFK	1	1	1	P06396		0	0	0.0005281	53.81	4.34627e-05	2	1829.97	0.512758	915.486	123.046	0
	High	AGALNSNDAFVLK	1	1	1	P06396		0	0	0.002175	48.02	0.000202723	2	1319.7	1.49579	660.352	93.0195	0
	High	AQPVQVAEGSEPDGFWEALGGK	1	1	1	P06396		0	0	0.006889	18.83	0.109971	3	2272.09	1.76751	758.036	141.326	0
	High	AVEVLPK	1	1	1	P06396		0	0.001	0.03223	50.84	1.15379e-05	2	755.468	2.21157	378.238	49.8177	0
	High	TGAQELLR	1	1	1	P06396		0	0.001	0.01289	47.74	0.000212858	2	887.496	1.5853	444.252	49.9234	0
	High	TASDFITK	1	1	1	P06396		0	0.001	0.03258	41.76	0.000416754	2	882.46	3.33393	441.733	48.193	0
	High	TPITVVK	1	1	1	P06396		0	0.001	0.04093	35.57	0.00120639	2	757.484	2.58876	379.246	41.6058	0
	High	HVVPNEVVVQR	1	1	1	P06396		0	0.001	0.02279	20.23	0.0834608	3	1275.72	2.42012	425.911	49.6955	0
	High	YIETDPANR	1	1	1	P06396		0	0.002	0.05294	30.48	0.00778967	2	1078.52	1.7012	539.763	39.1096	0
	High	RTPITVVK	1	1	1	P06396		0	0.002	0.05632	24.96	0.00861715	2	913.584	1.02739	457.296	26.5125	1
	High	YIETDPANRDR	1	1	1	P06396		0	0.002	0.05465	21.63	0.059775	3	1349.65	2.64744	450.554	30.2321	1
	High	TPSAAYLWVGTGASEAEK	1	1	1	P06396		0	0.003	0.06792	11.06	0.724672	2	1837.9	4.19785	919.456	107.259	0
	High	AGKEPGLQIWR	1	1	1	P06396		0	0.004	0.08397	22.01	0.0330491	3	1254.7	4.09129	418.905	65.9697	1
P07093	Glia-derived nexin OS=Homo sapiens GN=SERPINE2 PE=1 SV=1 - [GDN_HUMAN]	157.952	16.58	1	7	7	7	398	43.9742	9.29053
	A2	Sequence	# PSMs	# Proteins	# Protein Groups	Protein Group Accessions	Modifications	ΔCn	q-Value	PEP	IonScore	Exp Value	Charge	MH+ [Da]	ΔM [ppm]	m/z [Da]	RT [min]	# Missed Cleavages
	High	VQVILPK	1	1	1	P07093		0	0	0.003874	56.39	2.52576e-06	2	796.532	3.55	398.77	69.1429	0
	High	ASAATTAILIAR	1	1	1	P07093		0	0	0.002447	44.33	0.000215852	2	1158.69	2.18507	579.847	84.4217	0
	High	NKDVFQcEVR	1	1	1	P07093	C7(Carbamidomethyl)	0	0.001	0.01288	32.88	0.00432792	3	1294.62	2.55277	432.213	40.5054	1
	High	DIVTVANAVFVK	1	1	1	P07093		0	0.001	0.03231	32.05	0.00436614	2	1275.73	1.9931	638.37	148.671	0
	High	LVLVNAVYFK	1	1	1	P07093		0	0.001	0.03231	30.24	0.00246022	2	1165.7	3.38903	583.355	120.006	0
	High	RVQVILPK	1	1	1	P07093		0	0.001	0.02813	30.02	0.000993047	2	952.634	3.88127	476.821	47.0031	1
	High	FTAVAQTDLKEPLK	1	1	1	P07093		0	0.001	0.01333	26.23	0.0163189	3	1560.87	4.0232	520.961	77.4581	1
P06744	Glucose-6-phosphate isomerase OS=Homo sapiens GN=GPI PE=1 SV=4 - [G6PI_HUMAN]	83.1587	6.99	1	5	5	5	558	63.1072	8.32373
	A2	Sequence	# PSMs	# Proteins	# Protein Groups	Protein Group Accessions	Modifications	ΔCn	q-Value	PEP	IonScore	Exp Value	Charge	MH+ [Da]	ΔM [ppm]	m/z [Da]	RT [min]	# Missed Cleavages
	High	SGDWKGYTGK	1	1	1	P06744		0	0	0.01053	30.59	0.00427756	3	1098.52	0.469275	366.846	28.4452	1
	High	INYTEGR	1	1	1	P06744		0	0.001	0.01692	43.86	0.000308362	2	852.423	2.62085	426.715	27.6026	0
	High	SPEDLER	1	1	1	P06744		0	0.001	0.03477	29.69	0.00375896	2	845.402	2.63418	423.205	28.638	0
	High	NLVTEDVMR	1	1	1	P06744		0	0.001	0.03566	29.38	0.012688	2	1076.54	2.9887	538.776	77.265	0
	High	LQQWYR	1	1	1	P06744		0	0.009	0.1369	29.34	0.0130382	2	893.465	2.44231	447.236	49.528	0
P35754	Glutaredoxin-1 OS=Homo sapiens GN=GLRX PE=1 SV=2 - [GLRX1_HUMAN]	26.86	10.38	1	1	1	1	106	11.7682	8.08936
	A2	Sequence	# PSMs	# Proteins	# Protein Groups	Protein Group Accessions	Modifications	ΔCn	q-Value	PEP	IonScore	Exp Value	Charge	MH+ [Da]	ΔM [ppm]	m/z [Da]	RT [min]	# Missed Cleavages
	High	AQEILSQLPIK	1	1	1	P35754		0	0.001	0.04034	26.86	0.00659402	2	1239.74	5.70223	620.373	108.801	0
P78417	Glutathione S-transferase omega-1 OS=Homo sapiens GN=GSTO1 PE=1 SV=2 - [GSTO1_HUMAN]	24.56	5.81	1	1	1	1	241	27.548	6.59521
	A2	Sequence	# PSMs	# Proteins	# Protein Groups	Protein Group Accessions	Modifications	ΔCn	q-Value	PEP	IonScore	Exp Value	Charge	MH+ [Da]	ΔM [ppm]	m/z [Da]	RT [min]	# Missed Cleavages
	High	GSAPPGPVPEGSIR	1	1	1	P78417		0	0.002	0.05275	24.56	0.0435682	2	1320.69	1.84868	660.85	62.5383	0
P09211	Glutathione S-transferase P OS=Homo sapiens GN=GSTP1 PE=1 SV=2 - [GSTP1_HUMAN]	58.9767	12.38	1	2	2	3	210	23.341	5.64307
	A2	Sequence	# PSMs	# Proteins	# Protein Groups	Protein Group Accessions	Modifications	ΔCn	q-Value	PEP	IonScore	Exp Value	Charge	MH+ [Da]	ΔM [ppm]	m/z [Da]	RT [min]	# Missed Cleavages
	High	FQDGDLTLYQSNTILR	2	1	1	P09211		0	0	0.002143	36.73	0.0020277	2	1883.95	1.46665	942.48	133.465	0
	High	AScLYGQLPK	1	1	1	P09211	C3(Carbamidomethyl)	0	0.001	0.04478	23.88	0.0401075	2	1136.58	3.37924	568.794	68.3829	0
P48637	Glutathione synthetase OS=Homo sapiens GN=GSS PE=1 SV=1 - [GSHB_HUMAN]	43.6211	3.8	1	2	2	2	474	52.3523	5.92236
	A2	Sequence	# PSMs	# Proteins	# Protein Groups	Protein Group Accessions	Modifications	ΔCn	q-Value	PEP	IonScore	Exp Value	Charge	MH+ [Da]	ΔM [ppm]	m/z [Da]	RT [min]	# Missed Cleavages
	High	AIENELLAR	1	1	1	P48637		0	0	0.008595	45.12	0.000341447	2	1028.58	3.07848	514.792	79.6153	0
	High	ALAEGVLLR	1	1	1	P48637		0	0.009	0.1297	20.4	0.0492486	2	941.58	2.5569	471.294	86.8158	0
P04406	Glyceraldehyde-3-phosphate dehydrogenase OS=Homo sapiens GN=GAPDH PE=1 SV=3 - [G3P_HUMAN]	497.95	34.03	1	9	9	23	335	36.0304	8.45557
	A2	Sequence	# PSMs	# Proteins	# Protein Groups	Protein Group Accessions	Modifications	ΔCn	q-Value	PEP	IonScore	Exp Value	Charge	MH+ [Da]	ΔM [ppm]	m/z [Da]	RT [min]	# Missed Cleavages
	High	VPTANVSVVDLTcR	4	1	1	P04406	C13(Carbamidomethyl)	0	0	8.67e-06	80.89	8.92101e-08	2	1530.8	2.12425	765.903	105.375	0
	High	LISWYDNEFGYSNR	2	1	1	P04406		0	0	0.0004419	55.49	1.69493e-05	2	1763.81	2.14232	882.407	124.242	0
	High	GALQNIIPASTGAAK	6	1	1	P04406		0	0	0.0007531	54.63	2.47932e-05	2	1411.79	1.65811	706.4	93.8698	0
	High	IISNAScTTNcLAPLAK	3	1	1	P04406	C7(Carbamidomethyl); C11(Carbamidomethyl)	0	0	0.001266	34.95	0.00340682	2	1833.92	1.01921	917.464	87.7261	0
	High	VIHDNFGIVEGLmTTVHAITATQK	1	1	1	P04406	M13(Oxidation)	0	0	0.001383	34.22	0.00295185	4	2611.36	2.49089	653.596	146.146	0
	High	VVDLMAHMASKE	2	1	1	P04406		0	0	0.006165	25.49	0.023164	3	1330.65	2.70393	444.223	72.5481	1
	High	VGVNGFGR	1	1	1	P04406		0	0.001	0.02399	54.59	3.44061e-05	2	805.434	2.50674	403.22	48.3741	0
	High	LTGMAFR	2	1	1	P04406		0	0.001	0.01822	51.12	4.17248e-05	2	795.421	3.04186	398.214	59.2866	0
	High	DGRGALQNIIPASTGAAK	1	1	1	P04406		0	0.001	0.04455	18.24	0.131972	3	1739.95	3.86111	580.654	90.9949	1
	High	LTGmAFR	1	1	1	P04406	M4(Oxidation)	0	0.002	0.0529	28.6	0.0086274	2	811.415	2.70454	406.211	34.8841	0
P41250	Glycine--tRNA ligase OS=Homo sapiens GN=GARS PE=1 SV=3 - [SYG_HUMAN]	40.9149	2.84	1	2	2	2	739	83.1126	7.03467
	A2	Sequence	# PSMs	# Proteins	# Protein Groups	Protein Group Accessions	Modifications	ΔCn	q-Value	PEP	IonScore	Exp Value	Charge	MH+ [Da]	ΔM [ppm]	m/z [Da]	RT [min]	# Missed Cleavages
	High	ScYDLScHAR	1	1	1	P41250	C2(Carbamidomethyl); C7(Carbamidomethyl)	0	0	0.009365	38.32	0.000147231	3	1268.52	2.05579	423.511	32.3588	0
	High	TVNVVQFEPSK	1	1	1	P41250		0	0.006	0.1027	18.1	0.195151	2	1247.67	3.95542	624.338	81.7144	0
P46976	Glycogenin-1 OS=Homo sapiens GN=GYG1 PE=1 SV=4 - [GLYG_HUMAN]	27.61	6	1	2	2	2	350	39.3586	5.52881
	A2	Sequence	# PSMs	# Proteins	# Protein Groups	Protein Group Accessions	Modifications	ΔCn	q-Value	PEP	IonScore	Exp Value	Charge	MH+ [Da]	ΔM [ppm]	m/z [Da]	RT [min]	# Missed Cleavages
	High	LHcWSLTQYSK	1	1	1	P46976	C3(Carbamidomethyl)	0	0.002	0.05639	13.96	0.373665	3	1422.69	3.56082	474.901	64.9408	0
	High	GALVLGSSLK	1	1	1	P46976		0	0.007	0.1149	27.61	0.0127435	2	944.581	3.29643	472.794	76.1858	0
P35052	Glypican-1 OS=Homo sapiens GN=GPC1 PE=1 SV=2 - [GPC1_HUMAN]	41.49	5.73	1	2	2	2	558	61.641	7.29834
	A2	Sequence	# PSMs	# Proteins	# Protein Groups	Protein Group Accessions	Modifications	ΔCn	q-Value	PEP	IonScore	Exp Value	Charge	MH+ [Da]	ΔM [ppm]	m/z [Da]	RT [min]	# Missed Cleavages
	High	SFVQGLGVASDVVR	1	1	1	P35052		0	0	0.006061	39.2	0.00125637	2	1433.78	4.20428	717.394	118.351	0
	High	GFSLSDVPQAEISGEHLR	1	1	1	P35052		0	0.001	0.02429	18.79	0.127505	3	1941.97	1.23378	647.995	114.824	0
Q9H4G4	Golgi-associated plant pathogenesis-related protein 1 OS=Homo sapiens GN=GLIPR2 PE=1 SV=3 - [GAPR1_HUMAN]	121.156	16.88	1	2	2	3	154	17.2075	9.40771
	A2	Sequence	# PSMs	# Proteins	# Protein Groups	Protein Group Accessions	Modifications	ΔCn	q-Value	PEP	IonScore	Exp Value	Charge	MH+ [Da]	ΔM [ppm]	m/z [Da]	RT [min]	# Missed Cleavages
	High	ASASDGSSFVVAR	1	1	1	Q9H4G4		0	0	5.36e-05	82.64	5.55393e-08	2	1253.62	2.91074	627.312	62.0479	0
	High	EAQQYSEALASTR	2	1	1	Q9H4G4		0	0	0.0003155	58.69	9.87013e-06	2	1453.7	2.5252	727.351	61.4657	0
Q7Z5G4	Golgin subfamily A member 7 OS=Homo sapiens GN=GOLGA7 PE=1 SV=2 - [GOGA7_HUMAN]	33.32	10.95	1	1	1	2	137	15.814	7.04932
	A2	Sequence	# PSMs	# Proteins	# Protein Groups	Protein Group Accessions	Modifications	ΔCn	q-Value	PEP	IonScore	Exp Value	Charge	MH+ [Da]	ΔM [ppm]	m/z [Da]	RT [min]	# Missed Cleavages
	High	IYAPQGLLLTDPIER	2	1	1	Q7Z5G4		0	0.001	0.01295	33.32	0.00304959	2	1698.95	4.5155	849.979	139.16	0
P28799	Granulins OS=Homo sapiens GN=GRN PE=1 SV=2 - [GRN_HUMAN]	50.3684	6.75	1	3	3	4	593	63.4998	6.82959
	A2	Sequence	# PSMs	# Proteins	# Protein Groups	Protein Group Accessions	Modifications	ΔCn	q-Value	PEP	IonScore	Exp Value	Charge	MH+ [Da]	ΔM [ppm]	m/z [Da]	RT [min]	# Missed Cleavages
	High	VHccPHGAFcDLVHTR	1	1	1	P28799	C3(Carbamidomethyl); C4(Carbamidomethyl); C10(Carbamidomethyl)	0	0	0.01005	19.64	0.0293335	4	1965.87	2.89935	492.223	49.7835	0
	High	QGWAccPYR	1	1	1	P28799	C5(Carbamidomethyl); C6(Carbamidomethyl)	0	0.001	0.02152	28.52	0.00168726	2	1197.49	1.52586	599.251	53.6542	0
	High	cDmEVScPDGYTccR	1	1	1	P28799	C1(Carbamidomethyl); M3(Oxidation); C7(Carbamidomethyl); C13(Carbamidomethyl); C14(Carbamidomethyl)	0	0.001	0.01363	22.57	0.00552039	2	1925.66	0.593884	963.334	57.8085	0
	High	cDMEVScPDGYTccR	1	1	1	P28799	C1(Carbamidomethyl); C7(Carbamidomethyl); C13(Carbamidomethyl); C14(Carbamidomethyl)	0	0.001	0.01152	19.99	0.00999931	2	1909.67	3.49732	955.339	73.1444	0
P01112	GTPase HRas OS=Homo sapiens GN=HRAS PE=1 SV=1 - [RASH_HUMAN]	55.9074	20.11	1	1	3	3	189	21.2846	5.31299
[truncated: 2,799 more rows]

## Sheet: Proteins in exosomes
ID	Gene Name	Species
Q04446	1,4-alpha-glucan branching enzyme 1(GBE1)	Homo sapiens
P09543	2',3'-cyclic nucleotide 3' phosphodiesterase(CNP)	Homo sapiens
Q9BUT1	3-hydroxybutyrate dehydrogenase, type 2(BDH2)	Homo sapiens
P21589	5'-nucleotidase ecto(NT5E)	Homo sapiens
O14672	ADAM metallopeptidase domain 10(ADAM10)	Homo sapiens
P62330	ADP ribosylation factor 6(ARF6)	Homo sapiens
O75915	ADP ribosylation factor like GTPase 6 interacting protein 5(ARL6IP5)	Homo sapiens
Q96BM9	ADP ribosylation factor like GTPase 8A(ARL8A)	Homo sapiens
Q09666	AHNAK nucleoprotein(AHNAK)	Homo sapiens
P61158	ARP3 actin related protein 3 homolog(ACTR3)	Homo sapiens
P53396	ATP citrate lyase(ACLY)	Homo sapiens
P61421	ATPase H+ transporting V0 subunit d1(ATP6V0D1)	Homo sapiens
P05023	ATPase Na+/K+ transporting subunit alpha 1(ATP1A1)	Homo sapiens
P05026	ATPase Na+/K+ transporting subunit beta 1(ATP1B1)	Homo sapiens
P54709	ATPase Na+/K+ transporting subunit beta 3(ATP1B3)	Homo sapiens
P20020	ATPase plasma membrane Ca2+ transporting 1(ATP2B1)	Homo sapiens
Q9HCU0	CD248 molecule(CD248)	Homo sapiens
Q5ZPR3	CD276 molecule(CD276)	Homo sapiens
P16070	CD44 molecule (Indian blood group)(CD44)	Homo sapiens
P15529	CD46 molecule(CD46)	Homo sapiens
Q08722	CD47 molecule(CD47)	Homo sapiens
P08174	CD55 molecule (Cromer blood group)(CD55)	Homo sapiens
P13987	CD59 molecule(CD59)	Homo sapiens
P08962	CD63 molecule(CD63)	Homo sapiens
P60033	CD81 molecule(CD81)	Homo sapiens
P27701	CD82 molecule(CD82)	Homo sapiens
P21926	CD9 molecule(CD9)	Homo sapiens
Q9H6B4	CXADR like membrane protein(CLMP)	Homo sapiens
O60884	DnaJ heat shock protein family (Hsp40) member A2(DNAJA2)	Homo sapiens
O43854	EGF like repeats and discoidin domains 3(EDIL3)	Homo sapiens
Q9H4M9	EH domain containing 1(EHD1)	Homo sapiens
Q9NZN4	EH domain containing 2(EHD2)	Homo sapiens
Q9H223	EH domain containing 4(EHD4)	Homo sapiens
P62942	FK506 binding protein 1A(FKBP1A)	Homo sapiens
P29992	G protein subunit alpha 11(GNA11)	Homo sapiens
P63096	G protein subunit alpha i1(GNAI1)	Homo sapiens
P04899	G protein subunit alpha i2(GNAI2)	Homo sapiens
P08754	G protein subunit alpha i3(GNAI3)	Homo sapiens
P50148	G protein subunit alpha q(GNAQ)	Homo sapiens
P62873	G protein subunit beta 1(GNB1)	Homo sapiens
P62879	G protein subunit beta 2(GNB2)	Homo sapiens
Q9HAV0	G protein subunit beta 4(GNB4)	Homo sapiens
Q9UBI6	G protein subunit gamma 12(GNG12)	Homo sapiens
P50395	GDP dissociation inhibitor 2(GDI2)	Homo sapiens
Q9H4G4	GLI pathogenesis related 2(GLIPR2)	Homo sapiens
P63092	GNAS complex locus(GNAS)	Homo sapiens
O75367	H2A histone family member Y(H2AFY)	Homo sapiens
Q92743	HtrA serine peptidase 1(HTRA1)	Homo sapiens
P46940	IQ motif containing GTPase activating protein 1(IQGAP1)	Homo sapiens
P53990	IST1, ESCRT-III associated factor(IST1)	Homo sapiens
P06239	LCK proto-oncogene, Src family tyrosine kinase(LCK)	Homo sapiens
Q14847	LIM and SH3 protein 1(LASP1)	Homo sapiens
P49006	MARCKS like 1(MARCKSL1)	Homo sapiens
Q96AM1	MAS related GPR family member F(MRGPRF)	Homo sapiens
Q92597	N-myc downstream regulated 1(NDRG1)	Homo sapiens
O60361	NME/NM23 nucleoside diphosphate kinase 2 pseudogene 1(NME2P1)	Homo sapiens
O15118	NPC intracellular cholesterol transporter 1(NPC1)	Homo sapiens
P20742	PZP, alpha-2-macroglobulin like(PZP)	Homo sapiens
Q99497	Parkinsonism associated deglycase(PARK7)	Homo sapiens
P61026	RAB10, member RAS oncogene family(RAB10)	Homo sapiens
P62491	RAB11A, member RAS oncogene family(RAB11A)	Homo sapiens
P51153	RAB13, member RAS oncogene family(RAB13)	Homo sapiens
P61106	RAB14, member RAS oncogene family(RAB14)	Homo sapiens
Q9H0U4	RAB1B, member RAS oncogene family(RAB1B)	Homo sapiens
Q9UL25	RAB21, member RAS oncogene family(RAB21)	Homo sapiens
Q9ULC3	RAB23, member RAS oncogene family(RAB23)	Homo sapiens
Q15286	RAB35, member RAS oncogene family(RAB35)	Homo sapiens
P20339	RAB5A, member RAS oncogene family(RAB5A)	Homo sapiens
P61020	RAB5B, member RAS oncogene family(RAB5B)	Homo sapiens
P51148	RAB5C, member RAS oncogene family(RAB5C)	Homo sapiens
P51149	RAB7A, member RAS oncogene family(RAB7A)	Homo sapiens
P61006	RAB8A, member RAS oncogene family(RAB8A)	Homo sapiens
P62834	RAP1A, member of RAS oncogene family(RAP1A)	Homo sapiens
P61224	RAP1B, member of RAS oncogene family(RAP1B)	Homo sapiens
P61225	RAP2B, member of RAS oncogene family(RAP2B)	Homo sapiens
P11233	RAS like proto-oncogene A(RALA)	Homo sapiens
P11234	RAS like proto-oncogene B(RALB)	Homo sapiens
P52565	Rho GDP dissociation inhibitor alpha(ARHGDIA)	Homo sapiens
P60903	S100 calcium binding protein A10(S100A10)	Homo sapiens
P31949	S100 calcium binding protein A11(S100A11)	Homo sapiens
Q99584	S100 calcium binding protein A13(S100A13)	Homo sapiens
Q96FQ6	S100 calcium binding protein A16(S100A16)	Homo sapiens
P06703	S100 calcium binding protein A6(S100A6)	Homo sapiens
P31151	S100 calcium binding protein A7(S100A7)	Homo sapiens
P05109	S100 calcium binding protein A8(S100A8)	Homo sapiens
P06702	S100 calcium binding protein A9(S100A9)	Homo sapiens
Q9H299	SH3 domain binding glutamate rich protein like 3(SH3BGRL3)	Homo sapiens
O75368	SH3 domain binding glutamate rich protein like(SH3BGRL)	Homo sapiens
Q9UNE7	STIP1 homology and U-box containing protein 1(STUB1)	Homo sapiens
P04216	Thy-1 cell surface antigen(THY1)	Homo sapiens
O60701	UDP-glucose 6-dehydrogenase(UGDH)	Homo sapiens
A5D8V6	VPS37C, ESCRT-I subunit(VPS37C)	Homo sapiens
O75083	WD repeat domain 1(WDR1)	Homo sapiens
Q8IZP0	abl interactor 1(ABI1)	Homo sapiens
P11117	acid phosphatase 2, lysosomal(ACP2)	Homo sapiens
P60709	actin beta(ACTB)	Homo sapiens
O15143	actin related protein 2/3 complex subunit 1B(ARPC1B)	Homo sapiens
O15145	actin related protein 2/3 complex subunit 3(ARPC3)	Homo sapiens
P59998	actin related protein 2/3 complex subunit 4(ARPC4)	Homo sapiens
O15511	actin related protein 2/3 complex subunit 5(ARPC5)	Homo sapiens
Q562R1	actin, beta like 2(ACTBL2)	Homo sapiens
P63267	actin, gamma 2, smooth muscle, enteric(ACTG2)	Homo sapiens
P12814	actinin alpha 1(ACTN1)	Homo sapiens
O43707	actinin alpha 4(ACTN4)	Homo sapiens
Q13740	activated leukocyte cell adhesion molecule(ALCAM)	Homo sapiens
P23526	adenosylhomocysteinase(AHCY)	Homo sapiens
Q01518	adenylate cyclase associated protein 1(CAP1)	Homo sapiens
P15144	alanyl aminopeptidase, membrane(ANPEP)	Homo sapiens
P49588	alanyl-tRNA synthetase(AARS)	Homo sapiens
P02768	albumin(ALB)	Homo sapiens
P42330	aldo-keto reductase family 1 member C3(AKR1C3)	Homo sapiens
P04075	aldolase, fructose-bisphosphate A(ALDOA)	Homo sapiens
P09972	aldolase, fructose-bisphosphate C(ALDOC)	Homo sapiens
P05186	alkaline phosphatase, liver/bone/kidney(ALPL)	Homo sapiens
P02765	alpha 2-HS glycoprotein(AHSG)	Homo sapiens
P25311	alpha-2-glycoprotein 1, zinc-binding(AZGP1)	Homo sapiens
P01023	alpha-2-macroglobulin(A2M)	Homo sapiens
P04083	annexin A1(ANXA1)	Homo sapiens
P50995	annexin A11(ANXA11)	Homo sapiens
P07355	annexin A2(ANXA2)	Homo sapiens
P12429	annexin A3(ANXA3)	Homo sapiens
P09525	annexin A4(ANXA4)	Homo sapiens
P08758	annexin A5(ANXA5)	Homo sapiens
P08133	annexin A6(ANXA6)	Homo sapiens
P20073	annexin A7(ANXA7)	Homo sapiens
P02749	apolipoprotein H(APOH)	Homo sapiens
P05089	arginase 1(ARG1)	Homo sapiens
P35613	basigin (Ok blood group)(BSG)	Homo sapiens
P61769	beta-2-microglobulin(B2M)	Homo sapiens
P07738	bisphosphoglycerate mutase(BPGM)	Homo sapiens
Q10588	bone marrow stromal cell antigen 1(BST1)	Homo sapiens
P80723	brain abundant membrane attached signal protein 1(BASP1)	Homo sapiens
P55290	cadherin 13(CDH13)	Homo sapiens
Q99653	calcineurin like EF-hand protein 1(CHP1)	Homo sapiens
P54289	calcium voltage-gated channel auxiliary subunit alpha2delta 1(CACNA2D1)	Homo sapiens
P62158	calmodulin 1(CALM1)	Homo sapiens
P27482	calmodulin like 3(CALML3)	Homo sapiens
Q9NZT1	calmodulin like 5(CALML5)	Homo sapiens
P27824	calnexin(CANX)	Homo sapiens
P07384	calpain 1(CAPN1)	Homo sapiens
O15484	calpain 5(CAPN5)	Homo sapiens
P47755	capping actin protein of muscle Z-line alpha subunit 2(CAPZA2)	Homo sapiens
P47756	capping actin protein of muscle Z-line beta subunit(CAPZB)	Homo sapiens
P16152	carbonyl reductase 1(CBR1)	Homo sapiens
P31944	caspase 14(CASP14)	Homo sapiens
P04040	catalase(CAT)	Homo sapiens
P35222	catenin beta 1(CTNNB1)	Homo sapiens
O60716	catenin delta 1(CTNND1)	Homo sapiens
P07858	cathepsin B(CTSB)	Homo sapiens
P07339	cathepsin D(CTSD)	Homo sapiens
Q9UBR2	cathepsin Z(CTSZ)	Homo sapiens
P60953	cell division cycle 42(CDC42)	Homo sapiens
P40227	chaperonin containing TCP1 subunit 6A(CCT6A)	Homo sapiens
O43633	charged multivesicular body protein 2A(CHMP2A)	Homo sapiens
Q9UQN3	charged multivesicular body protein 2B(CHMP2B)	Homo sapiens
Q9H444	charged multivesicular body protein 4B(CHMP4B)	Homo sapiens
Q96FZ7	charged multivesicular body protein 6(CHMP6)	Homo sapiens
P36222	chitinase 3 like 1(CHI3L1)	Homo sapiens
O00299	chloride intracellular channel 1(CLIC1)	Homo sapiens
Q9Y696	chloride intracellular channel 4(CLIC4)	Homo sapiens
Q6UVK1	chondroitin sulfate proteoglycan 4(CSPG4)	Homo sapiens
Q00610	clathrin heavy chain(CLTC)	Homo sapiens
P10909	clusterin(CLU)	Homo sapiens
P00734	coagulation factor II, thrombin(F2)	Homo sapiens
P23528	cofilin 1(CFL1)	Homo sapiens
Q9Y281	cofilin 2(CFL2)	Homo sapiens
P08123	collagen type I alpha 2 chain(COL1A2)	Homo sapiens
P12109	collagen type VI alpha 1 chain(COL6A1)	Homo sapiens
P12110	collagen type VI alpha 2 chain(COL6A2)	Homo sapiens
P12111	collagen type VI alpha 3 chain(COL6A3)	Homo sapiens
P0C0L4	complement C4A (Rodgers blood group)(C4A)	Homo sapiens
Q99829	copine 1(CPNE1)	Homo sapiens
O75131	copine 3(CPNE3)	Homo sapiens
Q14247	cortactin(CTTN)	Homo sapiens
P12277	creatine kinase B(CKB)	Homo sapiens
P02511	crystallin alpha B(CRYAB)	Homo sapiens
Q8ND76	cyclin Y(CCNY)	Homo sapiens
P01040	cystatin A(CSTA)	Homo sapiens
Q9H1C7	cysteine rich transmembrane module containing 1(CYSTM1)	Homo sapiens
P30085	cytidine/uridine monophosphate kinase 1(CMPK1)	Homo sapiens
Q53TN4	cytochrome b reductase 1(CYBRD1)	Homo sapiens
Q7L576	cytoplasmic FMR1 interacting protein 1(CYFIP1)	Homo sapiens
P59665	defensin alpha 1(DEFA1)	Homo sapiens
Q9UGM3	deleted in malignant brain tumors 1(DMBT1)	Homo sapiens
P49184	deoxyribonuclease 1 like 1(DNASE1L1)	Homo sapiens
P81605	dermcidin(DCD)	Homo sapiens
Q08554	desmocollin 1(DSC1)	Homo sapiens
Q02413	desmoglein 1(DSG1)	Homo sapiens
P15924	desmoplakin(DSP)	Homo sapiens
P60981	destrin, actin depolymerizing factor(DSTN)	Homo sapiens
Q16555	dihydropyrimidinase like 2(DPYSL2)	Homo sapiens
O94760	dimethylarginine dimethylaminohydrolase 1(DDAH1)	Homo sapiens
O95865	dimethylarginine dimethylaminohydrolase 2(DDAH2)	Homo sapiens
P27487	dipeptidyl peptidase 4(DPP4)	Homo sapiens
Q12959	discs large MAGUK scaffold protein 1(DLG1)	Homo sapiens
P63167	dynein light chain LC8-type 1(DYNLL1)	Homo sapiens
Q14118	dystroglycan 1(DAG1)	Homo sapiens
Q9Y6C2	elastin microfibril interfacer 1(EMILIN1)	Homo sapiens
Q9BS26	endoplasmic reticulum protein 44(ERP44)	Homo sapiens
P06733	enolase 1(ENO1)	Homo sapiens
P13929	enolase 3(ENO3)	Homo sapiens
P98172	ephrin B1(EFNB1)	Homo sapiens
O43491	erythrocyte membrane protein band 4.1 like 2(EPB41L2)	Homo sapiens
P68104	eukaryotic translation elongation factor 1 alpha 1(EEF1A1)	Homo sapiens
P26641	eukaryotic translation elongation factor 1 gamma(EEF1G)	Homo sapiens
P13639	eukaryotic translation elongation factor 2(EEF2)	Homo sapiens
P05198	eukaryotic translation initiation factor 2 subunit alpha(EIF2S1)	Homo sapiens
P15311	ezrin(EZR)	Homo sapiens
Q9BZQ8	family with sequence similarity 129 member A(FAM129A)	Homo sapiens
Q96TA1	family with sequence similarity 129 member B(FAM129B)	Homo sapiens
Q9H0X4	family with sequence similarity 234 member A(FAM234A)	Homo sapiens
Q8N5C1	family with sequence similarity 26 member E(FAM26E)	Homo sapiens
Q16658	fascin actin-bundling protein 1(FSCN1)	Homo sapiens
Q01469	fatty acid binding protein 5(FABP5)	Homo sapiens
P02794	ferritin heavy chain 1(FTH1)	Homo sapiens
P02792	ferritin light chain(FTL)	Homo sapiens
P35555	fibrillin 1(FBN1)	Homo sapiens
P02751	fibronectin 1(FN1)	Homo sapiens
P23142	fibulin 1(FBLN1)	Homo sapiens
P21333	filamin A(FLNA)	Homo sapiens
O75369	filamin B(FLNB)	Homo sapiens
O75955	flotillin 1(FLOT1)	Homo sapiens
Q14254	flotillin 2(FLOT2)	Homo sapiens
P09382	galectin 1(LGALS1)	Homo sapiens
Q08380	galectin 3 binding protein(LGALS3BP)	Homo sapiens
P17931	galectin 3(LGALS3)	Homo sapiens
P47929	galectin 7(LGALS7)	Homo sapiens
P17302	gap junction protein alpha 1(GJA1)	Homo sapiens
P06396	gelsolin(GSN)	Homo sapiens
P06744	glucose-6-phosphate isomerase(GPI)	Homo sapiens
P17174	glutamic-oxaloacetic transaminase 1(GOT1)	Homo sapiens
P35754	glutaredoxin(GLRX)	Homo sapiens
P78417	glutathione S-transferase omega 1(GSTO1)	Homo sapiens
P09211	glutathione S-transferase pi 1(GSTP1)	Homo sapiens
P48637	glutathione synthetase(GSS)	Homo sapiens
P04406	glyceraldehyde-3-phosphate dehydrogenase(GAPDH)	Homo sapiens
P46976	glycogenin 1(GYG1)	Homo sapiens
P41250	glycyl-tRNA synthetase(GARS)	Homo sapiens
Q04760	glyoxalase I(GLO1)	Homo sapiens
P35052	glypican 1(GPC1)	Homo sapiens
Q7Z5G4	golgin A7(GOLGA7)	Homo sapiens
P28799	granulin precursor(GRN)	Homo sapiens
P07900	heat shock protein 90 alpha family class A member 1(HSP90AA1)	Homo sapiens
P08238	heat shock protein 90 alpha family class B member 1(HSP90AB1)	Homo sapiens
P34932	heat shock protein family A (Hsp70) member 4(HSPA4)	Homo sapiens
P11021	heat shock protein family A (Hsp70) member 5(HSPA5)	Homo sapiens
P11142	heat shock protein family A (Hsp70) member 8(HSPA8)	Homo sapiens
P04792	heat shock protein family B (small) member 1(HSPB1)	Homo sapiens
Q9NRV9	heme binding protein 1(HEBP1)	Homo sapiens
Q9Y5Z4	heme binding protein 2(HEBP2)	Homo sapiens
P69905	hemoglobin subunit alpha 1(HBA1)	Homo sapiens
P98160	heparan sulfate proteoglycan 2(HSPG2)	Homo sapiens
O14964	hepatocyte growth factor-regulated tyrosine kinase substrate(HGS)	Homo sapiens
P49773	histidine triad nucleotide binding protein 1(HINT1)	Homo sapiens
P16401	histone cluster 1 H1 family member b(HIST1H1B)	Homo sapiens
Q96KK5	histone cluster 1 H2A family member h(HIST1H2AH)	Homo sapiens
P68431	histone cluster 1 H3 family member a(HIST1H3A)	Homo sapiens
P62805	histone cluster 4 H4(HIST4H4)	Homo sapiens
Q86YZ3	hornerin(HRNR)	Homo sapiens
Q969P0	immunoglobulin superfamily member 8(IGSF8)	Homo sapiens
Q9Y287	integral membrane protein 2B(ITM2B)	Homo sapiens
P56199	integrin subunit alpha 1(ITGA1)	Homo sapiens
P26006	integrin subunit alpha 3(ITGA3)	Homo sapiens
P06756	integrin subunit alpha V(ITGAV)	Homo sapiens
P05556	integrin subunit beta 1(ITGB1)	Homo sapiens
P05106	integrin subunit beta 3(ITGB3)	Homo sapiens
P18084	integrin subunit beta 5(ITGB5)	Homo sapiens
P19823	inter-alpha-trypsin inhibitor heavy chain 2(ITIH2)	Homo sapiens
P05362	intercellular adhesion molecule 1(ICAM1)	Homo sapiens
P40189	interleukin 6 signal transducer(IL6ST)	Homo sapiens
P14923	junction plakoglobin(JUP)	Homo sapiens
Q14974	karyopherin subunit beta 1(KPNB1)	Homo sapiens
P04264	keratin 1(KRT1)	Homo sapiens
P13645	keratin 10(KRT10)	Homo sapiens
P02533	keratin 14(KRT14)	Homo sapiens
P08779	keratin 16(KRT16)	Homo sapiens
Q04695	keratin 17(KRT17)	Homo sapiens
P35908	keratin 2(KRT2)	Homo sapiens
P13647	keratin 5(KRT5)	Homo sapiens
P02538	keratin 6A(KRT6A)	Homo sapiens
P04259	keratin 6B(KRT6B)	Homo sapiens
P08729	keratin 7(KRT7)	Homo sapiens
Q86Y46	keratin 73(KRT73)	Homo sapiens
Q7Z794	keratin 77(KRT77)	Homo sapiens
Q8N1N4	keratin 78(KRT78)	Homo sapiens
P35527	keratin 9(KRT9)	Homo sapiens
Q5T749	keratinocyte proline rich protein(KPRP)	Homo sapiens
Q96J84	kin of IRRE like (Drosophila)(KIRREL)	Homo sapiens
P00338	lactate dehydrogenase A(LDHA)	Homo sapiens
P07195	lactate dehydrogenase B(LDHB)	Homo sapiens
P02788	lactotransferrin(LTF)	Homo sapiens
Q16363	laminin subunit alpha 4(LAMA4)	Homo sapiens
P07942	laminin subunit beta 1(LAMB1)	Homo sapiens
P11047	laminin subunit gamma 1(LAMC1)	Homo sapiens
Q6IAA8	late endosomal/lysosomal adaptor, MAPK and MTOR activator 1(LAMTOR1)	Homo sapiens
Q9NUP9	lin-7 homolog C, crumbs cell polarity complex component(LIN7C)	Homo sapiens
P11279	lysosomal associated membrane protein 1(LAMP1)	Homo sapiens
P13473	lysosomal associated membrane protein 2(LAMP2)	Homo sapiens
P61626	lysozyme(LYZ)	Homo sapiens
P14174	macrophage migration inhibitory factor (glycosylation-inhibiting factor)(MIF)	Homo sapiens
P01891, P16190	major histocompatibility complex, class I, A(HLA-A)	Homo sapiens
P30462, Q29940	major histocompatibility complex, class I, B(HLA-B)	Homo sapiens
P30508	major histocompatibility complex, class I, C(HLA-C)	Homo sapiens
Q14764	major vault protein(MVP)	Homo sapiens
P40925	malate dehydrogenase 1(MDH1)	Homo sapiens
Q9BRK3	matrix remodeling associated 8(MXRA8)	Homo sapiens
P08582	melanotransferrin(MELTF)	Homo sapiens
Q08431	milk fat globule-EGF factor 8 protein(MFGE8)	Homo sapiens
P26038	moesin(MSN)	Homo sapiens
Q96S97	myeloid associated differentiation marker(MYADM)	Homo sapiens
Q9NZM1	myoferlin(MYOF)	Homo sapiens
O00159	myosin IC(MYO1C)	Homo sapiens
P35579	myosin heavy chain 9(MYH9)	Homo sapiens
P60660	myosin light chain 6(MYL6)	Homo sapiens
P58546	myotrophin(MTPN)	Homo sapiens
P29966	myristoylated alanine rich protein kinase C substrate(MARCKS)	Homo sapiens
Q92692	nectin cell adhesion molecule 2(NECTIN2)	Homo sapiens
P01111	neuroblastoma RAS viral oncogene homolog(NRAS)	Homo sapiens
Q7Z3B1	neuronal growth regulator 1(NEGR1)	Homo sapiens
Q92542	nicastrin(NCSTN)	Homo sapiens
P14543	nidogen 1(NID1)	Homo sapiens
Q6ZVX7	non-specific cytotoxic cell receptor protein 1 homolog (zebrafish)(NCCRP1)	Homo sapiens
Q92882	osteoclast stimulating factor 1(OSTF1)	Homo sapiens
P12955	peptidase D(PEPD)	Homo sapiens
P62937	peptidylprolyl isomerase A(PPIA)	Homo sapiens
Q06830	peroxiredoxin 1(PRDX1)	Homo sapiens
P32119	peroxiredoxin 2(PRDX2)	Homo sapiens
P30041	peroxiredoxin 6(PRDX6)	Homo sapiens
P30086	phosphatidylethanolamine binding protein 1(PEBP1)	Homo sapiens
P42356	phosphatidylinositol 4-kinase alpha(PI4KA)	Homo sapiens
P36871	phosphoglucomutase 1(PGM1)	Homo sapiens
P52209	phosphogluconate dehydrogenase(PGD)	Homo sapiens
O43175	phosphoglycerate dehydrogenase(PHGDH)	Homo sapiens
P00558	phosphoglycerate kinase 1(PGK1)	Homo sapiens
P18669	phosphoglycerate mutase 1(PGAM1)	Homo sapiens
P51178	phospholipase C delta 1(PLCD1)	Homo sapiens
O14495	phospholipid phosphatase 3(PLPP3)	Homo sapiens
Q9Y617	phosphoserine aminotransferase 1(PSAT1)	Homo sapiens
P53801	pituitary tumor-transforming 1 interacting protein(PTTG1IP)	Homo sapiens
Q13835	plakophilin 1(PKP1)	Homo sapiens
Q03405	plasminogen activator, urokinase receptor(PLAUR)	Homo sapiens
P09619	platelet derived growth factor receptor beta(PDGFRB)	Homo sapiens
Q15149	plectin(PLEC)	Homo sapiens
O15031	plexin B2(PLXNB2)	Homo sapiens
P15151	poliovirus receptor(PVR)	Homo sapiens
Q9UKK3	poly(ADP-ribose) polymerase family member 4(PARP4)	Homo sapiens
Q15365	poly(rC) binding protein 1(PCBP1)	Homo sapiens
Q10471	polypeptide N-acetylgalactosaminyltransferase 2(GALNT2)	Homo sapiens
P04156	prion protein(PRNP)	Homo sapiens
P07737	profilin 1(PFN1)	Homo sapiens
O00264	progesterone receptor membrane component 1(PGRMC1)	Homo sapiens
Q9BUL8	programmed cell death 10(PDCD10)	Homo sapiens
Q8WUM4	programmed cell death 6 interacting protein(PDCD6IP)	Homo sapiens
O75340	programmed cell death 6(PDCD6)	Homo sapiens
P12273	prolactin induced protein(PIP)	Homo sapiens
P07602	prosaposin(PSAP)	Homo sapiens
Q15185	prostaglandin E synthase 3(PTGES3)	Homo sapiens
O95084	protease, serine 23(PRSS23)	Homo sapiens
P25786	proteasome subunit alpha 1(PSMA1)	Homo sapiens
P25787	proteasome subunit alpha 2(PSMA2)	Homo sapiens
P25788	proteasome subunit alpha 3(PSMA3)	Homo sapiens
P25789	proteasome subunit alpha 4(PSMA4)	Homo sapiens
P28066	proteasome subunit alpha 5(PSMA5)	Homo sapiens
P60900	proteasome subunit alpha 6(PSMA6)	Homo sapiens
O14818	proteasome subunit alpha 7(PSMA7)	Homo sapiens
P20618	proteasome subunit beta 1(PSMB1)	Homo sapiens
P28070	proteasome subunit beta 4(PSMB4)	Homo sapiens
P28072	proteasome subunit beta 6(PSMB6)	Homo sapiens
Q99436	proteasome subunit beta 7(PSMB7)	Homo sapiens
P28062	proteasome subunit beta 8(PSMB8)	Homo sapiens
P28065	proteasome subunit beta 9(PSMB9)	Homo sapiens
P30101	protein disulfide isomerase family A member 3(PDIA3)	Homo sapiens
Q9UNF0	protein kinase C and casein kinase substrate in neurons 2(PACSIN2)	Homo sapiens
P13861	protein kinase cAMP-dependent type II regulatory subunit alpha(PRKAR2A)	Homo sapiens
Q04941	proteolipid protein 2(PLP2)	Homo sapiens
Q9UN70	protocadherin gamma subfamily C, 3(PCDHGC3)	Homo sapiens
P00491	purine nucleoside phosphorylase(PNP)	Homo sapiens
P14618	pyruvate kinase, muscle(PKM)	Homo sapiens
P35241	radixin(RDX)	Homo sapiens
Q14699	raftlin, lipid raft linker 1(RFTN1)	Homo sapiens
P61586	ras homolog family member A(RHOA)	Homo sapiens
P08134	ras homolog family member C(RHOC)	Homo sapiens
P84095	ras homolog family member G(RHOG)	Homo sapiens
P63000	ras-related C3 botulinum toxin substrate 1 (rho family, small GTP binding protein Rac1)(RAC1)	Homo sapiens
P15153	ras-related C3 botulinum toxin substrate 2 (rho family, small GTP binding protein Rac2)(RAC2)	Homo sapiens
P62070	related RAS viral (r-ras) oncogene homolog 2(RRAS2)	Homo sapiens
P10301	related RAS viral (r-ras) oncogene homolog(RRAS)	Homo sapiens
Q9NQC3	reticulon 4(RTN4)	Homo sapiens
O75695	retinitis pigmentosa 2 (X-linked recessive)(RP2)	Homo sapiens
P13489	ribonuclease/angiogenin inhibitor 1(RNH1)	Homo sapiens
P30050	ribosomal protein L12(RPL12)	Homo sapiens
P15880	ribosomal protein S2(RPS2)	Homo sapiens
P62701	ribosomal protein S4, X-linked(RPS4X)	Homo sapiens
P08865	ribosomal protein SA(RPSA)	Homo sapiens
Q14108	scavenger receptor class B member 2(SCARB2)	Homo sapiens
O14828	secretory carrier membrane protein 3(SCAMP3)	Homo sapiens
Q9NRX5	serine incorporator 1(SERINC1)	Homo sapiens
Q86VE9	serine incorporator 5(SERINC5)	Homo sapiens
P29508	serpin family B member 3(SERPINB3)	Homo sapiens
P49591	seryl-tRNA synthetase(SARS)	Homo sapiens
P78324	signal regulatory protein alpha(SIRPA)	Homo sapiens
Q15758	solute carrier family 1 member 5(SLC1A5)	Homo sapiens
P11166	solute carrier family 2 member 1(SLC2A1)	Homo sapiens
P08195	solute carrier family 3 member 2(SLC3A2)	Homo sapiens
P02730	solute carrier family 4 member 1 (Diego blood group)(SLC4A1)	Homo sapiens
Q8WWI5	solute carrier family 44 member 1(SLC44A1)	Homo sapiens
Q8IWA5	solute carrier family 44 member 2(SLC44A2)	Homo sapiens
Q01650	solute carrier family 7 member 5(SLC7A5)	Homo sapiens
P30626	sorcin(SRI)	Homo sapiens
Q9UMY4	sorting nexin 12(SNX12)	Homo sapiens
O60493	sorting nexin 3(SNX3)	Homo sapiens
P27105	stomatin(STOM)	Homo sapiens
Q6UWP8	suprabasin(SBSN)	Homo sapiens
Q16563	synaptophysin like 1(SYPL1)	Homo sapiens
O00161	synaptosome associated protein 23(SNAP23)	Homo sapiens
O00560	syndecan binding protein(SDCBP)	Homo sapiens
Q86Y82	syntaxin 12(STX12)	Homo sapiens
P32856	syntaxin 2(STX2)	Homo sapiens
Q12846	syntaxin 4(STX4)	Homo sapiens
O15400	syntaxin 7(STX7)	Homo sapiens
P61764	syntaxin binding protein 1(STXBP1)	Homo sapiens
O00186	syntaxin binding protein 3(STXBP3)	Homo sapiens
Q13425	syntrophin beta 2(SNTB2)	Homo sapiens
Q9Y490	talin 1(TLN1)	Homo sapiens
O60784	target of myb1 membrane trafficking protein(TOM1)	Homo sapiens
O60637	tetraspanin 3(TSPAN3)	Homo sapiens
O43657	tetraspanin 6(TSPAN6)	Homo sapiens
P26639	threonyl-tRNA synthetase(TARS)	Homo sapiens
P07996	thrombospondin 1(THBS1)	Homo sapiens
Q9H0E2	toll interacting protein(TOLLIP)	Homo sapiens
P37837	transaldolase 1(TALDO1)	Homo sapiens
P02786	transferrin receptor(TFRC)	Homo sapiens
Q15582	transforming growth factor beta induced(TGFBI)	Homo sapiens
P37802	transgelin 2(TAGLN2)	Homo sapiens
P21980	transglutaminase 2(TGM2)	Homo sapiens
Q08188	transglutaminase 3(TGM3)	Homo sapiens
P29401	transketolase(TKT)	Homo sapiens
Q969X1	transmembrane BAX inhibitor motif containing 1(TMBIM1)	Homo sapiens
Q9NUM4	transmembrane protein 106B(TMEM106B)	Homo sapiens
P60174	triosephosphate isomerase 1(TPI1)	Homo sapiens
P67936	tropomyosin 4(TPM4)	Homo sapiens
P23381	tryptophanyl-tRNA synthetase(WARS)	Homo sapiens
P68363	tubulin alpha 1b(TUBA1B)	Homo sapiens
P68371	tubulin beta 4B class IVb(TUBB4B)	Homo sapiens
P07437	tubulin beta class I(TUBB)	Homo sapiens
Q9C0H2	tweety family member 3(TTYH3)	Homo sapiens
P31946	tyrosine 3-monooxygenase/tryptophan 5-monooxygenase activation protein beta(YWHAB)	Homo sapiens
P62258	tyrosine 3-monooxygenase/tryptophan 5-monooxygenase activation protein epsilon(YWHAE)	Homo sapiens
Q04917	tyrosine 3-monooxygenase/tryptophan 5-monooxygenase activation protein eta(YWHAH)	Homo sapiens
P61981	tyrosine 3-monooxygenase/tryptophan 5-monooxygenase activation protein gamma(YWHAG)	Homo sapiens
P27348	tyrosine 3-monooxygenase/tryptophan 5-monooxygenase activation protein theta(YWHAQ)	Homo sapiens
P63104	tyrosine 3-monooxygenase/tryptophan 5-monooxygenase activation protein zeta(YWHAZ)	Homo sapiens
P0CG48	ubiquitin C(UBC)	Homo sapiens
P09936	ubiquitin C-terminal hydrolase L1(UCHL1)	Homo sapiens
P61077	ubiquitin conjugating enzyme E2 D3(UBE2D3)	Homo sapiens
P61088	ubiquitin conjugating enzyme E2 N(UBE2N)	Homo sapiens
P55072	valosin containing protein(VCP)	Homo sapiens
Q99536	vesicle amine transport 1(VAT1)	Homo sapiens
O95183	vesicle associated membrane protein 5(VAMP5)	Homo sapiens
Q9NP79	vesicle trafficking 1(VTA1)	Homo sapiens
P08670	vimentin(VIM)	Homo sapiens
P18206	vinculin(VCL)	Homo sapiens
P04004	vitronectin(VTN)	Homo sapiens

## Sheet: chart
Category	Term	Count	%	PValue	Genes	List Total	Pop Hits	Pop Total	Fold Enrichment	Bonferroni	Benjamini	FDR
GOTERM_CC_DIRECT	GO:0070062~extracellular exosome	463	100	0	P46940, P07437, P13987, Q7Z3B1, P07738, P07737, Q7Z794, P28062, P13645, P13647, O75695, P59998, P28065, P28066, O75955, O75367, O75368, O75369, Q562R1, P28072, P28070, P61586, Q8WWI5, Q10471, P40227, Q99536, P52565, O15484, P13861, P16152, Q99436, P27348, P84095, P06756, Q86VE9, O75083, P07942, P55072, Q08188, P63104, Q9NP79, P27824, P14923, Q969X1, P53801, P05198, P14618, P0C0L4, Q08722, P01111,…	463	2811	18224	6.4831	0	0	0
GOTERM_CC_DIRECT	GO:0005925~focal adhesion	106	22.8942	8.74365e-79	P46940, P13987, P62070, P04216, P23528, O43491, P26006, P61769, P07737, P11142, P15153, P15151, O43707, Q9UNF0, P08758, P98160, O00161, O75955, P04083, Q9Y490, P05556, P05362, O15511, O00560, O75369, Q6UVK1, Q15149, P55290, P62258, P56199, P61586, O75131, P67936, P31151, P18206, Q92692, P60953, P61026, O15484, P04040, P35222, P13861, P30050, P12814, P27348, P84095, P06756, P09619, P17302, Q7L576,…	463	391	18224	10.6707	4.51172e-76	2.25586e-76	1.2647e-75
UP_KEYWORDS	Acetylation	229	49.46	5.6651e-61	P46940, P07437, P62070, P78417, P37802, O43175, P23528, P23526, O43491, P07738, P07737, P11142, Q9Y696, O60716, P59998, P28065, P28066, P68104, O75367, P49588, O60701, P41250, O75369, P28072, P36871, P28070, P62258, P00558, P49591, P40227, Q99536, P18206, P52565, P04040, P13861, P16152, Q9UBI6, P27348, P00491, O75083, P09382, P11021, P55072, Q08188, P63104, Q9NP79, P30101, Q9H299, P27824, P37837,…	463	3424	20581	2.97295	2.06776e-58	2.06776e-58	7.79636e-58
GOTERM_CC_DIRECT	GO:0005829~cytosol	212	45.7883	3.22492e-43	P46940, P78417, O43175, P04216, P23526, P61077, P07738, P07737, P11142, P28062, Q9Y696, P61764, P13647, O60716, P59998, P28065, P28066, P68104, P49588, O60701, P41250, O75369, P28072, P36871, P28070, P00558, P62258, Q9BUT1, P61586, P49591, P40227, P06239, P18206, P52565, P04040, Q9NZN4, P13861, P16152, Q99436, P27348, P00491, P84095, O75083, P55072, P63104, P62834, Q9NP79, P37837, P00338, P61088,…	463	3315	18224	2.51718	1.66406e-40	5.54687e-41	4.66459e-40
GOTERM_CC_DIRECT	GO:0031012~extracellular matrix	64	13.8229	4.10844e-40	P07355, P07437, P04406, P61006, P23528, P31944, P68371, P11142, Q02413, P04264, P98160, Q06830, P06702, P15924, P14543, P12111, P01040, P02749, P21333, O75369, P35579, P08123, P63000, Q15149, P21980, P10909, P04792, P02751, P40227, P81605, P62942, Q9Y6C2, P17931, P30050, P07900, P08670, P07942, P09382, Q00610, P11047, P11021, Q92743, P07996, P62805, P62701, P27824, P12110, P60660, P02765, P14923,…	463	296	18224	8.51042	2.11995e-37	5.29988e-38	5.94252e-37
GOTERM_CC_DIRECT	GO:0016020~membrane	163	35.2052	5.74477e-39	P13987, P04406, P62070, P35527, P08865, Q01650, P23528, Q9UN70, P07737, P61769, P11142, P13645, P15153, P13647, P53396, P08758, P02538, O75955, Q99829, P68104, P78324, P05556, P18669, P49588, P05362, Q9BZQ8, O60884, P11279, O00560, O00299, P08238, P56199, P00558, P62258, Q96BM9, P67936, P01891, O00159, O15118, Q8WWI5, O60784, Q10471, Q14974, P60953, P13473, O43633, P04075, P04040, P61020, P13861,…	463	2200	18224	2.91627	2.9643e-36	5.9286e-37	8.30934e-36
UP_KEYWORDS	Phosphoprotein	323	69.7624	6.51063e-39	P46940, P07437, Q7Z3B1, P62070, P78417, P37802, P23528, P04216, O43175, P23526, O43491, P61077, P07738, P07737, P11142, P28062, P13645, Q9Y696, P61764, P13647, O60716, P28066, O75955, P68104, O75367, P78324, P49588, O60701, P41250, Q6UVK1, O75369, P28072, P28070, P36871, P62258, P00558, P61586, Q8WWI5, Q5T749, P49591, P98172, Q10471, P40227, Q99536, P06239, P18206, Q92692, P52565, P04040, Q9NZN4,…	463	8246	20581	1.74118	2.37638e-36	1.18819e-36	8.95999e-36
GOTERM_CC_DIRECT	GO:0005913~cell-cell adherens junction	64	13.8229	1.03668e-37	P46940, P07355, P06733, Q9H444, P37802, P31946, Q9H4M9, P07737, P11142, P15311, O60716, P15151, P31949, Q9UNF0, Q06830, Q99497, O75955, P15880, P04083, P05556, Q9Y490, P21333, Q8IZP0, O00560, O75369, P35579, P28072, Q15149, O00299, P08238, P42356, P47756, P62258, Q14847, Q15365, Q12959, Q96TA1, P18206, Q92692, P61026, P04075, P35222, P30041, Q9H223, P08195, Q09666, P11021, Q14118, P53990, P63104,…	463	323	18224	7.79902	5.34928e-35	8.91547e-36	1.49948e-34
GOTERM_CC_DIRECT	GO:0042470~melanosome	40	8.63931	3.88042e-36	P07355, P27105, Q15286, P31946, P61020, P23526, P08133, P11166, P07900, P11142, Q15758, P08195, P50995, Q92542, Q00610, P11021, P08962, P05023, Q06830, P63104, O75955, P30101, P27824, P05556, P02786, P35613, Q8WUM4, P07858, P54709, O00560, P11279, P05106, Q16563, P51148, P63000, P20339, P08238, P09543, P62258, P07339	463	101	18224	15.5884	2.0023e-33	2.86043e-34	5.61271e-33
GOTERM_CC_DIRECT	GO:0043209~myelin sheath	46	9.93521	1.29173e-35	P09936, P60953, P60709, P14174, O43175, P04216, P61981, P29401, Q9H4M9, P68371, Q16555, P07900, P11142, P11233, P15311, P62873, P02511, P61764, P62879, Q86VE9, O75083, Q00610, P11021, P05023, P55072, Q9HAV0, Q06830, P05026, P62834, P30101, P40925, P27824, P12277, P18669, P02768, Q8WUM4, P26038, P68363, P06744, P07195, P50395, P35241, Q16658, P62330, P14618, Q92597	463	152	18224	11.9118	6.66531e-33	8.33163e-34	1.86838e-32
GOTERM_MF_DIRECT	GO:0098641~cadherin binding involved in cell-cell adhesion	59	12.743	4.26985e-34	P46940, P07355, P06733, P37802, Q9H444, P31946, Q9H4M9, P07737, P11142, P15311, O60716, P31949, Q9UNF0, Q06830, Q99497, P15880, P04083, P05556, Q9Y490, P21333, Q8IZP0, O00560, O75369, P35579, P28072, Q15149, O00299, P08238, P42356, P47756, P62258, Q14847, Q15365, Q12959, Q96TA1, P18206, P61026, P04075, P35222, P30041, Q9H223, P08195, Q09666, P11021, P53990, P63104, P35613, P00338, P14923, P26641,…	454	290	16881	7.56478	2.8608e-31	2.8608e-31	6.40144e-31
GOTERM_CC_DIRECT	GO:0005886~plasma membrane	215	46.4363	3.09965e-30	P46940, P13987, Q7Z3B1, P62070, P04216, P61077, O43491, P61769, P11142, Q9Y696, P61764, P13647, O75695, O60716, P98160, P29992, O75955, P78324, O75369, Q96AM1, P56199, P61586, Q8WWI5, P98172, P18206, P06239, Q92692, P13473, P04040, Q9NZN4, P13861, Q9UBI6, P06756, P84095, Q86VE9, P11021, Q9C0H2, P62834, Q13835, P35613, P14923, P20020, Q9NZM1, Q15582, Q99653, P06396, Q9UQN3, Q04917, P14618, P0C0L4,…	463	4121	18224	2.05352	1.59942e-27	1.77713e-28	4.48339e-27
UP_KEYWORDS	Lipoprotein	81	17.4946	3.10188e-28	P13987, P09936, Q7Z3B1, P21926, P62070, Q15286, P61006, P35052, P08134, P04216, Q9ULC3, P02730, P26006, P61106, P11233, P11234, P05186, P15153, O75695, Q7Z5G4, P08174, P08962, P63096, Q99497, P29992, O00161, P63092, P15924, P02786, Q9UL25, Q9BZQ8, O60884, P62491, Q03405, Q9H0U4, P63000, Q9NRX5, P55290, P61586, P10909, Q8WWI5, Q6IAA8, P27105, Q96TA1, P80723, P18206, P06239, P60953, P61026, P08582,…	463	852	20581	4.22601	1.13219e-25	3.77396e-26	4.26884e-25
UP_KEYWORDS	Cytoplasm	214	46.2203	1.56934e-27	P07437, P78417, P23528, P23526, O43491, P07737, P11142, P28062, Q9Y696, P61764, O60716, P59998, P28065, P29992, P28066, P68104, P49588, P41250, O75369, Q562R1, P28072, P36871, P28070, P00558, P62258, Q9BUT1, P61586, Q5T749, P49591, P40227, Q99536, P06239, P18206, P52565, Q9NZN4, P13861, P16152, Q99436, P27348, P00491, Q86VE9, O75083, P11021, P55072, P63104, P62834, Q9NP79, Q9H299, P37837, P00338,…	463	4816	20581	1.97521	5.72808e-25	1.43202e-25	2.15974e-24
GOTERM_MF_DIRECT	GO:0005515~protein binding	347	74.946	1.83148e-27	P46940, P07437, P13987, Q7Z3B1, P62070, P78417, P37802, P23528, P04216, P23526, P61077, P61769, P07737, P11142, P28062, Q9Y696, P61764, P13647, O60716, O75695, P59998, P28065, P98160, P28066, O75955, P68104, O75367, O75369, Q562R1, P28070, P36871, P56199, P62258, P00558, P61586, Q86Y46, Q5T749, P98172, Q10471, P40227, P06239, P18206, Q92692, P13473, P52565, Q9NZN4, P13861, Q99436, Q9UBI6, P27348,…	454	8785	16881	1.46869	1.22709e-24	6.13544e-25	2.74578e-24
GOTERM_CC_DIRECT	GO:0005615~extracellular space	105	22.6782	1.54667e-25	Q8N1N4, P13987, P35527, P35052, P23528, P61769, P11142, P13645, P12273, P15151, O43707, P08962, P98160, P68104, P06702, P04083, P12111, P02749, P05362, O00560, O75368, Q562R1, O00299, P55290, P09211, P13473, P52565, P04075, P04040, P30041, P12814, Q9UBR2, P09382, P07942, P63104, Q12846, P60174, P61626, Q15582, P0CG48, P35241, P06396, P36222, P35908, P40189, Q08380, P59665, P0C0L4, P07602, P63267,…	463	1347	18224	3.06821	7.98082e-23	7.98082e-24	2.23713e-22
GOTERM_CC_DIRECT	GO:0045121~membrane raft	41	8.85529	4.02693e-24	P07355, Q6IAA8, P46940, P27105, P06239, P18206, P35052, P04216, P04899, P27487, P17302, Q09666, P08174, P63096, P61225, Q14118, Q99497, P61224, P08754, O75955, P05556, P05362, Q96S97, P60903, P35613, P20020, O00560, P07195, Q96J84, P20339, P04156, P13639, P00558, P56199, Q14699, Q86Y82, P07339, O15118, O00159, P98172, Q12959	463	206	18224	7.83392	2.0779e-21	1.889e-22	5.82462e-21
GOTERM_BP_DIRECT	GO:0098609~cell-cell adhesion	47	10.1512	6.02596e-24	P07355, P46940, Q96TA1, P61026, P04075, P06733, Q9H444, P37802, P31946, Q9H4M9, P30041, Q9H223, P07737, P11142, P08195, Q09666, P31949, P11021, Q9UNF0, Q99497, Q06830, P53990, P63104, P15880, P35613, P00338, Q8IZP0, O00560, O75369, P26641, Q15149, P28072, P35241, P08238, P13639, P42356, P47756, Q16658, P62258, Q9UQN3, P68431, P14618, Q9NQC3, Q14847, Q92597, Q15365, Q14247	453	271	16792	6.42884	1.52818e-20	1.52818e-20	1.06477e-20
UP_KEYWORDS	Host-virus interaction	49	10.5832	2.85428e-22	P31946, P08865, P18084, P11142, P11233, P28062, P15151, P08174, P30508, P28065, P05556, Q9Y490, P02786, P05362, Q8WUM4, Q8IZP0, P11279, P05106, P28072, P16190, P08729, P28070, P62258, O14818, P61586, O15118, P01891, Q12959, P30462, Q9UGM3, P25788, Q14974, P06239, P25789, Q92692, Q99436, P20618, P06756, Q86VE9, P08670, Q14118, Q29940, P60033, P63167, P23142, P62937, P40189, P15529, P15144, Q08431,…	463	385	20581	5.65745	1.04181e-19	2.08362e-20	3.92809e-19
UP_SEQ_FEATURE	short sequence motif:Effector region	27	5.83153	2.2224e-20	P60953, P62070, P61026, Q15286, P51153, P61006, Q9ULC3, P08134, P61020, P11233, P61106, P11234, P84095, P15153, P61225, P62834, P61224, Q9UL25, P62491, P51149, Q9H0U4, P63000, P51148, P20339, P61586, P10301, P01111	462	101	20063	11.609	3.68252e-17	3.68252e-17	3.73705e-17
UP_SEQ_FEATURE	propeptide:Removed in mature form	37	7.99136	1.70963e-19	P13987, Q7Z3B1, P60953, P08582, P62070, P21589, P51153, P61006, P35052, Q9ULC3, P04216, P08134, Q99436, Q9UBI6, P11233, P28062, P11234, P05186, P84095, P15153, P08174, P28065, P61225, P62834, P61224, Q9UL25, Q03405, P62491, P63000, P28072, P04156, P55290, P61586, P10301, Q10588, P63267, P01111	462	237	20063	6.77965	2.83286e-16	1.41643e-16	2.87481e-16
GOTERM_MF_DIRECT	GO:0003924~GTPase activity	39	8.42333	2.57172e-19	P07437, P60953, P62070, P61026, P51153, Q15286, P61006, Q9ULC3, P61020, P04899, P68371, P11233, P61106, P11234, P62873, P84095, P15153, P62879, P63096, P29992, P62834, P61224, P08754, P68104, P63092, Q9UL25, P68363, P50148, P51149, P62491, P51148, P63000, P20339, P21980, P13639, Q96BM9, P61586, P62330, P10301	454	234	16881	6.19714	1.72305e-16	5.74351e-17	3.85557e-16
UP_KEYWORDS	Prenylation	31	6.69546	9.72269e-19	P09936, P60953, P62070, P61026, Q15286, P51153, P61006, Q9ULC3, P08134, P61020, Q9UBI6, P11233, P61106, P11234, P84095, P15153, P61225, P62834, P61224, Q9UL25, O60884, P62491, P51149, Q9H0U4, P51148, P63000, P20339, P09543, P61586, P10301, P01111	463	168	20581	8.20234	3.54878e-16	5.91464e-17	1.33805e-15
GOTERM_MF_DIRECT	GO:0005525~GTP binding	48	10.3672	1.85797e-18	P07437, P60953, P62070, P61026, P51153, Q15286, P61006, Q9ULC3, P61020, Q9NZN4, P08134, P04899, Q9H4M9, P68371, P08133, Q9H223, P07900, P61106, P11233, P11234, P84095, P15153, O75695, P63096, P61225, P29992, P62834, P61224, P08754, P68104, P63092, Q9UL25, P50148, P68363, P51149, P62491, Q9H0U4, P51148, P63000, P20339, P21980, P08238, P13639, Q96BM9, P61586, P62330, P10301, P01111	454	384	16881	4.64785	1.24484e-15	3.1121e-16	2.78551e-15
UP_SEQ_FEATURE	lipid moiety-binding region:S-geranylgeranyl cysteine	26	5.61555	1.9592e-18	P60953, P61026, Q15286, P51153, P61006, Q9ULC3, P08134, P61020, Q9UBI6, P11233, P61106, P11234, P84095, P15153, P61225, P62834, P61224, Q9UL25, P62491, P51149, Q9H0U4, P63000, P51148, P20339, P61586, P10301	462	108	20063	10.4545	3.2464e-15	1.08213e-15	3.29448e-15
GOTERM_CC_DIRECT	GO:0005737~cytoplasm	220	47.5162	2.66667e-18	P46940, P07437, P78417, P23528, P23526, O43491, P61769, P07737, P28062, P13645, Q9Y696, P61764, P13647, O75695, O60716, P28065, P29992, P28066, P68104, P49588, P41250, O75368, O75369, Q562R1, P28072, P36871, P28070, Q9BUT1, Q5T749, P49591, P98172, P40227, P52565, O15484, P13861, Q99436, P27348, P00491, O75083, P09382, P55072, Q08188, P62834, P63104, Q9H299, P37837, P00338, P61088, P14923, Q99653,…	463	5222	18224	1.65824	1.376e-15	1.14667e-16	3.85712e-15
UP_KEYWORDS	Cell membrane	145	31.3175	4.28293e-18	P46940, P13987, Q7Z3B1, P62070, Q15286, P35052, P08865, Q01650, O15031, P04216, P23528, Q9UN70, P02730, P61077, O43491, P26006, P11142, Q9Y696, O75695, O60716, P15151, P08174, Q9UNF0, P08962, Q99497, P29992, O75955, O00161, Q99829, P06702, P04083, Q9Y490, P05556, P06703, Q8IZP0, O00560, P11279, Q6UVK1, Q96J84, O00299, P55290, Q96AM1, O75131, P61586, O00159, Q8WWI5, P80723, P06239, P18206, Q92692,…	463	3175	20581	2.03006	1.56327e-15	2.23324e-16	5.89421e-15
UP_SEQ_FEATURE	nucleotide phosphate-binding region:GTP	40	8.63931	4.30557e-18	P07437, P60953, P62070, P61026, P51153, Q15286, P61006, Q9ULC3, P61020, P08134, P04899, P68371, P11233, P61106, P11234, P84095, P15153, P63096, P61225, P29992, P62834, P61224, P08754, P68104, P63092, Q9UL25, P68363, P50148, P51149, P62491, Q9H0U4, P51148, P63000, P20339, P13639, Q96BM9, P61586, P62330, P10301, P01111	462	310	20063	5.60341	7.13433e-15	1.78358e-15	7.23998e-15
UP_KEYWORDS	GTP-binding	41	8.85529	1.06803e-17	P07437, P60953, P62070, P61026, P51153, Q15286, P61006, Q9ULC3, P61020, P08134, P04899, P68371, P11233, P61106, P11234, P84095, P15153, O75695, P63096, P61225, P29992, P62834, P61224, P08754, P68104, P63092, Q9UL25, P68363, P50148, P51149, P62491, Q9H0U4, P51148, P63000, P20339, P13639, Q96BM9, P61586, P62330, P10301, P01111	463	343	20581	5.31343	3.89832e-15	4.8729e-16	1.46984e-14
GOTERM_CC_DIRECT	GO:0031982~vesicle	28	6.04752	1.23158e-17	P07355, P27105, P13987, P04406, P80723, O15400, P37802, P14174, Q9H444, P23528, P29401, P62158, P15311, P62879, Q09666, Q14254, P04083, P60033, P60660, P26038, P62491, P50395, O00299, P09211, P61586, Q86Y82, P14618, P29508	463	128	18224	8.61015	6.35497e-15	4.88844e-16	1.78138e-14
INTERPRO	IPR005225:Small GTP-binding protein domain	30	6.47948	7.93131e-17	P60953, P62070, P61026, Q15286, P51153, P61006, Q9ULC3, P08134, P61020, P11233, P61106, P11234, P84095, P15153, P61225, P62834, P61224, Q9UL25, P62491, P51149, Q9H0U4, P51148, P63000, P20339, P13639, Q96BM9, P61586, P10301, P62330, P01111	456	167	18559	7.3113	1.05027e-13	1.05027e-13	1.77636e-13
GOTERM_MF_DIRECT	GO:0019904~protein domain specific binding	34	7.34341	1.2758e-16	P46940, P07437, P80723, Q14974, P13473, O43633, P31946, Q9NZN4, P61981, O14964, P62158, P26006, P27348, P15311, P61764, P11021, P61225, P05023, P55072, P53990, P63104, P62805, P08754, P63167, P11279, Q03405, P35579, P21980, P35241, P06396, P62258, Q9UQN3, Q04917, Q9NUP9	454	208	16881	6.07796	7.43849e-14	1.4877e-14	1.66533e-13
INTERPRO	IPR001806:Small GTPase superfamily	27	5.83153	4.93476e-16	P60953, P62070, P61026, Q15286, P51153, P61006, Q9ULC3, P08134, P61020, P11233, P61106, P11234, P84095, P15153, P61225, P62834, P61224, Q9UL25, P62491, P51149, Q9H0U4, P63000, P51148, P20339, P61586, P10301, P01111	456	139	18559	7.90567	4.20108e-13	2.10054e-13	6.99441e-13
UP_KEYWORDS	Threonine protease	13	2.80778	1.50084e-15	P25788, P25789, P25786, P25787, Q99436, P20618, P28072, P28062, P28070, O14818, P60900, P28065, P28066	463	20	20581	28.8934	5.67324e-13	6.30607e-14	2.14273e-12
INTERPRO	IPR001353:Proteasome, subunit alpha/beta	13	2.80778	1.73906e-15	P25788, P25789, P25786, P25787, Q99436, P20618, P28072, P28062, P28070, O14818, P60900, P28065, P28066	456	19	18559	27.8471	1.68043e-12	5.60108e-13	2.78666e-12
UP_KEYWORDS	Disease mutation	120	25.9179	2.02261e-15	P07437, P13987, P09936, P62070, P35527, Q9H444, P08865, O43175, P23526, P02730, P07738, P61769, P07737, P28062, P13645, P61764, P15153, P13647, O75695, P02533, O43707, P02538, P98160, Q9HAV0, Q99497, P29992, P12111, P49588, P41250, O75369, Q15149, P36871, P00558, O15118, P98172, P18206, P06239, P13473, Q04695, P60953, P12955, P52565, P04075, O15484, P35222, P12814, P00491, P02511, P09619, P17302,…	463	2550	20581	2.09183	7.29417e-13	7.29417e-14	2.75335e-12
GOTERM_CC_DIRECT	GO:0009986~cell surface	51	11.0151	2.41827e-15	P07355, P13987, Q9H0X4, P14174, O15031, P26006, P18084, P11233, Q9Y696, P27487, P15151, P08174, P30508, P08962, P04083, P02788, Q9Y490, P05556, P02786, P02749, P05362, P05106, Q6UVK1, Q9BRK3, P16190, P08238, P09525, P56199, P10909, P01891, Q9BS26, P30462, Q92692, P08582, P21589, O15484, P07900, P02511, P06756, P09619, P08195, P09382, P11021, P07996, O95183, Q29940, Q12846, P30101, O14672, P04156,…	463	542	18224	3.70368	1.26033e-12	9.00391e-14	3.53051e-12
UP_KEYWORDS	Endosome	45	9.71922	2.62833e-15	Q6IAA8, O15400, P13473, O43633, P61026, P51153, Q15286, P61006, P35052, Q9H444, Q96FZ7, Q9ULC3, P61020, Q9NZN4, Q9H4M9, O14964, P61077, Q9H223, O60493, P61106, A5D8V6, Q9NUM4, Q9Y287, Q9UNF0, P08962, P61225, P62834, O75955, Q9NP79, Q14254, P04083, P05556, Q9UL25, P11279, O75340, Q969X1, P51149, P62491, P51148, P20339, Q96BM9, Q9UQN3, Q86Y82, P62330, O15118	463	481	20581	4.15866	9.72555e-13	8.83738e-14	3.66374e-12
GOTERM_BP_DIRECT	GO:0006928~movement of cell or subcellular component	22	4.75162	7.7091e-15	P07437, P18206, Q9Y490, P21926, O15145, P52565, O15143, P26038, P60709, Q8IZP0, O15511, Q03405, P68371, P63000, P47755, Q969P0, P47756, P08670, P67936, P62330, P61158, P04792	453	86	16792	9.48262	1.94271e-11	9.71356e-12	1.35336e-11
UP_KEYWORDS	Methylation	66	14.2549	1.04931e-14	P07437, P04406, P62070, Q96KK5, P61006, P60709, P37802, P08134, Q9ULC3, O60493, Q7Z794, P61106, P11142, P11233, P11234, P15153, P04264, P68104, Q86YZ3, P06702, P40925, O75367, P15924, Q9UL25, Q8WUM4, P68363, O60884, P08779, P62491, Q9H0U4, P63000, Q15149, P08729, P16401, P61586, O00159, Q14847, P04792, P34932, P60953, P51153, Q16555, P62158, Q9UBI6, P84095, Q09666, P11021, P61225, P55072, P62805,…	463	1001	20581	2.93086	3.8497e-12	3.20854e-13	1.45106e-11
GOTERM_CC_DIRECT	GO:0005839~proteasome core complex	13	2.80778	1.45908e-14	P25788, P25789, P25786, P25787, Q99436, P20618, P28072, P28062, P28070, O14818, P60900, P28065, P28066	463	21	18224	24.3661	7.50466e-12	5.00266e-13	2.10387e-11
GOTERM_CC_DIRECT	GO:0005765~lysosomal membrane	35	7.5594	1.88055e-14	P07355, Q6IAA8, Q8IWA5, O15400, P13473, P11117, P08133, P11142, P61106, P62873, Q9NUM4, P27487, P62879, Q09666, Q92542, P08962, P63096, Q9HAV0, P29992, P08754, O75955, P50148, P11279, Q969X1, P51149, P51148, P0CG48, P12109, P61421, P08238, Q96BM9, O15118, P15144, P07602, Q14108	463	274	18224	5.02783	9.68159e-12	6.05072e-13	2.71339e-11
GOTERM_BP_DIRECT	GO:0046718~viral entry into host cell	21	4.53564	2.09471e-14	Q92692, P05556, P02786, P60033, P05362, P07858, P08865, P11279, P05106, P18084, P06756, Q15758, P27487, P15151, P15529, O15118, P08174, P15144, Q14118, P29508, Q14108	453	80	16792	9.73046	5.32134e-11	1.77378e-11	3.70814e-11
GOTERM_MF_DIRECT	GO:0004298~threonine-type endopeptidase activity	13	2.80778	2.85423e-14	P25788, P25789, P25786, P25787, Q99436, P20618, P28072, P28062, P28070, O14818, P60900, P28065, P28066	454	21	16881	23.0179	1.91169e-11	3.18612e-12	4.27769e-11
GOTERM_BP_DIRECT	GO:0002479~antigen processing and presentation of exogenous peptide antigen via MHC class I, TAP-dependent	19	4.10367	3.3425e-14	Q29940, P25788, P25789, P25786, P25787, Q99436, P20618, P61769, P18084, P28072, P16190, P28062, P06756, P28070, O14818, P01891, P30508, P60900, P28065, P28066, P30462	453	63	16792	11.1794	8.47473e-11	2.11868e-11	5.90528e-11
UP_KEYWORDS	Cell adhesion	43	9.28726	4.97789e-14	P02751, P18206, Q92692, Q7Z3B1, P21926, Q9Y6C2, Q9UN70, P35222, P26006, P18084, P27487, P06756, O60716, Q02413, P15151, P07942, P11047, P07996, P05026, Q13835, Q14254, P12110, P05556, P14543, P12111, P01040, P05362, P14923, Q16363, P05106, Q15582, P35579, O43854, P12109, P55290, P56199, Q08554, P04004, Q13740, Q08380, P16070, Q08431, Q08722	463	479	20581	3.99042	1.81544e-11	1.39644e-12	6.84452e-11
GOTERM_CC_DIRECT	GO:1903561~extracellular vesicle	17	3.67171	5.02523e-14	P18206, P12110, P12111, P02786, P21926, Q8WUM4, O00560, P04899, P68371, P16152, O43854, P62873, Q00610, P14618, P05023, Q08431, P05026	463	50	18224	13.3826	2.59512e-11	1.52656e-12	7.27418e-11
GOTERM_CC_DIRECT	GO:0072562~blood microparticle	26	5.61555	9.51512e-14	P27105, P02751, P60709, P19823, P02730, P11166, P07737, P11142, P04264, P01023, P00734, P63104, P69905, P02786, P02768, P02765, P26038, O00560, P20742, O00299, P06396, P10909, P04004, Q08380, P0C0L4, P63267	463	152	18224	6.73275	4.90954e-11	2.72748e-12	1.37623e-10
UP_KEYWORDS	Actin-binding	32	6.91145	1.46689e-13	P18206, P49006, P23528, O43491, P12814, P07737, P12273, Q7L576, O75083, P29966, Q13425, P59998, O43707, Q9Y281, O15145, Q01518, O15143, P21333, O15511, O75369, P60981, P35579, Q15149, P35241, P47755, P06396, P47756, Q16658, P67936, O00159, Q14847, P61158	463	274	20581	5.1914	5.35311e-11	3.82361e-12	2.01839e-10
GOTERM_MF_DIRECT	GO:0001618~virus receptor activity	19	4.10367	2.39257e-13	Q92692, P05556, P02786, P05362, P08865, P11279, P05106, P18084, P06756, Q15758, P27487, P15151, P15529, O15118, P08174, P15144, Q14118, P29508, Q14108	454	70	16881	10.0925	1.603e-10	2.28999e-11	3.58691e-10
GOTERM_BP_DIRECT	GO:0002576~platelet degranulation	22	4.75162	3.60686e-13	P02751, P18206, Q9Y490, P13473, P21926, P02768, P02749, P02765, P04075, P21333, P05106, P62158, P12814, P61764, O75083, P10909, Q08380, O43707, P07996, P08962, P01023, P07602	453	103	16792	7.91753	9.14764e-10	1.82953e-10	6.37368e-10
GOTERM_CC_DIRECT	GO:0048471~perinuclear region of cytoplasm	51	11.0151	4.79984e-13	P07355, P27105, P04406, O15400, P58546, P31946, Q9NZN4, P35222, Q9H4M9, P26006, P08133, Q9H223, P61106, P07900, P15311, Q9Y696, P62879, Q86VE9, Q7L576, P07942, Q9H0E2, O43707, P55072, Q99497, O95183, P62834, Q86YZ3, Q12846, Q14254, P63092, P05556, P02786, P06703, P26038, P07858, P21333, P11279, P62491, Q96J84, O00299, P55290, P09543, P09525, P36222, P10909, O15118, Q14764, Q92597, Q99584, Q10471,…	463	621	18224	3.23252	2.47654e-10	1.30345e-11	6.94211e-10
UP_KEYWORDS	Host cell receptor for virus entry	17	3.67171	5.84115e-13	Q92692, P05556, P02786, P05362, P11279, P08865, P05106, P18084, P06756, Q15758, P15151, P15529, O15118, P08174, P15144, Q14118, Q14108	463	64	20581	11.8074	2.13192e-10	1.42129e-11	8.03824e-10
GOTERM_CC_DIRECT	GO:0005856~cytoskeleton	38	8.20734	1.21716e-12	P07437, P27105, O75915, P80723, P18206, P52565, P60709, P68371, Q16555, O43491, Q7Z794, P07737, P00491, P15311, P08670, Q9UNF0, P04264, Q14118, P49773, P06702, P15924, P26038, Q8IZP0, P05109, P14923, P08779, O00560, Q562R1, P09972, Q15149, P35241, P47756, Q16658, P61586, P67936, Q14764, P04792, Q14247	463	371	18224	4.03155	6.28043e-10	3.14021e-11	1.76049e-09
GOTERM_MF_DIRECT	GO:0005200~structural constituent of cytoskeleton	22	4.75162	1.32251e-12	P07437, P15924, Q9Y490, P04259, Q04695, O15145, O15143, P26038, P35527, P60709, P68363, O15511, P08779, P68371, O43491, P13647, P08670, P02533, P35908, P59998, P02538, P61158	454	110	16881	7.43656	8.86073e-10	1.10759e-10	1.98271e-09
GOTERM_BP_DIRECT	GO:0021762~substantia nigra development	16	3.45572	1.5273e-12	P09936, P80723, P60953, P12277, P00338, P63167, P60709, P62158, P27348, P13929, P62258, P09543, P61586, Q04917, P11021, Q9HAV0	453	49	16792	12.104	3.87332e-09	6.45553e-10	2.69875e-09
GOTERM_MF_DIRECT	GO:0048306~calcium-dependent protein binding	17	3.67171	1.58039e-12	P07355, Q9UGM3, P04083, P06703, P32856, Q8WUM4, P12429, O75340, P08133, Q99653, A5D8V6, P09525, P50995, P31949, O75131, P01023, P20073	454	58	16881	10.8984	1.05887e-09	1.17652e-10	2.36937e-09
GOTERM_CC_DIRECT	GO:0005911~cell-cell junction	26	5.61555	1.69195e-12	P07355, P46940, P18206, P60953, Q92692, P61026, P35222, P12814, P11166, Q9Y696, O60716, Q02413, O75083, O43707, P61224, O75955, O00161, Q9Y490, Q96S97, P21333, P14923, Q96J84, Q16658, P61158, Q9NUP9, Q12959	463	172	18224	5.94987	8.73062e-10	4.15744e-11	2.44731e-09
UP_KEYWORDS	Calcium	56	12.095	5.78454e-12	P07355, P51178, P12429, Q9UN70, P29401, Q9H4M9, P08133, P26006, Q9NZT1, P27482, Q02413, P31949, Q9HCU0, Q13425, P08758, O43707, P00734, P98160, Q86YZ3, P30626, P06702, P04083, P05556, P14543, P06703, P05109, P08123, P21980, P55290, P09525, P56199, Q08554, P67936, P31151, Q9NZN4, P62158, Q9H223, P12814, P06756, P50995, P07996, Q08188, Q9C0H2, P27824, P54289, P23142, P20020, O75340, P07384, P35555,…	463	877	20581	2.8384	2.11138e-09	1.31961e-10	7.96081e-09
GOTERM_MF_DIRECT	GO:0019003~GDP binding	16	3.45572	7.10529e-12	P08754, Q9UL25, P61026, Q15286, P61006, P51149, P61020, P51148, P11233, P61106, P20339, P11234, P10301, P61225, P63096, P61224	454	54	16881	11.0171	4.76056e-09	4.76056e-10	1.06524e-08
UP_KEYWORDS	Cytoskeleton	65	14.0389	1.06566e-11	P07437, O75915, P04406, P61006, P60709, P23528, P68371, O43491, P07737, P15311, Q9Y696, Q13425, P59998, Q9UNF0, P63096, P06702, P15924, Q9Y490, Q9Y281, Q8WUM4, P26038, Q8IZP0, P21333, P68363, P05109, O15511, O00560, O75369, P35579, Q562R1, Q15149, P47756, P61586, P67936, Q14847, P61158, P04792, P27105, P18206, P60953, P35222, P04899, Q16555, P62158, P12814, P00491, P50995, O75083, P29966, Q00610,…	463	1138	20581	2.53896	3.88965e-09	2.28803e-10	1.46657e-08
GOTERM_BP_DIRECT	GO:0050900~leukocyte migration	22	4.75162	1.13157e-11	P02751, P06239, P78324, P05556, P05362, P35613, P26038, P54709, P14174, Q01650, P05106, P35579, P08123, P26006, P62937, P06756, P08195, P16070, P00734, Q08722, P01111, P05026	453	122	16792	6.68447	2.86967e-08	4.09953e-09	1.99946e-08
GOTERM_BP_DIRECT	GO:0051603~proteolysis involved in cellular protein catabolic process	15	3.23974	1.79474e-11	P25788, P25789, P25786, P25787, P07858, Q99436, P20618, P28072, P28062, P28070, Q9UBR2, O14818, P11021, P60900, P28065	453	48	16792	11.5839	4.55147e-08	5.68933e-09	3.17126e-08
GOTERM_BP_DIRECT	GO:0030198~extracellular matrix organization	27	5.83153	1.90244e-11	P02751, Q9Y6C2, P26006, P18084, P06756, P07942, P11047, P07996, Q14118, P98160, P12110, P14543, P05556, P12111, P05362, P35613, P23142, Q16363, P35555, Q15582, P05106, P08123, P12109, P56199, P04004, P16070, Q08722	453	196	16792	5.10637	4.8246e-08	5.36067e-09	3.36157e-08
UP_KEYWORDS	Ubl conjugation	83	17.9266	3.03177e-11	P07355, P07437, P04406, Q96KK5, P06733, P60709, Q9H444, Q01650, O43175, O43491, O60493, P07737, P11142, P13647, P53396, P30508, P08758, Q06830, Q99497, P68104, P15880, P40925, P63092, O75367, P02788, P04083, P05556, P49588, P05362, P68363, P21333, O15511, P06744, O75369, P60981, P35579, P63000, P16190, P08729, P08238, P09525, P16401, P61586, P10909, P01891, P30462, P80723, P25786, Q04695, O43633,…	463	1705	20581	2.16391	1.1066e-08	6.14777e-10	4.17236e-08
GOTERM_BP_DIRECT	GO:0060071~Wnt signaling pathway, planar cell polarity pathway	19	4.10367	3.69399e-11	P25788, P25789, P60953, P25786, P25787, Q99436, P63000, P20618, P07737, P28072, P0CG48, P28062, P28070, O14818, P61586, Q00610, P60900, P28065, P28066	453	92	16792	7.65544	9.36796e-08	9.36796e-09	6.52718e-08
GOTERM_MF_DIRECT	GO:0051015~actin filament binding	22	4.75162	5.05714e-11	Q9Y490, Q9Y281, O15145, O15143, P21333, O15511, P23528, P60981, P35579, P12814, P15311, P13639, Q16658, P47756, Q7L576, O75083, P29966, P67936, P59998, O43707, Q14847, P61158	454	132	16881	6.19714	3.38828e-08	3.08025e-09	7.58174e-08
GOTERM_CC_DIRECT	GO:0015629~actin cytoskeleton	27	5.83153	5.90131e-11	P46940, Q96TA1, P18206, P04075, P23528, P15311, Q9Y696, Q09666, P29966, O43707, Q9Y281, O15145, O15143, P26639, P21333, O15511, P14923, O75369, P60981, P35579, P20339, P47755, P06396, P36871, Q16658, P47756, P61158	463	218	18224	4.87495	3.04507e-08	1.38412e-09	8.53575e-08
KEGG_PATHWAY	hsa04810:Regulation of actin cytoskeleton	34	7.34341	6.05776e-11	P46940, P02751, P18206, P60953, P62070, P60709, P23528, P26006, P12814, Q9UBI6, P07737, P18084, P15311, P06756, P15153, P09619, Q7L576, P59998, O43707, P00734, P05556, Q9Y281, O15145, P26038, O15143, O15511, P05106, P63000, P35241, P06396, P56199, P61586, P10301, P01111	298	211	6910	3.73644	1.36905e-08	1.36905e-08	7.74454e-08
UP_KEYWORDS	ADP-ribosylation	15	3.23974	9.293e-11	P08754, P04406, P63092, Q14974, P50148, P08134, P04899, P63000, P84095, P15153, P61586, P59665, P63096, P61224, P29992	463	63	20581	10.5837	3.39194e-08	1.78523e-09	1.27891e-07
GOTERM_BP_DIRECT	GO:0050821~protein stabilization	22	4.75162	9.54367e-11	O14495, P04406, P40227, Q14254, P13473, Q9BUL8, P54709, P21333, P50148, P11279, Q99653, P07737, P07900, P61764, P08238, Q02413, P16401, Q7Z5G4, Q86Y82, P10909, Q99497, P05026	453	136	16792	5.99636	2.42027e-07	2.20025e-08	1.68634e-07
GOTERM_CC_DIRECT	GO:0030027~lamellipodium	23	4.9676	1.13039e-10	O75955, Q9H299, Q12846, Q14254, P05556, O15145, P32856, P51153, Q8IZP0, P35222, P63000, P35241, P27487, P15153, P47756, Q16658, O60716, P61586, Q7L576, P61158, Q14118, P63267, Q14247	463	160	18224	5.6581	5.83283e-08	2.53601e-09	1.63502e-07
GOTERM_BP_DIRECT	GO:0007264~small GTPase mediated signal transduction	29	6.2635	1.2642e-10	P60953, P62070, P61026, Q15286, P51153, P61006, Q9ULC3, P08134, P61020, P27348, P61106, P84095, P15153, P62834, P61224, Q9UL25, P62491, P51149, Q9H0U4, P51148, P63000, Q99653, P50395, P20339, Q96BM9, P61586, P10301, P62330, P01111	453	246	16792	4.36986	3.20601e-07	2.67167e-08	2.2338e-07
GOTERM_MF_DIRECT	GO:0001948~glycoprotein binding	16	3.45572	1.299e-10	P27824, P06239, P02786, P02749, P25311, P21333, O00560, P26006, P61769, P07900, P08238, P12273, P08670, P09382, P11021, P07996	454	65	16881	9.15269	8.70328e-08	7.25273e-09	1.94748e-07
UP_KEYWORDS	S-nitrosylation	14	3.02376	1.49062e-10	P06702, P04406, P26038, P05109, P35052, P35222, Q16555, O94760, P07900, P15311, P08238, P17302, P08670, P08758	463	54	20581	11.5244	5.44078e-08	2.72039e-09	2.05141e-07
GOTERM_CC_DIRECT	GO:0016323~basolateral plasma membrane	24	5.18359	1.91413e-10	P07355, O75955, O00186, Q12846, Q14254, P04083, P15924, P02786, P32856, P26038, P20020, P35222, P02730, P26006, P11166, P07900, P15311, P08238, P15529, P05023, Q9NUP9, Q14118, P05026, Q12959	463	180	18224	5.24809	9.87689e-08	4.11537e-09	2.76863e-07
KEGG_PATHWAY	hsa04144:Endocytosis	37	7.99136	2.17986e-10	P60953, O43633, P61026, Q15286, P61006, Q9H444, Q96FZ7, P61020, Q9NZN4, Q9H4M9, O14964, Q9H223, O60493, P11142, A5D8V6, Q00610, P59998, P30508, P53990, Q29940, Q9NP79, P02786, O15145, O15143, Q9UMY4, Q8WUM4, O15511, P51149, P62491, P51148, P20339, P16190, P47755, P47756, Q9UQN3, P61586, P62330, P01891, P30462	298	258	6910	3.3254	4.92648e-08	2.46324e-08	2.78684e-07
GOTERM_CC_DIRECT	GO:0000502~proteasome complex	15	3.23974	2.22586e-10	P25788, P25789, P25786, P25787, Q99436, P20618, P28072, P28062, P28070, O14818, P60900, P28065, P55072, P04792, P28066	463	60	18224	9.84017	1.14854e-07	4.59418e-09	3.21953e-07
GOTERM_BP_DIRECT	GO:0007155~cell adhesion	40	8.63931	2.29312e-10	P02751, P18206, Q92692, P25311, P21926, Q9Y6C2, P08865, P04216, Q9UN70, P35222, P26006, P18084, P06756, O60716, P07942, P11047, P07996, P05026, Q14254, Q13835, P12110, P12111, P78324, P05362, P14923, Q16363, P05106, Q15582, P63000, O43854, P12109, P55290, P04004, P62330, Q13740, Q08380, P16070, Q08431, Q08722, P98172	453	459	16792	3.23036	5.81535e-07	4.47335e-08	4.05188e-07
GOTERM_MF_DIRECT	GO:0005178~integrin binding	19	4.10367	3.4807e-10	O14495, P02751, Q9Y490, P05556, P21926, P05362, O14672, P23142, P35555, P04216, Q15582, P26006, P12814, O43854, P04004, O43707, P07996, P20073, Q08431	454	105	16881	6.72832	2.33207e-07	1.7939e-08	5.21833e-07
INTERPRO	IPR018039:Intermediate filament protein, conserved site	15	3.23974	3.63093e-10	Q8N1N4, P04259, Q04695, P35527, P08779, Q7Z794, P13645, P08729, P13647, P08670, P02533, P35908, Q86Y46, P04264, P02538	456	64	18559	9.53896	3.43486e-07	8.58715e-08	5.69617e-07
GOTERM_BP_DIRECT	GO:0061024~membrane organization	12	2.59179	3.69073e-10	Q99653, P61106, P11233, P27348, P62258, P61026, P51153, P61006, Q04917, P31946, P61981, P63104	453	32	16792	13.9007	9.3597e-07	6.6855e-08	6.52142e-07
UP_SEQ_FEATURE	region of interest:Coil 2	15	3.23974	3.73189e-10	Q8N1N4, P04259, Q04695, P35527, P08779, Q7Z794, P13645, P08729, P13647, P08670, P02533, P35908, Q86Y46, P04264, P02538	462	68	20063	9.57935	6.18373e-07	1.23675e-07	6.27531e-07
UP_SEQ_FEATURE	region of interest:Linker 12	15	3.23974	3.73189e-10	Q8N1N4, P04259, Q04695, P35527, P08779, Q7Z794, P13645, P08729, P13647, P08670, P02533, P35908, Q86Y46, P04264, P02538	462	68	20063	9.57935	6.18373e-07	1.23675e-07	6.27531e-07
GOTERM_BP_DIRECT	GO:0070527~platelet aggregation	13	2.80778	4.87036e-10	O00186, P18206, P63092, Q9Y490, P60709, P21333, P05106, P35579, P12814, O00299, P61764, P61225, P04792	453	41	16792	11.7534	1.23512e-06	8.23415e-08	8.60578e-07
GOTERM_MF_DIRECT	GO:0005509~calcium ion binding	51	11.0151	6.1581e-10	P46940, P07355, P51178, P12429, Q9UN70, Q9H4M9, P08133, Q9NZT1, P27482, Q02413, P31949, Q9HCU0, P08758, O43707, P00734, P98160, Q99829, Q86YZ3, P30626, P06702, P04083, P14543, P06703, P60903, P05109, P55290, P09525, Q08554, P67936, P31151, Q9NZN4, P62158, Q9H223, P12814, P50995, P11021, P07996, Q14118, Q08188, P27824, P60660, P23142, O75340, P07384, P35555, Q99653, O43854, Q96FQ6, P06396, Q99584,…	454	717	16881	2.6448	4.12592e-07	2.94709e-08	9.23233e-07
GOTERM_BP_DIRECT	GO:0006096~glycolytic process	12	2.59179	7.79528e-10	P09972, P07738, P60174, P04406, P36871, P13929, P18669, P00558, P04075, P00338, P06733, P06744	453	34	16792	13.083	1.97688e-06	1.23555e-07	1.3774e-06
UP_KEYWORDS	Glycolysis	11	2.37581	8.57518e-10	P09972, P07738, P60174, P04406, P13929, P18669, P00558, P04075, P06733, P14618, P06744	463	31	20581	15.7731	3.12994e-07	1.49045e-08	1.18012e-06
GOTERM_CC_DIRECT	GO:0001726~ruffle	17	3.67171	8.62819e-10	P07355, P46940, P63092, Q9Y490, P05556, P06703, Q96S97, P35579, P12814, P20339, P15311, P35241, Q16658, Q7L576, P31949, P62330, Q14247	463	90	18224	7.4348	4.45215e-07	1.71236e-08	1.248e-06
UP_KEYWORDS	Membrane	232	50.108	1.11565e-09	P46940, P13987, Q7Z3B1, P62070, P23528, P04216, P61077, O43491, P11142, Q9Y696, P61764, O75695, O60716, P29992, O75955, P78324, Q6UVK1, Q96AM1, P56199, P61586, Q8WWI5, P98172, Q10471, Q99536, P06239, P18206, Q92692, P13473, Q9NZN4, P13861, P11117, Q9UBI6, P06756, P84095, Q86VE9, Q9C0H2, P62834, Q9NP79, P27824, P35613, P00338, P14923, P20020, Q969X1, Q9NZM1, Q99653, P53801, Q9UQN3, Q08722, P01111,…	463	7494	20581	1.37613	4.07213e-07	1.85097e-08	1.53537e-06
GOTERM_BP_DIRECT	GO:0006094~gluconeogenesis	13	2.80778	1.20857e-09	P04406, P60174, P40925, P18669, P17174, P04075, P06733, P06744, P09972, P07738, P36871, P13929, P00558	453	44	16792	10.952	3.06493e-06	1.8029e-07	2.13551e-06
UP_SEQ_FEATURE	region of interest:Coil 1A	15	3.23974	1.2177e-09	Q8N1N4, P04259, Q04695, P35527, P08779, Q7Z794, P13645, P08729, P13647, P08670, P02533, P35908, Q86Y46, P04264, P02538	462	74	20063	8.80265	2.01773e-06	3.36289e-07	2.04761e-06
UP_SEQ_FEATURE	region of interest:Coil 1B	15	3.23974	1.2177e-09	Q8N1N4, P04259, Q04695, P35527, P08779, Q7Z794, P13645, P08729, P13647, P08670, P02533, P35908, Q86Y46, P04264, P02538	462	74	20063	8.80265	2.01773e-06	3.36289e-07	2.04761e-06
UP_SEQ_FEATURE	region of interest:Linker 1	15	3.23974	1.2177e-09	Q8N1N4, P04259, Q04695, P35527, P08779, Q7Z794, P13645, P08729, P13647, P08670, P02533, P35908, Q86Y46, P04264, P02538	462	74	20063	8.80265	2.01773e-06	3.36289e-07	2.04761e-06
UP_KEYWORDS	Palmoplantar keratoderma	11	2.37581	1.22245e-09	P15924, Q04695, P04259, P17302, Q02413, P02533, P35527, P14923, P04264, P08779, P02538	463	32	20581	15.2802	4.46195e-07	1.93998e-08	1.68235e-06
UP_SEQ_FEATURE	region of interest:Rod	15	3.23974	1.46613e-09	Q8N1N4, P04259, Q04695, P35527, P08779, Q7Z794, P13645, P08729, P13647, P08670, P02533, P35908, Q86Y46, P04264, P02538	462	75	20063	8.68528	2.42937e-06	3.47053e-07	2.46535e-06
GOTERM_CC_DIRECT	GO:0030863~cortical cytoskeleton	10	2.15983	1.48544e-09	P15311, P47755, P47756, P60709, P21333, P67936, O43707, P35579, P02730, Q14247	463	22	18224	17.8912	7.66485e-07	2.83883e-08	2.14856e-06
UP_KEYWORDS	Protein transport	41	8.85529	1.52573e-09	Q9UGM3, Q14974, O43633, P61026, P51153, Q15286, P61006, Q9H444, Q96FZ7, Q9ULC3, P61020, Q9H4M9, O14964, O60493, P61106, A5D8V6, P61764, O75695, O14828, O43707, P08962, O00161, Q9NP79, O00186, Q9UL25, Q9UMY4, Q8WUM4, P51149, P62491, Q9H0U4, P51148, Q99653, P20339, Q9UQN3, Q86Y82, P62330, O00159, Q14764, Q99584, Q9NUP9, O60784	463	610	20581	2.98772	5.56891e-07	2.32038e-08	2.09972e-06
UP_KEYWORDS	Intermediate filament	15	3.23974	1.56746e-09	Q8N1N4, P04259, Q04695, P35527, P08779, Q7Z794, P13645, P08729, P13647, P08670, P02533, P35908, Q86Y46, P04264, P02538	463	77	20581	8.65936	5.72121e-07	2.28849e-08	2.15715e-06
UP_KEYWORDS	Proteasome	13	2.80778	1.64599e-09	P25788, P25789, P25786, P25787, Q99436, P20618, P28072, P28062, P28070, O14818, P60900, P28065, P28066	463	53	20581	10.9032	6.00787e-07	2.31072e-08	2.26523e-06
GOTERM_BP_DIRECT	GO:0043488~regulation of mRNA stability	18	3.88769	2.07597e-09	P25788, P25789, P25786, P25787, P31946, Q99436, P20618, P11142, P28072, P0CG48, P28062, P28070, O14818, P60900, P28065, P04792, P28066, P63104	453	103	16792	6.47798	5.26465e-06	2.92481e-07	3.66818e-06
UP_SEQ_FEATURE	region of interest:Head	15	3.23974	2.1064e-09	Q8N1N4, P04259, Q04695, P35527, P08779, Q7Z794, P13645, P08729, P13647, P08670, P02533, P35908, Q86Y46, P04264, P02538	462	77	20063	8.45969	3.49031e-06	4.36289e-07	3.542e-06
GOTERM_CC_DIRECT	GO:0030670~phagocytic vesicle membrane	14	3.02376	2.11403e-09	Q29940, Q9UGM3, P13473, P61026, P12429, P61006, Q9ULC3, P51149, P61769, P20339, P16190, P61421, P15153, P01891, P30508, P30462	463	59	18224	9.33983	1.09084e-06	3.89586e-08	3.05778e-06
KEGG_PATHWAY	hsa04510:Focal adhesion	31	6.69546	2.78812e-09	P02751, P18206, P60953, P60709, P35222, P26006, P12814, P18084, P06756, P15153, P09619, P07942, P11047, O43707, P07996, P62834, P61224, P12110, Q9Y490, P05556, P12111, P21333, Q16363, P05106, O75369, P08123, P63000, P12109, P56199, P61586, P04004	298	206	6910	3.48944	6.30114e-07	2.10038e-07	3.56447e-06
UP_SEQ_FEATURE	region of interest:Tail	15	3.23974	2.99206e-09	Q8N1N4, P04259, Q04695, P35527, P08779, Q7Z794, P13645, P08729, P13647, P08670, P02533, P35908, Q86Y46, P04264, P02538	462	79	20063	8.24552	4.95784e-06	5.50872e-07	5.03127e-06
KEGG_PATHWAY	hsa04512:ECM-receptor interaction	20	4.31965	2.99701e-09	P02751, P12110, P12111, P05556, Q16363, P05106, P08123, P26006, P18084, P06756, P12109, P56199, P07942, P04004, P11047, P07996, P16070, P98160, Q14118, Q08722	298	87	6910	5.33056	6.77325e-07	1.69331e-07	3.83153e-06
GOTERM_CC_DIRECT	GO:0042383~sarcolemma	16	3.45572	3.2431e-09	P07355, O75955, P13987, P04083, P12110, P05556, P12111, P35613, P11279, Q15149, P12109, Q09666, P05023, Q14118, Q12959, P05026	463	85	18224	7.40907	1.67344e-06	5.77047e-08	4.69087e-06
UP_KEYWORDS	Isopeptide bond	59	12.743	3.71036e-09	P07355, P07437, Q96KK5, P60709, Q01650, O43175, P68371, O43491, P07737, P11142, P13647, P53396, P08758, O43707, P01023, Q99497, Q06830, P15880, P04083, O75367, P63092, P05556, P21333, P68363, O75369, P63000, P08729, P09525, P16401, P60900, P02751, P80723, Q14974, P25786, Q04695, P52565, P04075, P62158, P17302, P08195, P08670, Q09666, P11021, O14828, P62805, P60174, Q01518, P26639, P61088, P26641,…	463	1132	20581	2.31681	1.35428e-06	5.01585e-08	5.10622e-06
UP_KEYWORDS	Nucleotide-binding	80	17.2786	3.90036e-09	P07437, P62070, Q15286, P61006, P60709, P08134, Q9ULC3, P68371, Q9H4M9, P61077, P61106, P11233, P11142, P11234, P15153, O75695, P53396, P63096, P05023, P29992, P68104, P63092, Q9UL25, P49588, P68363, P41250, P62491, Q9H0U4, Q562R1, P35579, P63000, P42356, P08238, Q96BM9, P00558, P61586, O00159, P61158, P49591, P40227, P34932, P06239, P60953, P61026, P51153, P21589, P30086, P30085, Q9NZN4, P61020,…	463	1788	20581	1.98888	1.42363e-06	5.0844e-08	5.36771e-06
GOTERM_CC_DIRECT	GO:0030496~midbody	19	4.10367	4.45151e-09	P07355, P46940, P08754, P60953, Q9H444, P04899, P11166, P11233, P35241, P11234, Q9Y696, Q96BM9, P50995, O60716, P61586, P62330, P11021, P63096, P53990	463	129	18224	5.79731	2.29698e-06	7.65659e-08	6.43874e-06
INTERPRO	IPR000426:Proteasome, alpha-subunit, N-terminal domain	7	1.51188	5.64509e-09	P25788, P25789, P25786, P25787, O14818, P60900, P28066	456	8	18559	35.6121	5.34024e-06	1.06805e-06	8.85596e-06
INTERPRO	IPR023332:Proteasome A-type subunit	7	1.51188	5.64509e-09	P25788, P25789, P25786, P25787, O14818, P60900, P28066	456	8	18559	35.6121	5.34024e-06	1.06805e-06	8.85596e-06
INTERPRO	IPR001664:Intermediate filament protein	15	3.23974	5.67889e-09	Q8N1N4, P04259, Q04695, P35527, P08779, Q7Z794, P13645, P08729, P13647, P08670, P02533, P35908, Q86Y46, P04264, P02538	456	78	18559	7.82684	5.37222e-06	8.95372e-07	8.90899e-06
GOTERM_MF_DIRECT	GO:0004871~signal transducer activity	24	5.18359	6.66504e-09	P08754, P06702, Q13835, Q8IWA5, P63092, P51178, P62942, P21333, P50148, P14923, O43657, P08134, P35222, Q6UVK1, P04899, Q9UBI6, P62873, P17302, P62879, P09382, Q9H0E2, P63096, Q9HAV0, P29992	454	204	16881	4.37445	4.46556e-06	2.97705e-07	9.99234e-06
GOTERM_CC_DIRECT	GO:0019773~proteasome core complex, alpha-subunit complex	7	1.51188	6.89468e-09	P25788, P25789, P25786, P25787, O14818, P60900, P28066	463	8	18224	34.4406	3.55765e-06	1.14763e-07	9.9726e-06
GOTERM_CC_DIRECT	GO:0001772~immunological synapse	11	2.37581	7.56355e-09	P15311, O15400, P06239, P60033, P05362, P52565, Q8WUM4, P17931, Q13740, P35579, Q12959	463	34	18224	12.7343	3.90278e-06	1.21962e-07	1.09401e-05
GOTERM_BP_DIRECT	GO:0006521~regulation of cellular amino acid metabolic process	13	2.80778	7.66799e-09	P25788, P25789, P25786, P25787, Q99436, P20618, P28072, P28062, P28070, O14818, P60900, P28065, P28066	453	51	16792	9.44882	1.94458e-05	1.02347e-06	1.35491e-05
UP_KEYWORDS	Annexin	8	1.72786	8.22299e-09	P07355, P04083, P09525, P50995, P12429, P08758, P20073, P08133	463	14	20581	25.4008	3.00139e-06	1.03496e-07	1.13165e-05
SMART	SM00948:SM00948	7	1.51188	1.15521e-08	P25788, P25789, P25786, P25787, O14818, P60900, P28066	280	8	10057	31.4281	2.31041e-06	2.31041e-06	1.44793e-05
SMART	SM01391:SM01391	15	3.23974	1.42063e-08	Q8N1N4, P04259, Q04695, P35527, P08779, Q7Z794, P13645, P08729, P13647, P08670, P02533, P35908, Q86Y46, P04264, P02538	280	75	10057	7.18357	2.84125e-06	1.42063e-06	1.78061e-05
GOTERM_BP_DIRECT	GO:0061621~canonical glycolysis	10	2.15983	1.42563e-08	P09972, P60174, P04406, P13929, P18669, P00558, P04075, P06733, P14618, P06744	453	26	16792	14.2571	3.61534e-05	1.8077e-06	2.51905e-05
INTERPRO	IPR001464:Annexin	8	1.72786	1.50394e-08	P07355, P04083, P09525, P50995, P12429, P08758, P20073, P08133	456	14	18559	23.2569	1.42272e-05	2.03246e-06	2.35936e-05
INTERPRO	IPR018252:Annexin repeat, conserved site	8	1.72786	1.50394e-08	P07355, P04083, P09525, P50995, P12429, P08758, P20073, P08133	456	14	18559	23.2569	1.42272e-05	2.03246e-06	2.35936e-05
INTERPRO	IPR018502:Annexin repeat	8	1.72786	1.50394e-08	P07355, P04083, P09525, P50995, P12429, P08758, P20073, P08133	456	14	18559	23.2569	1.42272e-05	2.03246e-06	2.35936e-05
UP_KEYWORDS	Calcium/phospholipid-binding	8	1.72786	1.51203e-08	P07355, P04083, P09525, P50995, P12429, P08758, P20073, P08133	463	15	20581	23.7074	5.5189e-06	1.83964e-07	2.08087e-05
UP_SEQ_FEATURE	repeat:Annexin 1	8	1.72786	1.77346e-08	P07355, P04083, P09525, P50995, P12429, P08758, P20073, P08133	462	15	20063	23.1608	2.93859e-05	2.93863e-06	2.98215e-05
UP_SEQ_FEATURE	repeat:Annexin 2	8	1.72786	1.77346e-08	P07355, P04083, P09525, P50995, P12429, P08758, P20073, P08133	462	15	20063	23.1608	2.93859e-05	2.93863e-06	2.98215e-05
UP_SEQ_FEATURE	repeat:Annexin 3	8	1.72786	1.77346e-08	P07355, P04083, P09525, P50995, P12429, P08758, P20073, P08133	462	15	20063	23.1608	2.93859e-05	2.93863e-06	2.98215e-05
UP_SEQ_FEATURE	repeat:Annexin 4	8	1.72786	1.77346e-08	P07355, P04083, P09525, P50995, P12429, P08758, P20073, P08133	462	15	20063	23.1608	2.93859e-05	2.93863e-06	2.98215e-05
UP_KEYWORDS	Myristate	21	4.53564	1.78629e-08	P08754, Q6IAA8, Q96TA1, Q14254, P80723, Q8ND76, P06239, Q9BZQ8, Q96FZ7, P49006, P04899, Q99653, Q9NRX5, Q9NUM4, Q14699, O75695, P29966, Q9H4G4, P62330, Q8WWI5, P63096	463	195	20581	4.78707	6.51995e-06	2.10322e-07	2.45831e-05
GOTERM_BP_DIRECT	GO:0038061~NIK/NF-kappaB signaling	14	3.02376	1.83054e-08	P25788, P25789, P25786, P25787, Q99436, P20618, P28072, P0CG48, P28062, P28070, O14818, P60900, P28065, P28066	453	66	16792	7.863	4.64214e-05	2.21059e-06	3.23451e-05
GOTERM_CC_DIRECT	GO:0030659~cytoplasmic vesicle membrane	18	3.88769	2.00698e-08	P04083, Q9UL25, P61026, P51153, P61006, P31946, Q9NZM1, P62491, P61981, P27348, P61106, P11233, Q9Y696, P62258, Q04917, Q9UNF0, P63104, O95183	463	126	18224	5.62296	1.0356e-05	3.13819e-07	2.90294e-05
KEGG_PATHWAY	hsa04145:Phagosome	25	5.39957	2.69777e-08	P07437, O15400, P13473, P60709, P61020, P68371, O14964, P18084, P06756, P30508, P07996, Q29940, P27824, P05556, P02786, P68363, P11279, P51149, P05106, P63000, P51148, P20339, P16190, P61421, Q86Y82, P01891, P30462	298	153	6910	3.78888	6.09695e-06	1.21939e-06	3.44897e-05
GOTERM_CC_DIRECT	GO:0005903~brush border	13	2.80778	2.83813e-08	P12814, Q15149, P15311, O00299, P18206, P47755, P47756, P60660, O00159, O43707, P61158, O75369, P35579	463	60	18224	8.52815	1.46447e-05	4.30728e-07	4.10513e-05
GOTERM_CC_DIRECT	GO:0016324~apical plasma membrane	27	5.83153	2.91197e-08	P02751, P21926, Q01650, P04216, P11166, P07900, P15311, P27487, P09619, P08195, P17302, P12273, Q02413, P08174, P05023, P05026, O75955, O00186, Q14254, P04083, P63092, P26038, P20020, Q6UVK1, P35241, P61421, P08238	463	291	18224	3.65202	1.50256e-05	4.29307e-07	4.21192e-05
GOTERM_BP_DIRECT	GO:0015031~protein transport	33	7.12743	3.14688e-08	Q9UGM3, O43633, Q15286, Q96FZ7, Q9ULC3, P61020, O60493, P61106, A5D8V6, P61764, O75695, O43707, O14828, P08962, P53990, P62834, Q9NP79, O00161, Q9UL25, Q9UMY4, Q8WUM4, P51149, P62491, Q9H0U4, P35579, P51148, P20339, P50395, Q9UQN3, P62330, Q14764, Q9NUP9, O60784	453	395	16792	3.09686	7.98016e-05	3.62748e-06	5.56044e-05
UP_KEYWORDS	Hereditary hemolytic anemia	10	2.15983	3.20085e-08	P11166, P07738, P13987, P48637, P60174, P69905, P00558, P04075, P06744, P02730	463	33	20581	13.4701	1.1683e-05	3.65097e-07	4.40503e-05
SMART	SM00335:ANX	8	1.72786	3.4093e-08	P07355, P04083, P09525, P50995, P12429, P08758, P20073, P08133	280	14	10057	20.5245	6.81858e-06	2.27287e-06	4.27321e-05
GOTERM_BP_DIRECT	GO:0051436~negative regulation of ubiquitin-protein ligase activity involved in mitotic cell cycle	14	3.02376	4.60217e-08	P25788, P25789, P25786, P25787, Q99436, P20618, P28072, P0CG48, P28062, P28070, O14818, P60900, P28065, P28066	453	71	16792	7.30927	0.000116704	5.07438e-06	8.1319e-05
GOTERM_BP_DIRECT	GO:0036258~multivesicular body assembly	10	2.15983	8.16028e-08	Q9NP79, A5D8V6, O43633, Q9UQN3, Q8WUM4, Q9H444, Q96FZ7, P62491, O14964, P53990	453	31	16792	11.9576	0.000206923	8.62266e-06	0.00014419
GOTERM_MF_DIRECT	GO:0023026~MHC class II protein complex binding	8	1.72786	8.87768e-08	P07900, P11142, P08238, P62258, P60033, P50995, P14618, P05026	454	16	16881	18.5914	5.94787e-05	3.71752e-06	0.000133096
UP_SEQ_FEATURE	site:Stutter	10	2.15983	8.96222e-08	Q7Z794, Q8N1N4, P08729, P04259, P13647, P02533, P35908, Q86Y46, P04264, P02538	462	36	20063	12.0629	0.000148493	1.35003e-05	0.000150703
GOTERM_CC_DIRECT	GO:0030864~cortical actin cytoskeleton	11	2.37581	9.01407e-08	P11166, P68104, O75955, Q14254, P35241, P06396, Q01518, Q96S97, O75083, Q14847, P60981	463	43	18224	10.069	4.65115e-05	1.29202e-06	0.000130381
GOTERM_BP_DIRECT	GO:0051437~positive regulation of ubiquitin-protein ligase activity involved in regulation of mitotic cell cycle transition	14	3.02376	1.07036e-07	P25788, P25789, P25786, P25787, Q99436, P20618, P28072, P0CG48, P28062, P28070, O14818, P60900, P28065, P28066	453	76	16792	6.8284	0.000271405	1.08576e-05	0.000189129
GOTERM_CC_DIRECT	GO:0055038~recycling endosome membrane	11	2.37581	1.14034e-07	Q9H223, P61026, P51153, P61006, P62330, Q9UNF0, Q9NZN4, P62491, Q92597, P61225, Q9H4M9	463	44	18224	9.84017	5.884e-05	1.59031e-06	0.000164941
GOTERM_BP_DIRECT	GO:0002223~stimulatory C-type lectin receptor signaling pathway	16	3.45572	1.35744e-07	P25788, P25789, P25786, P25787, P61088, Q99436, P20618, P28072, P0CG48, P28062, P28070, O14818, P60900, P28065, P01111, P28066	453	105	16792	5.64852	0.000344189	1.32402e-05	0.000239856
KEGG_PATHWAY	hsa05130:Pathogenic Escherichia coli infection	14	3.02376	1.43641e-07	P07437, P60953, P05556, O15145, O15143, P60709, P68363, O15511, P35222, P68371, P15311, P61586, P59998, Q14247	298	51	6910	6.36531	3.24624e-05	5.41047e-06	0.000183638
GOTERM_BP_DIRECT	GO:0016032~viral process	27	5.83153	1.60072e-07	P25788, P25789, P06239, P31946, Q99436, P20618, P11142, P11233, P28062, P08670, P30508, P28065, Q29940, Q9Y490, P63167, Q8IZP0, P23142, P28072, P16190, P08729, P28070, P62258, O14818, P61586, P40189, P01891, Q08431, Q12959, P30462	453	299	16792	3.34732	0.000405861	1.50348e-05	0.000282843
GOTERM_CC_DIRECT	GO:0005882~intermediate filament	16	3.45572	1.7055e-07	Q13835, P15924, Q04695, P35527, P14923, P08779, Q7Z794, P13645, P08729, P17302, P13647, P08670, P02533, P35908, Q86Y46, P02538	463	113	18224	5.5732	8.79997e-05	2.31588e-06	0.000246686
INTERPRO	IPR016050:Proteasome, beta-type subunit, conserved site	7	1.51188	1.71325e-07	P20618, P28072, P25789, P28062, P28070, P28065, Q99436	456	12	18559	23.7414	0.000162061	2.0259e-05	0.000268773
GOTERM_BP_DIRECT	GO:0031145~anaphase-promoting complex-dependent catabolic process	14	3.02376	1.71885e-07	P25788, P25789, P25786, P25787, Q99436, P20618, P28072, P0CG48, P28062, P28070, O14818, P60900, P28065, P28066	453	79	16792	6.56909	0.000435805	1.55677e-05	0.000303715
INTERPRO	IPR000308:14-3-3 protein	6	1.2959	1.74755e-07	P27348, P62258, Q04917, P31946, P61981, P63104	456	7	18559	34.8853	0.000165305	1.83686e-05	0.000274154
INTERPRO	IPR023409:14-3-3 protein, conserved site	6	1.2959	1.74755e-07	P27348, P62258, Q04917, P31946, P61981, P63104	456	7	18559	34.8853	0.000165305	1.83686e-05	0.000274154
INTERPRO	IPR023410:14-3-3 domain	6	1.2959	1.74755e-07	P27348, P62258, Q04917, P31946, P61981, P63104	456	7	18559	34.8853	0.000165305	1.83686e-05	0.000274154
KEGG_PATHWAY	hsa03050:Proteasome	13	2.80778	1.95161e-07	P25788, P25789, P25786, P25787, Q99436, P20618, P28072, P28062, P28070, O14818, P60900, P28065, P28066	298	44	6910	6.85098	4.41054e-05	6.3009e-06	0.000249503
INTERPRO	IPR003054:Type II keratin	9	1.94384	2.47908e-07	Q7Z794, Q8N1N4, P08729, P04259, P13647, P35908, Q86Y46, P04264, P02538	456	28	18559	13.082	0.000234493	2.34518e-05	0.000388915
GOTERM_CC_DIRECT	GO:0031902~late endosome membrane	15	3.23974	2.55004e-07	P07355, Q6IAA8, O43633, P13473, Q9H444, Q96FZ7, P51149, P08133, A5D8V6, Q9NUM4, Q96BM9, Q9UQN3, O15118, P08962, Q14108	463	101	18224	5.84565	0.000131573	3.37389e-06	0.000368841
UP_SEQ_FEATURE	domain:EF-hand 1	19	4.10367	2.89148e-07	Q86YZ3, P30626, P06702, P06703, P60660, P51178, P05109, O75340, P07384, P62158, P12814, Q9NZT1, Q99653, P27482, Q96FQ6, P31949, P31151, O43707, Q99584	462	185	20063	4.46001	0.000479003	3.99257e-05	0.000486212
GOTERM_CC_DIRECT	GO:0005768~endosome	22	4.75162	3.06833e-07	P07355, O75955, Q12846, Q14254, P04083, O15400, P02786, Q9UL25, P61026, Q9H444, P35052, O75340, P61020, O14964, P20339, P15311, Q14699, Q9UQN3, P61586, P62330, P05023, O60784	463	225	18224	3.8486	0.000158313	3.95814e-06	0.000443808
SMART	SM00101:14_3_3	6	1.2959	3.1822e-07	P27348, P62258, Q04917, P31946, P61981, P63104	280	7	10057	30.7867	6.3642e-05	1.59109e-05	0.000398855
GOTERM_BP_DIRECT	GO:0030855~epithelial cell differentiation	13	2.80778	3.23371e-07	Q9UGM3, P07858, P17931, P37802, P08865, P16152, P09972, P00558, P09525, Q9BUT1, P02533, Q9H0E2, P20073	453	70	16792	6.88414	0.000819733	2.82778e-05	0.000571386
UP_SEQ_FEATURE	site:Interaction with phosphoserine on interacting protein	6	1.2959	3.31567e-07	P27348, P62258, Q04917, P31946, P61981, P63104	462	8	20063	32.5698	0.000549255	4.22611e-05	0.000557541
INTERPRO	IPR013787:S100/CaBP-9k-type, calcium binding, subdomain	9	1.94384	3.35051e-07	Q86YZ3, P06702, Q96FQ6, P06703, P31949, P60903, P05109, P31151, Q99584	456	29	18559	12.6309	0.000316908	2.8814e-05	0.000525623
KEGG_PATHWAY	hsa05205:Proteoglycans in cancer	27	5.83153	3.46659e-07	P46940, P02751, P60953, P62070, P60709, P35052, P35222, P18084, P15311, P06756, P08962, P07996, P98160, P05556, P26038, P21333, Q03405, P05106, O75369, P63000, P35241, P61586, P10301, P04004, P16070, P01111, Q14247	298	200	6910	3.13037	7.83419e-05	9.79307e-06	0.000443185
UP_KEYWORDS	Palmitate	25	5.39957	3.59591e-07	P27105, P18206, P06239, P21926, P62070, P04899, P02730, P26006, Q969P0, O75695, Q7Z5G4, P63096, P61225, P08962, Q99497, P29992, O00161, P08754, P27824, Q14254, P63092, P02786, P50148, Q14699, P01111	463	324	20581	3.42989	0.000131242	3.97728e-06	0.000494871
GOTERM_MF_DIRECT	GO:0019901~protein kinase binding	30	6.47948	3.72791e-07	P46940, P06239, P60953, Q9BUL8, P61006, P30086, P04216, P35222, Q16555, P62158, P61764, P09619, O60716, Q00610, P05023, P63104, P68104, O75367, Q8ND76, P18669, P26038, O14672, P14923, Q6UVK1, P63000, P13639, P08238, Q14764, P04792, Q12959	454	376	16881	2.96671	0.000249739	1.46922e-05	0.000558893
GOTERM_MF_DIRECT	GO:0042802~identical protein binding	46	9.93521	3.76554e-07	P02751, P04406, P06239, Q92692, P60953, P17174, P04075, Q9Y6C2, P60709, Q9H444, P23526, Q16555, P11166, P61769, P07900, P02511, P27487, P61764, P08670, Q9UNF0, P07996, P55072, Q99497, Q06830, P63104, P30626, P02786, P02749, P02768, P00338, P23142, P61626, O00560, P07195, O75340, O75369, P05106, P08123, P48637, P04156, O14818, P09525, P04004, P02792, Q14764, P04792	454	749	16881	2.28359	0.000252259	1.40161e-05	0.000564535
UP_KEYWORDS	Disulfide bond	120	25.9179	3.82313e-07	P13987, Q7Z3B1, P35052, Q01650, O15031, P04216, P61077, P26006, P61769, P12273, P15151, P02533, P08174, P98160, P04083, P78324, P12111, P05556, P02749, P05362, P11279, Q6UVK1, Q96J84, P20742, O00299, P56199, P01891, P31151, O15118, P98172, Q9BS26, Q10471, Q92692, P13473, P11117, P30041, P06756, P09619, P17302, Q969P0, Q9UBR2, P07942, Q29940, P30101, P27824, P54289, P35613, P61088, P61626, Q15582,…	463	3434	20581	1.55334	0.000139535	4.10424e-06	0.000526142
INTERPRO	IPR018247:EF-Hand 1, calcium-binding site	19	4.10367	4.1151e-07	Q86YZ3, P30626, P06702, P06703, P51178, P05109, O75340, P07384, Q9NZN4, Q9H4M9, P62158, Q9H223, P12814, Q9NZT1, P27482, Q96FQ6, P31949, P31151, O43707	456	178	18559	4.34434	0.000389213	3.24402e-05	0.000645571
GOTERM_CC_DIRECT	GO:0045335~phagocytic vesicle	10	2.15983	4.31361e-07	P18084, P20339, P61106, P06756, P50995, Q86Y82, P61006, P62491, Q9ULC3, P51149	463	39	18224	10.0925	0.000222557	5.42882e-06	0.000623926
GOTERM_CC_DIRECT	GO:0071944~cell periphery	10	2.15983	4.31361e-07	P15311, P35241, Q04695, P14543, P26038, P02533, P61586, P35222, P63267, P26006	463	39	18224	10.0925	0.000222557	5.42882e-06	0.000623926
UP_SEQ_FEATURE	mutagenesis site	87	18.7905	4.44111e-07	P46940, P07355, P13987, P09936, P21926, Q96KK5, P35527, P06733, O15031, P61769, P11233, P11234, P27487, P15153, O75695, P15151, Q7Z5G4, P59998, P28065, P98160, Q06830, Q99497, P30626, P06702, P63092, P02788, P05556, P02786, Q9UL25, Q8WUM4, P05109, P41250, P06744, P62491, Q9H0U4, P63000, O00299, O14818, P61586, O15118, Q12959, P02751, P27105, Q14974, P06239, Q92692, P60953, Q04695, O43633, P30086,…	462	2191	20063	1.72437	0.000735621	5.25623e-05	0.000746786
GOTERM_BP_DIRECT	GO:0030168~platelet activation	16	3.45572	4.57113e-07	P06239, P21926, P21333, P50148, P05106, P08123, P63000, P12814, P62873, P84095, P15153, P61586, P61225, P00734, P63104, P29992	453	115	16792	5.15735	0.00115857	3.86405e-05	0.000807703
GOTERM_BP_DIRECT	GO:0050852~T cell receptor signaling pathway	18	3.88769	5.04216e-07	P25788, P25789, P06239, P25786, P25787, P61088, P04216, Q99436, P20618, P28072, P0CG48, P28062, P28070, O14818, Q14699, P60900, P28065, P28066	453	148	16792	4.50832	0.00127788	4.12473e-05	0.000890932
KEGG_PATHWAY	hsa04670:Leukocyte transendothelial migration	20	4.31965	5.26021e-07	P08754, P18206, P60953, P05556, P05362, P26038, P60709, P04216, P35222, P04899, P63000, P12814, P15311, P15153, O60716, P61586, O43707, P63096, P61224, P62834	298	118	6910	3.93016	0.000118874	1.32089e-05	0.000672489
GOTERM_MF_DIRECT	GO:0044548~S100 protein binding	7	1.51188	5.28369e-07	P07355, P46940, P15311, P06703, P50995, Q09666, P31949	454	13	16881	20.0215	0.000353945	1.86318e-05	0.000792137
GOTERM_BP_DIRECT	GO:0006914~autophagy	17	3.67171	5.81687e-07	Q9NP79, P06702, O43633, P05109, Q9H444, Q96FZ7, P11279, Q9H0U4, O14964, A5D8V6, Q9UQN3, P07339, O15118, Q9H0E2, P55072, P20073, Q99497	453	133	16792	4.73807	0.00147407	4.60977e-05	0.00102782
SMART	SM01394:SM01394	9	1.94384	6.08861e-07	Q86YZ3, P06702, Q96FQ6, P06703, P31949, P60903, P05109, P31151, Q99584	280	28	10057	11.545	0.000121765	2.43542e-05	0.000763142
GOTERM_BP_DIRECT	GO:0022617~extracellular matrix disassembly	13	2.80778	8.148e-07	O75955, P02751, P06396, P14543, P35613, P11047, O14672, P07384, P16070, Q92743, P35555, P01023, P98160	453	76	16792	6.34065	0.0020642	6.26142e-05	0.00143972
GOTERM_BP_DIRECT	GO:0001895~retina homeostasis	10	2.15983	8.92489e-07	P61769, P02788, P02768, P25311, P12273, P60709, P61626, P04264, P04792, Q06830	453	40	16792	9.26711	0.00226079	6.6567e-05	0.00157699
KEGG_PATHWAY	hsa04015:Rap1 signaling pathway	27	5.83153	9.05852e-07	P60953, P60709, P35222, P04899, P62158, P07737, Q9NZT1, P11233, P11234, P27482, P15153, P09619, O60716, P07996, P63096, P62834, P61224, P08754, P63092, Q9Y490, P05556, P50148, P05106, P63000, P61586, P10301, P01111	298	210	6910	2.9813	0.000204702	2.04721e-05	0.00115808
GOTERM_MF_DIRECT	GO:0005198~structural molecule activity	23	4.9676	9.16956e-07	Q8N1N4, P07437, P04083, P15924, P18206, Q04695, P01040, P35527, P68363, P14923, P08779, O43491, Q7Z794, P08729, P13647, P08670, P02533, Q13425, P07942, Q86Y46, Q00610, P04264, P02538	454	247	16881	3.46237	0.000614172	3.07176e-05	0.00137471
INTERPRO	IPR002048:EF-hand domain	21	4.53564	9.27165e-07	Q86YZ3, P30626, P06702, P06703, P60660, P51178, P05109, O75340, P07384, Q9NZN4, Q9H4M9, P62158, Q9H223, P12814, Q99653, Q9NZT1, P27482, Q96FQ6, P31949, P31151, O43707	456	228	18559	3.74864	0.000876714	6.74668e-05	0.00145452
GOTERM_CC_DIRECT	GO:0019898~extrinsic component of membrane	13	2.80778	1.01454e-06	Q9UGM3, O60493, P15311, P04083, P35241, P04156, Q9UMY4, P26038, Q9UNF0, Q9NZN4, Q03405, Q10588, O43491	463	82	18224	6.24011	0.000523364	1.24642e-05	0.00146743
INTERPRO	IPR027417:P-loop containing nucleoside triphosphate hydrolase	47	10.1512	1.09967e-06	P46940, P60953, P62070, P61026, P51153, Q15286, P61006, P30085, Q9ULC3, P61020, Q9NZN4, P08134, P04899, Q9H4M9, Q9H223, P61106, P11233, P11234, P84095, P15153, P63096, P61225, P55072, P29992, P62834, P61224, P08754, P68104, P63092, Q9UL25, P50148, P51149, P62491, Q9H0U4, P35579, P51148, P63000, P20339, P13639, P09543, Q96BM9, P61586, P62330, P10301, O00159, P01111, Q12959	456	879	18559	2.1762	0.00103974	7.43034e-05	0.00172513
GOTERM_BP_DIRECT	GO:0019058~viral life cycle	9	1.94384	1.18565e-06	Q9NP79, P62937, A5D8V6, P0CG48, O43633, Q9UQN3, Q8WUM4, Q9H444, Q96FZ7	453	31	16792	10.7618	0.0030023	8.59055e-05	0.002095
GOTERM_BP_DIRECT	GO:0016197~endosomal transport	12	2.59179	1.34646e-06	Q9NP79, A5D8V6, P0CG48, O43633, P61026, Q9UQN3, Q15286, P51153, Q9H444, Q96FZ7, O60784, O14964	453	66	16792	6.73972	0.0034088	9.48461e-05	0.00237913
GOTERM_CC_DIRECT	GO:0005764~lysosome	21	4.53564	1.35672e-06	Q6IAA8, O15400, P13473, P17174, P07858, P04040, P07384, P11279, P51149, P11117, P30041, P61106, Q9NUM4, P17302, Q9UBR2, Q9UQN3, P07339, O15118, P08962, Q14108, P07602	463	226	18224	3.65741	0.000699824	1.62805e-05	0.00196237
UP_SEQ_FEATURE	domain:EF-hand 2	18	3.88769	1.37742e-06	Q86YZ3, P30626, P06702, P06703, P51178, P60660, P05109, O75340, P07384, P62158, P12814, Q9NZT1, Q99653, P27482, Q96FQ6, P31949, P31151, O43707	462	185	20063	4.22527	0.00227979	0.000152148	0.00231616
GOTERM_CC_DIRECT	GO:0005576~extracellular region	73	15.7667	1.41537e-06	P07437, P14174, P61769, P12273, P30508, O43707, P08174, P00734, P01023, P98160, P06702, P69905, P63092, P02788, P04083, P12111, Q9Y490, P14543, P02786, P02749, P21333, P05109, Q6UVK1, P08123, P20742, P47755, P10909, O15118, P31151, P02751, Q9UGM3, P81605, P18206, P25311, P08582, P04075, Q9Y6C2, P19823, P62158, P12814, P07900, P00491, O75083, Q9Y287, Q9H4G4, P07942, P11047, Q92743, P07996, Q14118,…	463	1610	18224	1.78468	0.000730067	1.65984e-05	0.0020472
KEGG_PATHWAY	hsa05412:Arrhythmogenic right ventricular cardiomyopathy (ARVC)	15	3.23974	1.42183e-06	P54289, P15924, P05556, P60709, P14923, P35222, P05106, P26006, P12814, P18084, P06756, P56199, P17302, O43707, Q14118	298	71	6910	4.89886	0.000321282	2.92117e-05	0.00181772
GOTERM_CC_DIRECT	GO:0014704~intercalated disc	10	2.15983	1.5761e-06	P15924, P05556, P17302, P47756, Q04917, P14923, P05023, P05026, Q12959, O95183	463	45	18224	8.74682	0.000812939	1.80725e-05	0.00227968
UP_KEYWORDS	Cell junction	37	7.99136	1.60472e-06	Q96TA1, P18206, P51153, P35222, P26006, P12814, P27487, Q9Y696, P06756, P17302, Q02413, Q7L576, O75083, Q13425, O43707, Q14118, P62834, P61224, O00161, Q13835, P15924, Q9Y490, P05556, Q8IZP0, P14923, O00560, Q03405, P05106, Q15149, Q16658, O75131, Q08554, Q9H6B4, Q9NUP9, P0C0L4, Q12959, Q14247	463	675	20581	2.4366	0.000585553	1.67348e-05	0.00220841
INTERPRO	IPR011992:EF-hand-like domain	23	4.9676	1.61313e-06	Q86YZ3, P30626, P06702, P06703, P60660, P51178, P60903, P05109, O75340, P07384, Q9NZN4, Q9H4M9, P62158, Q9H223, P12814, Q99653, Q9NZT1, P27482, Q96FQ6, P31949, P31151, O43707, Q99584	456	279	18559	3.35516	0.00152486	0.00010173	0.00253063
INTERPRO	IPR001751:S100/Calbindin-D9k, conserved site	8	1.72786	1.66689e-06	Q86YZ3, P06702, Q96FQ6, P06703, P31949, P60903, P05109, P31151	456	25	18559	13.0239	0.00157564	9.85504e-05	0.00261498
GOTERM_BP_DIRECT	GO:0006457~protein folding	19	4.10367	1.81921e-06	P08754, P30101, P40227, P27824, P49588, P62942, O60884, P04899, P62937, P07900, P11142, P02511, P62873, P08238, P62879, O75695, P63096, Q9HAV0, Q9BS26	453	180	16792	3.91278	0.00460288	0.000124682	0.00321444
GOTERM_MF_DIRECT	GO:0003779~actin binding	24	5.18359	1.86849e-06	P18206, P05556, Q01518, P26038, P04075, P49006, O75369, P35579, O43491, P07737, Q15149, P35241, P15311, P06396, P47755, P47756, Q16658, P12273, O75695, Q13425, Q04917, O00159, O43707, Q14118	454	278	16881	3.21003	0.00125111	5.96121e-05	0.00280124
GOTERM_MF_DIRECT	GO:0044325~ion channel binding	15	3.23974	1.99686e-06	P30626, P60903, P62942, P21333, P35222, P62158, P12814, P07900, P27348, P04156, P08238, P62258, Q04917, O43707, Q12959	454	113	16881	4.93577	0.001337	6.08116e-05	0.00299368
UP_SEQ_FEATURE	binding site:Substrate	23	4.9676	2.01511e-06	P40925, P60174, P05089, P51178, P21589, P06733, P00338, P04075, O60701, P41250, P14174, P07195, P16152, P23526, P09972, O94760, P48637, P13929, P09543, P00558, Q9BUT1, P14618, P42330	462	301	20063	3.3183	0.00333348	0.000208669	0.00338844
KEGG_PATHWAY	hsa05146:Amoebiasis	18	3.88769	2.24056e-06	P02751, P18206, P63092, P05089, P50148, P51149, Q16363, P61020, P08123, P51148, P12814, P20339, P07942, P11047, O43707, P29508, P04792, P29992	298	106	6910	3.93757	0.000506239	4.21964e-05	0.00286441
GOTERM_CC_DIRECT	GO:0005916~fascia adherens	6	1.2959	2.32477e-06	P12814, P15924, P18206, P17302, P14923, P35222	463	10	18224	23.6164	0.00119886	2.60776e-05	0.00336254
GOTERM_BP_DIRECT	GO:0061028~establishment of endothelial barrier	7	1.51188	2.34319e-06	P15311, P35241, P05362, P26038, Q96S97, P62834, P61224	453	16	16792	16.2174	0.00592471	0.000156365	0.00414026
KEGG_PATHWAY	hsa01230:Biosynthesis of amino acids	15	3.23974	2.39679e-06	P60174, P37837, P04406, Q9Y617, P18669, P05089, P17174, P04075, P06733, O43175, P29401, P09972, P13929, P00558, P14618	298	74	6910	4.70025	0.000541529	4.16665e-05	0.00306414
GOTERM_MF_DIRECT	GO:0044822~poly(A) RNA binding	58	12.527	2.89464e-06	P07355, P06733, P08865, P07737, P11142, P15311, P61764, Q13425, O43707, Q06830, P28799, P68104, P15880, P15924, P02786, P21333, O75369, P35579, Q15149, P16190, P08238, P62258, P16401, O75131, P01891, P04792, Q15365, P40227, P81605, Q14974, P04075, P17931, P30086, P61981, P30050, P07900, P08195, Q09666, P50995, P09382, Q00610, P55072, P62805, P62701, P63104, P30101, P27824, P61088, P62937, P50395,…	454	1129	16881	1.91019	0.00193753	8.43187e-05	0.00433961
GOTERM_MF_DIRECT	GO:0002020~protease binding	14	3.02376	3.00442e-06	P07355, O75955, P30626, P02751, Q14254, P05556, P01040, P05106, P26006, P0CG48, P06756, P27487, P01023, P29508	454	101	16881	5.15405	0.00201094	8.38701e-05	0.00450419
GOTERM_MF_DIRECT	GO:0043236~laminin binding	8	1.72786	3.02476e-06	P14543, P05556, P09382, P17931, P35052, P08865, P07996, P26006	454	25	16881	11.8985	0.00202454	8.10604e-05	0.00453468
GOTERM_BP_DIRECT	GO:0016337~single organismal cell-cell adhesion	14	3.02376	3.10545e-06	Q13835, P15924, Q7Z3B1, P01040, P05362, P14923, P08865, P04216, P35222, Q96J84, O60716, Q02413, P16070, Q12959	453	101	16792	5.1382	0.0078445	0.000201914	0.0054871
GOTERM_BP_DIRECT	GO:0048013~ephrin receptor signaling pathway	13	2.80778	3.14917e-06	P60953, O15145, Q92542, P61586, O15143, P60709, P59998, O15511, O14672, O00560, P61158, P98172, P63000	453	86	16792	5.60337	0.00795451	0.000199638	0.00556435
INTERPRO	IPR023333:Proteasome B-type subunit	6	1.2959	3.54366e-06	P20618, P28072, P28062, P28070, P28065, Q99436	456	11	18559	22.1998	0.00334669	0.000197175	0.00555911
PIR_SUPERFAMILY	PIRSF000868:14-3-3 protein	6	1.2959	3.82418e-06	P27348, P62258, Q04917, P31946, P61981, P63104	80	7	1692	18.1286	0.000225601	0.000225601	0.00381869
KEGG_PATHWAY	hsa00010:Glycolysis / Gluconeogenesis	14	3.02376	4.11222e-06	P04406, P60174, P18669, P00338, P04075, P06733, P06744, P07195, P09972, P07738, P36871, P13929, P00558, P14618	298	67	6910	4.84524	0.000928932	6.63809e-05	0.00525714
GOTERM_BP_DIRECT	GO:0090263~positive regulation of canonical Wnt signaling pathway	15	3.23974	4.25419e-06	P25788, P25789, P25786, P25787, P14923, Q99436, P20618, P28072, P0CG48, P28062, P28070, O14818, P60900, P28065, P28066	453	120	16792	4.63355	0.0107307	0.000263103	0.00751677
KEGG_PATHWAY	hsa05100:Bacterial invasion of epithelial cells	15	3.23974	4.60586e-06	P02751, P18206, P60953, P05556, O15145, O15143, P60709, O15511, P35222, P63000, P84095, P61586, Q00610, P59998, Q14247	298	78	6910	4.45922	0.00104039	6.93927e-05	0.0058882
GOTERM_CC_DIRECT	GO:0005604~basement membrane	12	2.59179	4.72065e-06	P07355, P14543, P04004, P07942, P23142, P11047, P08865, Q16363, P35555, Q14118, Q15582, P98160	463	79	18224	5.97884	0.0024329	5.18255e-05	0.00682781
UP_KEYWORDS	Glycogen storage disease	7	1.51188	5.04785e-06	P13473, P36871, P13929, P04075, P00338, Q04446, P46976	463	21	20581	14.8171	0.00184077	5.11784e-05	0.00694667
GOTERM_CC_DIRECT	GO:0010008~endosome membrane	18	3.88769	5.06083e-06	Q9NP79, Q15286, Q96FZ7, P11279, Q9ULC3, P51149, Q969X1, Q9NZN4, Q9H4M9, P61077, O60493, P20339, A5D8V6, P0CG48, P61421, Q9Y287, Q86Y82, P08962	463	185	18224	3.82969	0.00260799	5.44026e-05	0.00731983
GOTERM_CC_DIRECT	GO:0005884~actin filament	11	2.37581	5.11212e-06	P46940, P12814, Q9UBI6, P15311, P15153, P47756, O75083, P21333, P67936, P63000, Q14247	463	65	18224	6.66104	0.00263438	5.38324e-05	0.007394
GOTERM_BP_DIRECT	GO:0007160~cell-matrix adhesion	13	2.80778	5.11884e-06	P18206, P05556, P14543, P05106, P35222, P26006, P63000, P18084, P06756, P56199, P04004, P16070, P08962	453	90	16792	5.35433	0.0128975	0.000309033	0.00904446
KEGG_PATHWAY	hsa01200:Carbon metabolism	18	3.88769	5.52291e-06	P40925, P60174, P37837, P04406, Q9Y617, P18669, P17174, P06733, P04075, P06744, P04040, O43175, P29401, P09972, P13929, P00558, P52209, P14618	298	113	6910	3.69365	0.0012474	7.80083e-05	0.00706054
GOTERM_BP_DIRECT	GO:0008360~regulation of cell shape	16	3.45572	5.64453e-06	P02751, P04083, P05362, P26038, P52565, P04075, O15031, P35579, P15311, P35241, Q7L576, O75083, Q99584, P20073, P00734, Q12959	453	140	16792	4.23639	0.0142126	0.000332841	0.00997325
GOTERM_BP_DIRECT	GO:0038095~Fc-epsilon receptor signaling pathway	18	3.88769	6.55114e-06	P25788, P25789, P25786, P25787, P61088, Q99436, P63000, P62158, P20618, P28072, P0CG48, P28062, P28070, O14818, P60900, P28065, P01111, P28066	453	178	16792	3.74849	0.0164765	0.000377514	0.0115751
GOTERM_CC_DIRECT	GO:0043234~protein complex	28	6.04752	7.18842e-06	P46940, P07437, P18206, P60709, P31946, P35222, Q16555, P27348, P07900, P61764, P62879, Q13425, Q00610, O43707, P05023, P62805, P27824, P04083, P02788, P12110, P02768, P61088, P62491, P35579, P12109, Q14699, P68431, P10909	463	412	18224	2.675	0.00370237	7.41821e-05	0.010397
GOTERM_BP_DIRECT	GO:0001765~membrane raft assembly	5	1.07991	7.44517e-06	P07355, O75955, Q14254, Q14699, P60903	453	6	16792	30.8904	0.0187039	0.00041949	0.0131546
UP_SEQ_FEATURE	short sequence motif:Cell attachment site	12	2.59179	7.57712e-06	P02751, O43854, P12110, P12111, P14543, P12109, P04004, P07996, Q16363, Q15582, Q08431, Q96J84	462	91	20063	5.72656	0.0124768	0.000738277	0.0127405
GOTERM_CC_DIRECT	GO:0030139~endocytic vesicle	10	2.15983	7.72762e-06	P20339, Q14254, P11233, O15400, P27487, P51153, P62330, P61020, Q9H4M9, P51148	463	54	18224	7.28902	0.00397953	7.81826e-05	0.0111768
GOTERM_CC_DIRECT	GO:0031901~early endosome membrane	14	3.02376	7.74043e-06	Q29940, P04083, O15400, P61020, O14964, Q9H4M9, P63000, P51148, Q9H223, P61769, O60493, P61106, P16190, P01891, P30508, P30462	463	116	18224	4.75043	0.00398611	7.68063e-05	0.0111953
UP_KEYWORDS	Glycoprotein	143	30.8855	8.49068e-06	P13987, P09936, Q7Z3B1, Q9H0X4, P35052, Q01650, O15031, P04216, Q9UN70, P02730, P26006, P07738, P61769, P15153, P12273, P15151, P08174, P08962, P98160, P28066, P78324, P12111, P05556, P02749, P05362, P11279, Q6UVK1, Q96J84, P20742, P55290, P08238, Q96AM1, P56199, P61586, P01891, O15118, P98172, Q8IWA5, Q92692, P60953, P13473, P35222, P11117, P20618, P02511, P06756, P09619, Q969P0, Q9UBR2, Q86VE9,…	463	4551	20581	1.39674	0.00309432	8.37563e-05	0.0116843
GOTERM_CC_DIRECT	GO:0030018~Z disc	14	3.02376	9.34722e-06	P30626, Q9Y281, P62942, P21333, P14923, P35222, O75369, P02730, P12814, P02511, P47756, O43707, P04792, Q9UNE7	463	118	18224	4.66991	0.00481158	9.09994e-05	0.0135191
GOTERM_CC_DIRECT	GO:0005622~intracellular	61	13.1749	9.58131e-06	P09936, P51178, P62070, Q15286, P08134, Q9ULC3, P61106, P11142, P11233, P11234, Q9Y696, P15153, P08758, O43707, P05026, P01040, Q8IZP0, O00560, P62491, Q9H0U4, P63000, P21980, P42356, P09211, Q96BM9, P61586, P10909, Q86Y82, O60784, Q14974, Q92882, P60953, P61026, P51153, O15484, P61020, O14964, P12814, P00491, P62873, P06756, P84095, P09382, Q00610, P61224, P62834, Q12846, P07858, P23142, P07384,…	463	1332	18224	1.80255	0.00493178	9.15509e-05	0.0138577
GOTERM_CC_DIRECT	GO:0043202~lysosomal lumen	12	2.59179	9.72316e-06	P07900, P11142, P13473, P09619, P07339, P35052, Q6UVK1, P98160, P46976, Q14108, P07602, P11117	463	85	18224	5.5568	0.00500461	9.12172e-05	0.0140628
GOTERM_BP_DIRECT	GO:0043161~proteasome-mediated ubiquitin-dependent protein catabolic process	19	4.10367	9.97606e-06	P25788, P09936, P25789, P25786, P25787, P35222, P61077, Q99436, P20618, P28072, P0CG48, P28062, P28070, O14818, P60900, P28065, P55072, P28066, Q9UNE7	453	203	16792	3.46946	0.0249821	0.000549836	0.017626
GOTERM_BP_DIRECT	GO:0030036~actin cytoskeleton organization	15	3.23974	1.08793e-05	P60953, Q01518, P63167, O15511, O00560, P23528, O75369, P63000, P07737, P84095, Q16658, P47756, P15153, P61586, Q9UNF0	453	130	16792	4.27713	0.027213	0.000586851	0.0192217
GOTERM_CC_DIRECT	GO:0042581~specific granule	6	1.2959	1.11463e-05	O00161, Q12846, O00186, P02788, P50995, P12429	463	13	18224	18.1665	0.00573501	0.0001027	0.016121
GOTERM_MF_DIRECT	GO:0019899~enzyme binding	25	5.39957	1.21925e-05	Q14974, P13473, P62942, P30086, P04040, P31946, P35222, P11142, P09619, P59998, P11021, P01023, Q99497, P15880, O75367, Q9UMY4, P11279, Q03405, P05106, P63000, P62258, Q9UKK3, Q04917, Q14108, Q9UNE7	454	333	16881	2.7915	0.00813574	0.000314144	0.0182776
KEGG_PATHWAY	hsa05131:Shigellosis	13	2.80778	1.40236e-05	P07737, P18206, P60953, P84095, P05556, O15145, O15143, P60709, P59998, O15511, P16070, P63000, Q14247	298	64	6910	4.71005	0.00316434	0.000186416	0.017927
UP_SEQ_FEATURE	lipid moiety-binding region:N-myristoyl glycine	13	2.80778	1.48936e-05	P08754, P80723, P06239, P49006, Q96FZ7, P04899, Q99653, O75695, Q14699, P29966, Q9H4G4, P62330, P63096	462	116	20063	4.86675	0.0243769	0.00137011	0.0250412
UP_KEYWORDS	Amyloid	7	1.51188	1.52652e-05	P61769, P04156, P06396, Q9Y287, P61626, Q15582, Q08431	463	25	20581	12.4464	0.00555634	0.000146616	0.021006
GOTERM_BP_DIRECT	GO:0008544~epidermis development	12	2.59179	1.68984e-05	Q9NZT1, Q14254, Q01469, P15924, Q04695, P13647, P02533, P35527, P35908, P31151, P08779, P31944	453	85	16792	5.23319	0.0419494	0.000892407	0.0298548
GOTERM_BP_DIRECT	GO:0043066~negative regulation of apoptotic process	30	6.47948	1.69959e-05	P13987, Q96TA1, Q9BUL8, P52565, P14174, P04040, P23528, P02511, P09619, P11021, P08758, P07996, P32119, Q99497, P63104, P04083, P02788, P02768, P21333, Q04760, Q03405, O95865, P21980, P04156, P0CG48, P09525, P09211, P40189, P16070, P04792	453	455	16792	2.44407	0.0421862	0.000879243	0.0300269
UP_KEYWORDS	Protease	30	6.47948	1.71183e-05	P09936, P81605, P25788, P25789, P25786, P25787, P12955, O15484, O95084, P31944, Q99436, P20618, P28062, P27487, Q9UBR2, Q92743, P28065, P00734, Q99497, P28066, P02788, P07858, O14672, P07384, P28072, P28070, O14818, P07339, P60900, P15144	463	544	20581	2.45136	0.00622876	0.000160198	0.0235558
GOTERM_BP_DIRECT	GO:0033209~tumor necrosis factor-mediated signaling pathway	14	3.02376	1.74926e-05	P25788, P25789, P25786, P25787, Q99436, P20618, P28072, P0CG48, P28062, P28070, O14818, P60900, P28065, P28066	453	118	16792	4.39795	0.0433921	0.000886841	0.0309045
UP_KEYWORDS	Cell projection	36	7.77538	1.75464e-05	P80723, P61026, P51153, P61006, P23528, Q9H4M9, P26006, P12814, P15311, P27487, O75695, Q7L576, O75083, P59998, Q9UNF0, P04083, P63092, Q9Y490, P05556, O15145, P26038, Q8IZP0, P41250, O15511, Q03405, P05106, Q6UVK1, P20339, Q16658, P61586, P62330, Q13740, O00159, P61158, P0C0L4, Q14247	463	721	20581	2.21949	0.00638401	0.000160099	0.0241447
UP_SEQ_FEATURE	disulfide bond	101	21.8143	1.86871e-05	P13987, Q7Z3B1, P04216, P26006, P61769, P12273, P15151, P08174, P98160, P05556, P78324, P12111, P02749, P05362, P11279, Q6UVK1, Q96J84, O00299, P56199, P31151, P01891, P98172, Q9BS26, Q10471, Q92692, P13473, P11117, P30041, P06756, P09619, Q969P0, P17302, Q9UBR2, P07942, Q29940, P30101, P27824, P35613, P61626, Q15582, P06396, P36222, P40189, Q9H6B4, Q08380, P59665, P0C0L4, P07602, Q08722, P18084,…	462	2917	20063	1.50362	0.0304903	0.0016284	0.0314184
GOTERM_CC_DIRECT	GO:0032154~cleavage furrow	9	1.94384	2.11889e-05	P11233, P35241, P05556, Q9UL25, P61586, P62330, P08134, P62491, P35579	463	47	18224	7.53715	0.010874	0.000191799	0.0306436
UP_KEYWORDS	Secreted	73	15.7667	2.19221e-05	P07355, P13987, P35052, P14174, P61769, P27487, P12273, P15151, P30508, P08174, P08962, P00734, P01023, P98160, P28799, P06702, P63092, P02788, P04083, P12111, P14543, P02786, P02749, Q8WUM4, P06744, P05109, O00560, Q03405, P08123, P20742, P10909, P31151, Q10471, P02751, Q9UGM3, P81605, P25311, Q9Y6C2, P17931, O95084, P19823, Q9Y287, P07942, P09382, P11047, Q92743, Q14118, P12110, P02768, P02765,…	463	1965	20581	1.65138	0.00796973	0.000195143	0.0301652
GOTERM_MF_DIRECT	GO:0005544~calcium-dependent phospholipid binding	10	2.15983	2.20947e-05	P07355, Q99829, P04083, P09525, P50995, O75131, P12429, P08758, P20073, P08133	454	58	16881	6.41083	0.0146946	0.000548131	0.0331196
BIOCARTA	h_cdc42racPathway:Role of PI3K subunit p85 in regulation of Actin Organization and Cell Migration	8	1.72786	2.39543e-05	P60953, O15145, P61586, O15143, P59998, O15511, P61158, P63000	104	16	1625	7.8125	0.00387312	0.00387312	0.028982
UP_KEYWORDS	Oxidation	7	1.51188	2.45614e-05	P04406, P09936, P02511, P60709, Q562R1, P63267, Q99497	463	27	20581	11.5244	0.00892497	0.000213431	0.0337964
BIOCARTA	h_rhoPathway:Rho cell motility signaling pathway	11	2.37581	2.47065e-05	P07737, P18206, Q9Y490, P06396, O15145, P61586, O15143, P59998, O15511, P23528, P61158	104	34	1625	5.05515	0.00399451	0.00199925	0.029892
GOTERM_MF_DIRECT	GO:0045296~cadherin binding	7	1.51188	2.47336e-05	P18206, P55290, O60716, P15529, P14923, Q92597, P35222	454	23	16881	11.3165	0.0164352	0.000591672	0.0370746
INTERPRO	IPR002035:von Willebrand factor, type A	12	2.59179	2.54543e-05	Q99829, P18084, P54289, P12110, P12111, P05556, P12109, P56199, Q9UKK3, O75131, P19823, P05106	456	97	18559	5.035	0.0237925	0.00133689	0.039925
INTERPRO	IPR001019:Guanine nucleotide binding protein (G-protein), alpha subunit	6	1.2959	3.02658e-05	P08754, P63092, P50148, P63096, P04899, P29992	456	16	18559	15.2623	0.0282259	0.00150581	0.0474702
INTERPRO	IPR011025:G protein alpha subunit, helical insertion	6	1.2959	3.02658e-05	P08754, P63092, P50148, P63096, P04899, P29992	456	16	18559	15.2623	0.0282259	0.00150581	0.0474702
UP_KEYWORDS	Amyloidosis	7	1.51188	3.06709e-05	P61769, P04156, P06396, Q9Y287, P61626, O14672, Q15582	463	28	20581	11.1129	0.0111326	0.000260316	0.0422013
GOTERM_CC_DIRECT	GO:0009897~external side of plasma membrane	18	3.88769	3.21632e-05	P05556, P02786, P21926, P05362, P11279, P04216, P26006, P61769, P06756, P55290, P56199, P40189, Q13740, P08758, P07996, P15144, Q5ZPR3, Q08431	463	213	18224	3.32626	0.0164595	0.000286105	0.0465113
GOTERM_BP_DIRECT	GO:0033627~cell adhesion mediated by integrin	6	1.2959	3.32023e-05	P06756, P05556, P05362, P04004, P35555, P05106	453	15	16792	14.8274	0.0807548	0.00164967	0.0586513
GOTERM_MF_DIRECT	GO:0003725~double-stranded RNA binding	10	2.15983	3.35112e-05	P12814, P08238, P02786, P08195, P08670, Q14699, P26038, P68363, Q00610, P68371	454	61	16881	6.09554	0.0222027	0.000773937	0.0502288
GOTERM_MF_DIRECT	GO:0042803~protein homodimerization activity	40	8.63931	3.54159e-05	P27105, Q92692, Q9BUL8, P62942, Q9H444, P04040, P29401, P02730, P08133, P12814, P07900, P02511, P27487, P13929, P15151, P31949, P09382, Q9H4G4, O43707, Q99497, Q99829, P04083, P02786, P06703, P60903, P26639, Q8WUM4, P21333, O14672, P14923, O00560, O75340, P35579, P48637, Q96FQ6, P35241, P55290, P40189, Q99584, Q9UNE7	454	730	16881	2.03741	0.0234497	0.000790656	0.053083
KEGG_PATHWAY	hsa01130:Biosynthesis of antibiotics	24	5.18359	3.55359e-05	P40925, P60174, P04406, P37837, Q9Y617, P18669, P05089, P17174, P06733, P04075, P00338, P06744, P04040, P07195, O43175, P29401, P07738, P09972, P36871, P13929, P00558, P52209, P53396, P14618	298	212	6910	2.62505	0.00799909	0.000446081	0.0454214
GOTERM_CC_DIRECT	GO:0005901~caveola	10	2.15983	3.63055e-05	P11166, O75955, Q14254, P55290, P54709, Q9UNF0, Q9NZN4, Q9NZM1, P05023, P05026	463	65	18224	6.05549	0.0185596	0.000317475	0.0525001
BIOCARTA	h_uCalpainPathway:uCalpain and friends in Cell spread	8	1.72786	3.86151e-05	P12814, P15311, Q9Y490, P05556, P61586, P07384, P05106, P63000	104	17	1625	7.35294	0.00623625	0.00208308	0.0467162
GOTERM_BP_DIRECT	GO:0030335~positive regulation of cell migration	17	3.67171	3.90963e-05	Q12846, P62070, Q9BUL8, Q96S97, O14672, O00560, P35241, P06756, P55290, P09619, O75131, P07942, P11021, O00159, O43707, P07996, P29508	453	184	16792	3.4248	0.0943932	0.00190492	0.0690595
INTERPRO	IPR020849:Small GTPase superfamily, Ras type	8	1.72786	3.96434e-05	P11233, P11234, P62070, P10301, P61225, P01111, P62834, P61224	456	39	18559	8.34863	0.0368088	0.00187341	0.062174
GOTERM_CC_DIRECT	GO:0032587~ruffle membrane	11	2.37581	4.16179e-05	P68104, P07900, P15311, P06756, Q9Y490, P05556, O00159, Q9UNF0, P23528, P05106, P63000	463	82	18224	5.28009	0.0212463	0.000357857	0.06018
GOTERM_MF_DIRECT	GO:0032403~protein complex binding	18	3.88769	4.2115e-05	P46940, P07437, P05556, Q8IZP0, P23142, P31946, P35555, P62873, P61421, P62879, Q7L576, P10301, Q14118, Q9HAV0, P01111, P61224, P62834, P53990	454	206	16881	3.24898	0.0278232	0.000909832	0.0631209
GOTERM_BP_DIRECT	GO:0046686~response to cadmium ion	7	1.51188	4.21724e-05	P61769, P48637, P04156, P05089, O15118, P06744, P04040	453	25	16792	10.3792	0.101431	0.00201592	0.0744913
UP_KEYWORDS	Keratin	14	3.02376	4.29895e-05	Q8N1N4, P04259, Q04695, P35527, P08779, Q7Z794, P13645, P08729, P13647, P02533, P35908, Q86Y46, P04264, P02538	463	153	20581	4.06745	0.015569	0.000356562	0.0591463
GOTERM_BP_DIRECT	GO:0072659~protein localization to plasma membrane	10	2.15983	4.46596e-05	P61764, P61026, P21333, P54709, P61006, Q9NZN4, P62491, P05026, Q12959, P63000	453	63	16792	5.88388	0.107081	0.00209519	0.0788828
GOTERM_CC_DIRECT	GO:0008305~integrin complex	7	1.51188	4.83662e-05	P18084, P06756, P05556, P56199, P05106, P35579, P26006	463	27	18224	10.2046	0.0246487	0.000409056	0.0699349
GOTERM_CC_DIRECT	GO:0016328~lateral plasma membrane	9	1.94384	5.22867e-05	P46940, P04083, P17302, Q02413, P51153, O00159, P14923, P35222, Q12959	463	53	18224	6.68389	0.0266199	0.000435077	0.0756018
KEGG_PATHWAY	hsa04666:Fc gamma R-mediated phagocytosis	14	3.02376	5.25122e-05	O14495, P60953, O15145, Q9Y281, O15143, O15511, P49006, P23528, P63000, P06396, P15153, P29966, P62330, P59998	298	84	6910	3.86465	0.0117979	0.00062444	0.0671135
SMART	SM00275:SM00275	6	1.2959	5.38645e-05	P08754, P63092, P50148, P63096, P04899, P29992	280	16	10057	13.4692	0.0107154	0.00179392	0.0674926
GOTERM_MF_DIRECT	GO:0019001~guanyl nucleotide binding	5	1.07991	5.79327e-05	P63092, P50148, P63096, P04899, P29992	454	9	16881	20.6571	0.0380724	0.00121227	0.0868186
GOTERM_MF_DIRECT	GO:0051287~NAD binding	8	1.72786	5.87326e-05	P40925, P04406, Q9BUT1, P00338, O60701, P07195, O43175, P23526	454	38	16881	7.82796	0.0385877	0.00119177	0.0880167
BIOCARTA	h_salmonellaPathway:How does salmonella hijack a cell	7	1.51188	6.69981e-05	P60953, O15145, O15143, P59998, O15511, P61158, P63000	104	13	1625	8.41346	0.0107954	0.00270983	0.0810408
GOTERM_CC_DIRECT	GO:0031093~platelet alpha granule lumen	9	1.94384	6.87172e-05	P12814, P02751, P02768, P02765, P04075, P10909, O43707, P07996, P01023	463	55	18224	6.44084	0.034838	0.000562688	0.0993478
BBID	73.Integrins_and_other_cell-surface_receptors	7	1.51188	7.93868e-05	P21926, P08195, P09619, P60033, P08962, Q03405, P27701	28	13	388	7.46154	0.00277479	0.00277479	0.0702959
GOTERM_BP_DIRECT	GO:0044267~cellular protein metabolic process	13	2.80778	8.08932e-05	Q9UGM3, P02788, P61626, Q15582, P61769, P0CG48, P06396, P68431, Q9Y287, P98160, P00734, Q08431, P62805	453	118	16792	4.08381	0.185478	0.00372311	0.14284
INTERPRO	IPR012336:Thioredoxin-like fold	13	2.80778	8.62025e-05	P30041, Q9H299, P30101, P26641, P35754, O00299, Q9Y696, P09211, P78417, O75368, P32119, Q06830, Q9BS26	456	130	18559	4.06996	0.0783144	0.00387585	0.135148
GOTERM_MF_DIRECT	GO:0005102~receptor binding	24	5.18359	8.71756e-05	Q29940, P30626, P04083, Q92692, P26038, P14174, O14672, P04040, Q03405, Q16363, P07737, P16190, P27487, P17302, P56199, P09619, O60716, P15151, P01891, Q13740, O00159, P00734, P01023, Q5ZPR3, Q99497, P30462	454	353	16881	2.52801	0.0567371	0.00171647	0.130616
UP_SEQ_FEATURE	calcium-binding region:2	12	2.59179	8.79702e-05	Q86YZ3, P30626, Q99653, Q9NZT1, P27482, P06703, P51178, O75340, O43707, P07384, Q99584, P62158	462	118	20063	4.41624	0.135646	0.00726216	0.147822
UP_SEQ_FEATURE	lipid moiety-binding region:S-palmitoyl cysteine	15	3.23974	0.000100562	P08754, P27105, P63092, P06239, P02786, P21926, P50148, P30086, P04899, P02730, O75695, Q14699, Q7Z5G4, P63096, P01111	462	185	20063	3.52106	0.153495	0.00790379	0.168964
GOTERM_MF_DIRECT	GO:0031625~ubiquitin protein ligase binding	21	4.53564	0.000101324	P07437, P60174, P09936, P18206, P12277, P61088, P68363, P06744, P13861, P30041, P11233, P11142, P11234, P62258, P10909, P11021, Q9H0E2, O14828, P55072, Q9UNE7, P63104	454	287	16881	2.72069	0.0656375	0.00193786	0.1518
UP_KEYWORDS	Glycation	5	1.07991	0.000107527	P07738, P61769, P13987, P69905, P02768	463	12	20581	18.5214	0.038489	0.000871826	0.147877
GOTERM_CC_DIRECT	GO:0001931~uropod	5	1.07991	0.000116786	O75955, Q14254, P15311, P26038, P35579	463	11	18224	17.8912	0.058485	0.000941198	0.168788
UP_KEYWORDS	Neurodegeneration	19	4.10367	0.000119908	P28799, P09936, P49588, O14672, P41250, P51149, P07737, Q9NUM4, P13639, Q9UQN3, Q9Y287, P02792, P07339, Q92597, P55072, P04792, Q99497, Q9HAV0, Q9UNE7	463	293	20581	2.88251	0.0428251	0.00095105	0.164893
GOTERM_CC_DIRECT	GO:0043005~neuron projection	18	3.88769	0.000121149	P46940, O00161, P60953, P05089, P51153, O15511, P06744, P23526, P07737, P07900, P55290, P56199, P08670, Q7L576, O43707, Q9NUP9, Q99497, P62834	463	237	18224	2.98942	0.0606024	0.00096133	0.175089
GOTERM_BP_DIRECT	GO:0090004~positive regulation of establishment of protein localization to plasma membrane	7	1.51188	0.000126151	Q12846, P15311, P84095, P05556, P62330, Q12959, P26006	453	30	16792	8.6493	0.273807	0.00569692	0.222672
GOTERM_BP_DIRECT	GO:1900740~positive regulation of protein insertion into mitochondrial membrane involved in apoptotic signaling pathway	7	1.51188	0.000126151	P27348, P62258, P63167, Q04917, P31946, P61981, P63104	453	30	16792	8.6493	0.273807	0.00569692	0.222672
INTERPRO	IPR018503:Tetraspanin, conserved site	6	1.2959	0.000127409	P21926, P60033, O60637, O43657, P08962, P27701	456	21	18559	11.6284	0.113556	0.00546396	0.199691
GOTERM_BP_DIRECT	GO:0048010~vascular endothelial growth factor receptor signaling pathway	10	2.15983	0.000129718	P07900, P06756, P60953, Q7L576, P61586, P60709, Q8IZP0, P04792, P05106, P63000	453	72	16792	5.14839	0.280347	0.00575506	0.22896
UP_KEYWORDS	Cytoplasmic vesicle	26	5.61555	0.000130159	P27105, P61026, Q15286, P51153, P61006, Q9ULC3, P30041, O60493, P61106, Q9Y696, P09619, Q13425, Q00610, Q9UNF0, P53990, P04083, P63092, Q9UL25, P62491, P51149, Q9NZM1, Q16563, P20339, P10909, P15529, O00159	463	490	20581	2.35865	0.0464	0.00101036	0.178977
UP_SEQ_FEATURE	domain:VWFA	9	1.94384	0.000130671	Q99829, P18084, P54289, P05556, P56199, Q9UKK3, O75131, P19823, P05106	462	66	20063	5.92178	0.194696	0.00979423	0.219501
GOTERM_BP_DIRECT	GO:0090090~negative regulation of canonical Wnt signaling pathway	15	3.23974	0.000134287	P25788, P25789, P25786, P25787, Q99436, P20618, P28072, P0CG48, P28062, P28070, O14818, O60716, P60900, P28065, P28066	453	163	16792	3.41121	0.288638	0.00585476	0.237015
GOTERM_BP_DIRECT	GO:0000209~protein polyubiquitination	16	3.45572	0.000140351	P25788, P25789, P25786, P25787, P61077, Q99436, P20618, P28072, P0CG48, P28062, P28070, O14818, P60900, P28065, Q9UNE7, P28066	453	184	16792	3.22334	0.299496	0.00601497	0.247706
GOTERM_BP_DIRECT	GO:0007596~blood coagulation	16	3.45572	0.000140351	P13987, P60953, P50148, Q9NZN4, Q03405, P13861, P05106, P08123, Q9H4M9, P63000, P20339, P47755, P47756, P68431, P08758, P00734	453	184	16792	3.22334	0.299496	0.00601497	0.247706
GOTERM_BP_DIRECT	GO:0006936~muscle contraction	12	2.59179	0.000144486	P18084, P18206, P02511, Q9Y490, P17302, P56199, P60660, P62942, P67936, Q9NZM1, P63267, P62158	453	107	16792	4.15721	0.306804	0.00608877	0.254995
GOTERM_MF_DIRECT	GO:0004859~phospholipase inhibitor activity	5	1.07991	0.000145369	P07355, P04083, P09525, P12429, P08758	454	11	16881	16.9013	0.0928108	0.00270202	0.217718
GOTERM_BP_DIRECT	GO:0007016~cytoskeletal anchoring at plasma membrane	5	1.07991	0.000147096	P15311, Q9Y490, P14923, O75369, Q14118	453	11	16792	16.8493	0.311379	0.00609714	0.259597
GOTERM_MF_DIRECT	GO:0031683~G-protein beta/gamma-subunit complex binding	6	1.2959	0.000151175	P08754, P63092, P50148, P63096, P04899, P29992	454	20	16881	11.1548	0.0963335	0.00273396	0.226405
GOTERM_BP_DIRECT	GO:0030100~regulation of endocytosis	7	1.51188	0.000152904	Q9H223, P20339, P55290, Q9UMY4, Q9UNF0, P61020, P51148	453	31	16792	8.37029	0.321449	0.00623524	0.269834
SMART	SM00327:VWA	10	2.15983	0.000157462	Q99829, P18084, P54289, P12110, P12111, P12109, P56199, Q9UKK3, O75131, P19823	280	72	10057	4.98859	0.031004	0.00448916	0.197183
KEGG_PATHWAY	hsa04151:PI3K-Akt signaling pathway	31	6.69546	0.000160868	P02751, P31946, P61981, P26006, Q9UBI6, P18084, P07900, P27348, P62873, P06756, P09619, P62879, P07942, P11047, P07996, Q9HAV0, P63104, P12110, P12111, P05556, Q16363, P05106, P08123, P63000, P12109, P08238, P62258, P56199, P04004, Q04917, P01111	298	345	6910	2.08355	0.0357061	0.00181631	0.205467
BIOCARTA	h_mPRPathway:How Progesterone Initiates the Oocyte Maturation	10	2.15983	0.000161291	P62873, P63092, Q01518, O15145, O15143, P59998, O15511, P61158, P63096, P13861	104	34	1625	4.59559	0.0257928	0.00521261	0.194995
GOTERM_BP_DIRECT	GO:0038096~Fc-gamma receptor signaling pathway involved in phagocytosis	13	2.80778	0.000164018	P60953, O15145, O15143, P60709, Q8IZP0, O15511, P63000, P07900, P08238, Q7L576, O00159, P59998, P61158	453	127	16792	3.79441	0.340309	0.00658116	0.289419
GOTERM_BP_DIRECT	GO:0008284~positive regulation of cell proliferation	28	6.04752	0.000165216	P02751, Q9BUL8, P49006, P04899, P27487, P84095, P06756, P15153, P09619, Q9HCU0, P07996, P02538, P00734, P62701, Q12846, P05556, Q6ZVX7, P60033, O14672, O60884, O00560, P07384, P40189, Q99584, P42330, P29508, Q08722, Q12959	453	466	16792	2.22729	0.342311	0.00652584	0.29153
GOTERM_CC_DIRECT	GO:0005885~Arp2/3 protein complex	5	1.07991	0.000171676	O15145, O15143, P59998, O15511, P61158	463	12	18224	16.4003	0.0847816	0.00134141	0.248029
GOTERM_MF_DIRECT	GO:0019900~kinase binding	10	2.15983	0.000174278	P11166, Q99653, P08238, P00338, P21333, Q9H0E2, P07195, P35222, Q99497, Q9UNE7	454	75	16881	4.95771	0.110216	0.00306834	0.260962
GOTERM_MF_DIRECT	GO:0051082~unfolded protein binding	12	2.59179	0.000180183	Q15185, P62937, P07900, P11142, P40227, P27824, P02511, P08238, O75695, P11021, O60884, P68371	454	110	16881	4.05631	0.11373	0.00309094	0.269793
BIOCARTA	h_glycolysisPathway:Glycolysis Pathway	6	1.2959	0.000181599	P60174, P04406, P18669, P00558, P06733, P06744	104	10	1625	9.375	0.0289931	0.00489161	0.219522
UP_SEQ_FEATURE	calcium-binding region:1	12	2.59179	0.000182286	Q86YZ3, P30626, Q99653, Q9NZT1, P27482, P06703, P51178, O75340, O43707, P07384, Q99584, P62158	462	128	20063	4.07123	0.260718	0.0130479	0.30608
GOTERM_BP_DIRECT	GO:0030838~positive regulation of actin filament polymerization	8	1.72786	0.000183034	P07737, P05362, P62330, O00159, Q96J84, Q12959, P63000, Q14247	453	45	16792	6.58994	0.371372	0.00711635	0.322923
KEGG_PATHWAY	hsa04520:Adherens junction	12	2.59179	0.000196028	P46940, P12814, P18206, P60953, Q92692, P15153, O60716, P61586, P60709, O43707, P35222, P63000	298	71	6910	3.91908	0.0433396	0.00210762	0.250323
GOTERM_BP_DIRECT	GO:0001933~negative regulation of protein phosphorylation	9	1.94384	0.00021837	O14495, Q99653, P04156, Q96S97, P62942, Q9BZQ8, P23142, Q99497, Q96J84	453	61	16792	5.46911	0.425266	0.00835652	0.385153
GOTERM_CC_DIRECT	GO:0008180~COP9 signalosome	7	1.51188	0.000223384	O75955, P80723, P08238, P63167, P11021, P35579, O43491	463	35	18224	7.87214	0.108883	0.00171911	0.322622
GOTERM_CC_DIRECT	GO:0045095~keratin filament	11	2.37581	0.000224611	Q7Z794, Q8N1N4, P08729, P04259, P13647, P02533, P35908, Q86Y46, P04264, P02538, P31944	463	100	18224	4.32968	0.109447	0.00170314	0.324391
GOTERM_BP_DIRECT	GO:0031532~actin cytoskeleton reorganization	8	1.72786	0.000242191	P06702, P11233, P15311, P04083, P61586, P21333, P35579, Q14247	453	47	16792	6.30952	0.458965	0.00912633	0.427083
GOTERM_BP_DIRECT	GO:0039702~viral budding via host ESCRT complex	6	1.2959	0.000249152	A5D8V6, O43633, Q9UQN3, Q8WUM4, Q9H444, Q96FZ7	453	22	16792	10.1096	0.468434	0.00925002	0.439332
UP_KEYWORDS	Transport	69	14.9028	0.00025234	Q15286, P61006, Q9H444, Q01650, Q53TN4, Q9ULC3, Q9H4M9, P02730, P11166, O60493, P61106, P61764, Q15758, Q9Y696, O75695, O43707, P08962, P05023, P05026, O00161, O00186, P69905, P02788, Q9UL25, Q8WUM4, Q9UMY4, P62491, Q9H0U4, O00299, Q86Y82, O00159, Q8WWI5, Q9NUP9, Q14847, O60784, Q9UGM3, Q8IWA5, Q14974, O43633, P61026, P08582, P51153, Q96FZ7, P61020, O14964, A5D8V6, Q9NUM4, P08195, O14828, P55072,…	463	1978	20581	1.55063	0.0880004	0.00191724	0.346714
KEGG_PATHWAY	hsa04971:Gastric acid secretion	12	2.59179	0.000252355	P08754, Q9NZT1, P27482, P15311, P63092, P54709, P50148, P63096, P05023, P04899, P05026, P62158	298	73	6910	3.81171	0.0554431	0.00258934	0.322144
GOTERM_CC_DIRECT	GO:0005769~early endosome	17	3.67171	0.000257226	P07355, O75955, O15400, Q9UMY4, P61020, O14964, Q9H4M9, P51148, O60493, P61106, P20339, P61421, P17302, P62330, Q9UNF0, O60784, P62834	463	229	18224	2.92197	0.124312	0.001922	0.371413
UP_KEYWORDS	Extracellular matrix	17	3.67171	0.000257339	P07355, P02751, P12110, P14543, P12111, Q9Y6C2, P23142, P35555, Q16363, Q15582, P08123, P12109, P09382, P07942, P11047, Q08380, P98160	463	258	20581	2.92897	0.0896634	0.00191532	0.353572
KEGG_PATHWAY	hsa04014:Ras signaling pathway	23	4.9676	0.000261988	P60953, P62070, P61020, P62158, P51148, P63000, Q9UBI6, Q9NZT1, P11233, P20339, P27482, P11234, P62873, P15153, P62879, P09619, P61586, P10301, P62330, P01111, Q9HAV0, P61224, P62834	298	226	6910	2.35983	0.0574978	0.00257134	0.334422
GOTERM_MF_DIRECT	GO:0019903~protein phosphatase binding	9	1.94384	0.000268476	P46940, O60493, P07900, P06239, P56199, P14923, Q14764, P35222, P55072	454	63	16881	5.31183	0.164649	0.00448748	0.401749
UP_KEYWORDS	GPI-anchor	12	2.59179	0.000271048	P13987, P04156, P55290, P05186, Q7Z3B1, P08582, P21589, P35052, P08174, Q03405, P04216, Q10588	463	137	20581	3.89355	0.0942084	0.00197696	0.372374
GOTERM_MF_DIRECT	GO:0008092~cytoskeletal protein binding	8	1.72786	0.000271974	P07355, P09972, P04075, P35908, Q8IZP0, Q9UNF0, Q9NUP9, Q12959	454	48	16881	6.19714	0.166605	0.0044352	0.406974
GOTERM_BP_DIRECT	GO:0000165~MAPK cascade	19	4.10367	0.00027709	P25788, P25789, P25786, P25787, P30086, P31946, Q99436, P62158, P20618, P28072, P0CG48, P28062, P28070, P09619, O14818, P60900, P28065, P01111, P28066	453	262	16792	2.68817	0.504802	0.0101338	0.488481
UP_KEYWORDS	Epidermolysis bullosa	5	1.07991	0.000281054	Q15149, P15924, P13647, P02533, P26006	463	15	20581	14.8171	0.0975112	0.00200972	0.386096
GOTERM_CC_DIRECT	GO:0071438~invadopodium membrane	4	0.863931	0.00030581	P27487, P05556, Q03405, P26006	463	6	18224	26.2405	0.145998	0.00225206	0.441419
GOTERM_MF_DIRECT	GO:0017134~fibroblast growth factor binding	6	1.2959	0.000307011	P15880, P06756, P35052, P07996, Q99584, P05106	454	23	16881	9.69987	0.185946	0.00488633	0.459289
UP_KEYWORDS	Lysosome	17	3.67171	0.000319968	Q6IAA8, P13473, P07858, P11279, P51149, Q969X1, P11117, P30041, Q9NUM4, Q96BM9, Q9UBR2, P09619, P07339, O15118, P08962, Q14108, P07602	463	263	20581	2.87328	0.110243	0.00224377	0.439445
GOTERM_CC_DIRECT	GO:0036464~cytoplasmic ribonucleoprotein granule	6	1.2959	0.000357827	P46940, P07437, P60953, P60709, P62701, P63000	463	25	18224	9.44657	0.168623	0.00259763	0.516323
GOTERM_CC_DIRECT	GO:0005794~Golgi apparatus	40	8.63931	0.000358093	O14495, Q6IAA8, P61026, Q9BUL8, P51153, P04040, P61769, P61106, P02511, Q15758, P17302, Q86VE9, O75695, Q92542, Q9Y287, P30508, P05023, O95183, Q29940, P08754, P02768, O14672, Q969X1, P51149, P62491, Q9H0U4, P28072, P50395, P16190, P04156, P10909, P35908, P15529, P62330, P01891, O15118, P16070, P01111, P30462, Q10471, Q12959, Q14247	463	863	18224	1.82437	0.168737	0.0025635	0.516705
GOTERM_BP_DIRECT	GO:0001525~angiogenesis	17	3.67171	0.000364327	P07355, P02751, Q9BUL8, P51178, P06744, O75340, P04216, Q6UVK1, Q15582, P35579, P06756, Q9Y696, P31151, P15144, P98160, Q08431, P23381	453	223	16792	2.82584	0.603112	0.0131147	0.641804
GOTERM_BP_DIRECT	GO:0030953~astral microtubule organization	4	0.863931	0.000364724	Q14974, P15311, P62491, Q12959	453	6	16792	24.7123	0.603512	0.0129452	0.642502
GOTERM_BP_DIRECT	GO:0030866~cortical actin cytoskeleton organization	6	1.2959	0.000384682	Q9Y490, P51153, P62330, Q9NZN4, Q12959, O43491	453	24	16792	9.26711	0.623087	0.0134606	0.677547
GOTERM_BP_DIRECT	GO:0032456~endocytic recycling	6	1.2959	0.000384682	Q9H223, P61106, Q15286, P51153, Q9NZN4, Q9H4M9	453	24	16792	9.26711	0.623087	0.0134606	0.677547
GOTERM_BP_DIRECT	GO:0034332~adherens junction organization	7	1.51188	0.000421215	P15924, P60953, P55290, Q92692, O60716, P15151, P14923	453	37	16792	7.01295	0.656451	0.0145294	0.741668
GOTERM_BP_DIRECT	GO:0007080~mitotic metaphase plate congression	7	1.51188	0.000421215	Q14974, O43633, Q9UQN3, Q8WUM4, Q9H444, Q96FZ7, P62491	453	37	16792	7.01295	0.656451	0.0145294	0.741668
GOTERM_CC_DIRECT	GO:0030175~filopodium	9	1.94384	0.000421779	P15311, P35241, P60953, P05556, Q16658, P26038, Q8IZP0, Q14118, P63267	463	71	18224	4.98938	0.19562	0.00297753	0.60834
GOTERM_BP_DIRECT	GO:0043123~positive regulation of I-kappaB kinase/NF-kappaB signaling	14	3.02376	0.00042221	Q8IWA5, P02788, P62942, P21333, P61088, O43657, P08134, P35222, P21980, P0CG48, P17302, P61586, P09382, Q99584	453	161	16792	3.22334	0.657317	0.0143681	0.743414
INTERPRO	IPR000243:Peptidase T1A, proteasome beta-subunit	4	0.863931	0.000476067	P28072, P28062, P28065, Q99436	456	7	18559	23.2569	0.362669	0.019395	0.744244
KEGG_PATHWAY	hsa05203:Viral carcinogenesis	21	4.53564	0.000482707	Q29940, P60953, P31946, P61981, P63000, P12814, P27348, P16190, P06396, P61421, P62258, P61586, Q04917, P40189, P01891, P14618, P30508, O43707, P01111, P30462, P63104, P62805, Q12959	298	205	6910	2.37535	0.103375	0.00453627	0.615365
GOTERM_CC_DIRECT	GO:0043231~intracellular membrane-bounded organelle	29	6.2635	0.000497565	Q6IAA8, P04406, O15400, P25789, P04040, Q01650, O14964, P61106, Q9NUM4, Q9UBR2, Q9Y287, Q00610, Q9UNF0, O14828, P05023, P55072, P28799, Q13835, P37837, P02786, P32856, P07858, O14672, P20020, Q9NZM1, P51149, P51148, Q15365, Q14247	463	558	18224	2.04563	0.226483	0.00346436	0.717282
INTERPRO	IPR000727:Target SNARE coiled-coil domain	6	1.2959	0.000534227	O00161, Q12846, O15400, P32856, Q86Y82, Q8IZP0	456	28	18559	8.72133	0.396804	0.0208428	0.834809
GOTERM_BP_DIRECT	GO:0042026~protein refolding	5	1.07991	0.00055849	P61769, P07900, P11142, P62942, O60884	453	15	16792	12.3561	0.757493	0.0187124	0.982255
GOTERM_BP_DIRECT	GO:1903543~positive regulation of exosomal secretion	5	1.07991	0.00055849	O43633, Q8WUM4, O00560, P51149, O14964	453	15	16792	12.3561	0.757493	0.0187124	0.982255
GOTERM_MF_DIRECT	GO:0001968~fibronectin binding	6	1.2959	0.000561667	P06756, P05556, P23142, P07996, P05106, P26006	454	26	16881	8.58065	0.313688	0.00871582	0.838761
GOTERM_MF_DIRECT	GO:0050840~extracellular matrix binding	6	1.2959	0.000561667	P06756, Q9HCU0, P04004, P07996, Q15582, P05106	454	26	16881	8.58065	0.313688	0.00871582	0.838761
KEGG_PATHWAY	hsa04972:Pancreatic secretion	13	2.80778	0.000582616	P63092, P54709, P50148, P61006, P20020, P62491, P63000, P61586, P05023, Q10588, P61224, P62834, P05026	298	93	6910	3.24132	0.123405	0.00525453	0.742294
GOTERM_BP_DIRECT	GO:0036010~protein localization to endosome	4	0.863931	0.000625516	Q15286, P62330, Q9H0E2, Q9UNF0	453	7	16792	21.182	0.795422	0.0206625	1.09953
GOTERM_BP_DIRECT	GO:0019882~antigen processing and presentation	8	1.72786	0.000649617	Q29940, P16190, P28062, P25311, P61026, Q15286, P01891, P30508, P61020, P30462	453	55	16792	5.39177	0.807559	0.0211747	1.14166
GOTERM_BP_DIRECT	GO:0071377~cellular response to glucagon stimulus	7	1.51188	0.000649696	Q9UBI6, P62873, P63092, P62879, P05089, P13861, Q9HAV0	453	40	16792	6.48698	0.807597	0.0209086	1.1418
SMART	SM00054:EFh	13	2.80778	0.000653935	P06702, P30626, P51178, P60660, P06703, O75340, P62158, P12814, Q9NZT1, Q99653, P27482, P31949, O43707	280	144	10057	3.24258	0.122633	0.0162207	0.816555
GOTERM_BP_DIRECT	GO:0035987~endodermal cell differentiation	6	1.2959	0.000683663	P02751, P18084, P06756, P12109, P04004, P07942	453	27	16792	8.23743	0.823487	0.0217147	1.20115
GOTERM_BP_DIRECT	GO:0007034~vacuolar transport	5	1.07991	0.00072891	O43633, P61421, Q9UQN3, Q9H444, Q96FZ7	453	16	16792	11.5839	0.842635	0.0228498	1.28017
GOTERM_BP_DIRECT	GO:0045109~intermediate filament organization	5	1.07991	0.00072891	P15924, Q04695, P08670, P35527, P35908	453	16	16792	11.5839	0.842635	0.0228498	1.28017
GOTERM_CC_DIRECT	GO:0030426~growth cone	11	2.37581	0.000739443	P46940, P80723, Q16658, O15145, O60716, Q8IZP0, P04216, Q16555, P62158, P26006, Q14247	463	116	18224	3.73248	0.317296	0.00507632	1.06424
INTERPRO	IPR000301:Tetraspanin	6	1.2959	0.000744046	P21926, P60033, O60637, O43657, P08962, P27701	456	30	18559	8.13991	0.505461	0.0277722	1.1609
GOTERM_CC_DIRECT	GO:0044291~cell-cell contact zone	5	1.07991	0.000746342	O75955, Q14254, Q92692, Q09666, P61225	463	17	18224	11.5767	0.319724	0.00505634	1.07412
KEGG_PATHWAY	hsa04530:Tight junction	16	3.45572	0.000748723	P08754, P60953, P62070, P51153, P60709, P35222, P35579, P04899, O43491, P12814, P61586, P10301, O43707, P63096, P01111, Q14247	298	137	6910	2.70808	0.155723	0.00648942	0.952994
KEGG_PATHWAY	hsa05132:Salmonella infection	12	2.59179	0.000781211	P07737, P60953, P84095, O15145, O15143, P60709, P21333, P59998, O15511, P51149, O75369, P63000	298	83	6910	3.35247	0.161904	0.00652023	0.994154
GOTERM_CC_DIRECT	GO:0031253~cell projection membrane	4	0.863931	0.000824357	Q16658, Q15286, Q96J84, Q12959	463	8	18224	19.6803	0.346585	0.00551129	1.18577
GOTERM_BP_DIRECT	GO:0030334~regulation of cell migration	9	1.94384	0.000824602	P18206, P61586, P21333, O15031, Q9NQC3, Q16363, P04216, P05106, P63000	453	74	16792	4.50832	0.876567	0.0254971	1.44708
GOTERM_BP_DIRECT	GO:0006986~response to unfolded protein	7	1.51188	0.00084858	P07900, P34932, P11142, P08238, P07996, P04792, Q9BS26	453	42	16792	6.17807	0.883855	0.0259134	1.48886
GOTERM_BP_DIRECT	GO:0090002~establishment of protein localization to plasma membrane	7	1.51188	0.00084858	O75955, Q14254, P15311, P35241, P51153, P60903, P14923	453	42	16792	6.17807	0.883855	0.0259134	1.48886
INTERPRO	IPR008952:Tetraspanin, EC2 domain	6	1.2959	0.000869459	P21926, P60033, O60637, O43657, P08962, P27701	456	31	18559	7.87733	0.560829	0.0311531	1.35532
UP_SEQ_FEATURE	cross-link:Glycyl lysine isopeptide (Lys-Gly) (interchain with G-Cter in ubiquitin)	16	3.45572	0.000871945	P07437, P63092, Q14974, P25786, P26639, Q96KK5, P68363, Q01650, P62158, P62937, P07737, P0CG48, P08195, P68431, P60900, O43707	462	255	20063	2.72479	0.764358	0.058449	1.45614
UP_SEQ_FEATURE	signal peptide	104	22.4622	0.000872473	P13987, Q7Z3B1, P35052, O15031, P04216, Q9UN70, P26006, P61769, P12273, P15151, P08174, P98160, P78324, P12111, P05556, P02749, P05362, P11279, Q6UVK1, Q96J84, P20742, P55290, P56199, P01891, O15118, P98172, Q9BS26, Q92692, P13473, P11117, P06756, P09619, Q969P0, Q9UBR2, P07942, P11021, Q29940, P30101, P27824, P54289, P35613, P61626, Q15582, P53801, P06396, P36222, P40189, Q9H6B4, Q08380, P59665,…	462	3346	20063	1.34977	0.764565	0.0562111	1.45702
UP_SEQ_FEATURE	glycosylation site:N-linked (Glc) (glycation)	4	0.863931	0.000913165	P07738, P13987, P69905, P02768	462	9	20063	19.3006	0.779929	0.0565608	1.52448
GOTERM_BP_DIRECT	GO:0030033~microvillus assembly	5	1.07991	0.000933056	P15311, P35241, P61225, P62834, P61224	453	17	16792	10.9025	0.90627	0.0281192	1.63593
UP_KEYWORDS	Neuropathy	9	1.94384	0.00094206	P49588, P41250, Q04446, Q92597, P51149, P49773, P04792, P55072, Q9HAV0	463	90	20581	4.44514	0.291081	0.00646981	1.28871
UP_KEYWORDS	Charcot-Marie-Tooth disease	7	1.51188	0.000948593	P49588, P41250, Q92597, P51149, P04792, P55072, Q9HAV0	463	51	20581	6.10117	0.292771	0.00639429	1.29759
GOTERM_BP_DIRECT	GO:0043297~apical junction assembly	4	0.863931	0.000980857	P18206, P61586, O75083, P08134	453	8	16792	18.5342	0.91698	0.0291925	1.71905
GOTERM_BP_DIRECT	GO:0048227~plasma membrane to endosome transport	4	0.863931	0.000980857	Q15286, P61020, P62491, P51148	453	8	16792	18.5342	0.91698	0.0291925	1.71905
GOTERM_BP_DIRECT	GO:2000643~positive regulation of early endosome to late endosome transport	4	0.863931	0.000980857	P15311, P35241, Q9UL25, P26038	453	8	16792	18.5342	0.91698	0.0291925	1.71905
GOTERM_BP_DIRECT	GO:0030216~keratinocyte differentiation	9	1.94384	0.00098463	P04083, P15924, P13645, Q9Y696, P01040, P31151, P08779, P42330, Q08188	453	76	16792	4.38968	0.917771	0.0289635	1.72561
UP_SEQ_FEATURE	domain:Actin-binding	5	1.07991	0.000995137	P12814, Q15149, P21333, O43707, O75369	462	20	20063	10.8566	0.807905	0.059273	1.66026
GOTERM_CC_DIRECT	GO:0044297~cell body	8	1.72786	0.00104512	P07437, P15311, P62873, P62879, P50148, P63267, P04899, Q99497	463	63	18224	4.99818	0.416998	0.00689362	1.50109
KEGG_PATHWAY	hsa04970:Salivary secretion	12	2.59179	0.001056	Q9UGM3, Q9NZT1, P27482, P63092, P54709, P50148, P61626, P20020, P05023, Q10588, P05026, P62158	298	86	6910	3.23552	0.212414	0.00849168	1.34168
GOTERM_MF_DIRECT	GO:0005518~collagen binding	8	1.72786	0.00108252	P02751, P14543, P56199, P07858, P04004, P16070, Q15582, P26006	454	60	16881	4.95771	0.516005	0.0163575	1.6107
GOTERM_BP_DIRECT	GO:0043434~response to peptide hormone	7	1.51188	0.00109136	P04083, P17302, P35613, P08174, P63096, Q14118, P04899	453	44	16792	5.89725	0.937288	0.0316872	1.91097
GOTERM_BP_DIRECT	GO:0042102~positive regulation of T cell proliferation	8	1.72786	0.00110183	P13987, P04083, P00491, P02786, P15529, P40189, Q5ZPR3, P98172	453	60	16792	4.94246	0.938933	0.0316246	1.92913
GOTERM_BP_DIRECT	GO:0002474~antigen processing and presentation of peptide antigen via MHC class I	6	1.2959	0.00112936	Q29940, P30101, P61769, P27824, P16190, P01891, P30508, P30462	453	30	16792	7.41369	0.943056	0.0320401	1.97688
INTERPRO	IPR018499:Tetraspanin/Peripherin	6	1.2959	0.00116662	P21926, P60033, O60637, O43657, P08962, P27701	456	33	18559	7.39992	0.668547	0.0400738	1.81459
GOTERM_CC_DIRECT	GO:0031258~lamellipodium membrane	5	1.07991	0.00116762	P06756, P27487, P23528, Q6UVK1, P05106	463	19	18224	10.3581	0.452746	0.00760188	1.67565
GOTERM_CC_DIRECT	GO:0031528~microvillus membrane	5	1.07991	0.00116762	P15311, P06756, P26038, P35222, P05106	463	19	18224	10.3581	0.452746	0.00760188	1.67565
UP_KEYWORDS	Pyrrolidone carboxylic acid	9	1.94384	0.00116771	P02751, P61769, P12111, P25311, P12273, P16070, P04216, Q08722, P08123	463	93	20581	4.30175	0.347185	0.00772387	1.59509
GOTERM_BP_DIRECT	GO:0000920~cell separation after cytokinesis	5	1.07991	0.00117433	O43633, Q9UQN3, Q8WUM4, Q9H444, Q96FZ7	453	18	16792	10.2968	0.949199	0.0329271	2.05482
UP_KEYWORDS	MHC I	4	0.863931	0.00119903	Q29940, P61769, P16190, P01891, P30508, P30462	463	10	20581	17.7806	0.354615	0.00778929	1.63755
GOTERM_BP_DIRECT	GO:0010629~negative regulation of gene expression	12	2.59179	0.00120314	Q99829, Q14254, P02511, P60953, P17302, Q9BUL8, Q9UMY4, Q96S97, P15529, P14174, P20073, Q99497	453	137	16792	3.24687	0.952783	0.0333534	2.10473
GOTERM_CC_DIRECT	GO:0005915~zonula adherens	4	0.863931	0.00121332	P18206, Q92692, O60716, P14923	463	9	18224	17.4936	0.465516	0.00780008	1.7407
KEGG_PATHWAY	hsa00030:Pentose phosphate pathway	7	1.51188	0.00123189	P09972, P37837, P36871, P52209, P04075, P06744, P29401	298	29	6910	5.59708	0.243141	0.00956015	1.56353
INTERPRO	IPR014756:Immunoglobulin E-set	10	2.15983	0.00127079	P20742, P21980, P12273, P52565, P21333, Q04446, O15031, O75369, P01023, Q08188	456	107	18559	3.8037	0.699688	0.0420521	1.97511
KEGG_PATHWAY	hsa04540:Gap junction	12	2.59179	0.00128016	P08754, P07437, P63092, P09619, P17302, P68363, P50148, P63096, P01111, P04899, P68371, P29992	298	88	6910	3.16199	0.251363	0.00960363	1.62433
KEGG_PATHWAY	hsa05133:Pertussis	11	2.37581	0.00128253	P08754, Q9NZT1, P27482, P05556, Q9Y281, P61586, P23528, P63096, P0C0L4, P04899, P62158	298	75	6910	3.40089	0.251765	0.00931246	1.62732
GOTERM_MF_DIRECT	GO:0050839~cell adhesion molecule binding	8	1.72786	0.00131669	P15311, P15924, Q92692, P05556, P15151, P26038, P14923, P05106	454	62	16881	4.79778	0.586362	0.0194258	1.95592
GOTERM_CC_DIRECT	GO:0005834~heterotrimeric G-protein complex	6	1.2959	0.00135313	P08754, Q9UBI6, P62873, P63092, P63096, P04899	463	33	18224	7.15649	0.502763	0.00858869	1.93946
BIOCARTA	h_actinYPathway:Y branching of actin filaments	7	1.51188	0.0013938	O14818, O15145, O15143, P59998, O15511, P61158, P63000	104	21	1625	5.20833	0.202244	0.0317636	1.67358
GOTERM_BP_DIRECT	GO:0007229~integrin-mediated signaling pathway	10	2.15983	0.00139449	P18084, P06756, P05556, P56199, P23142, O14672, P05106, Q08722, P35579, P26006	453	99	16792	3.74429	0.970955	0.0381426	2.4356
KEGG_PATHWAY	hsa04612:Antigen processing and presentation	11	2.37581	0.00142199	Q29940, P30101, P27824, P34932, P07858, P61769, P07900, P11142, P16190, P08238, P01891, P30508, P30462	298	76	6910	3.35615	0.275011	0.00999962	1.80279
GOTERM_BP_DIRECT	GO:0002480~antigen processing and presentation of exogenous peptide antigen via MHC class I, TAP-independent	4	0.863931	0.00144197	Q29940, P61769, P16190, P01891, P30508, P30462	453	9	16792	16.4749	0.974254	0.0389962	2.51753
GOTERM_BP_DIRECT	GO:0039694~viral RNA genome replication	4	0.863931	0.00144197	P20339, P60953, P42356, Q15365	453	9	16792	16.4749	0.974254	0.0389962	2.51753
GOTERM_BP_DIRECT	GO:0071404~cellular response to low-density lipoprotein particle stimulus	4	0.863931	0.00144197	P05556, P21926, P60033, O15118	453	9	16792	16.4749	0.974254	0.0389962	2.51753
UP_SEQ_FEATURE	binding site:NAD	7	1.51188	0.00144726	P40925, P04406, Q9BUT1, P00338, O60701, P07195, O43175	462	54	20063	5.62935	0.909268	0.0821385	2.40597
UP_SEQ_FEATURE	calcium-binding region:2; high affinity	5	1.07991	0.00144886	P06702, Q96FQ6, P31949, P05109, P31151	462	22	20063	9.86964	0.909509	0.0795063	2.40861
UP_KEYWORDS	Pentose shunt	3	0.647948	0.00148604	P60174, P37837, P52209	463	3	20581	44.4514	0.418887	0.00947778	2.02583
UP_SEQ_FEATURE	chain:MHC class I antigen	3	0.647948	0.00155645	Q29940, P16190, P01891, P30508, P30462	462	3	20063	43.4264	0.924305	0.0824376	2.58526
GOTERM_BP_DIRECT	GO:0042493~response to drug	19	4.10367	0.00155801	P04083, P63092, P06239, P05089, P05362, P00338, P04040, P35222, P26006, Q16555, P61769, P07900, P00491, P13929, Q9UKK3, P09382, O15118, P07996, P05023	453	304	16792	2.31678	0.980826	0.041627	2.7175
SMART	SM00503:SynN	4	0.863931	0.00156713	Q12846, O15400, P32856, Q86Y82	280	9	10057	15.9635	0.269241	0.0342521	1.94658
INTERPRO	IPR016040:NAD(P)-binding domain	13	2.80778	0.00158377	P40925, P04406, Q99536, Q9BUT1, P52209, P00338, P53396, O60701, P07195, O43175, Q10588, P16152, P23526	456	179	18559	2.95583	0.776745	0.0503908	2.45592
GOTERM_BP_DIRECT	GO:0050731~positive regulation of peptidyl-tyrosine phosphorylation	9	1.94384	0.00161838	O14495, Q9H223, P60033, P05362, P04004, P14174, P16070, Q6UVK1, P05106	453	82	16792	4.06849	0.983552	0.0427564	2.82139
GOTERM_BP_DIRECT	GO:0034220~ion transmembrane transport	15	3.23974	0.00170387	P06703, P54709, P20020, P08133, Q04941, P62158, P0CG48, P61421, P17302, Q8N5C1, P05023, Q14847, Q9C0H2, P05026, Q12959	453	210	16792	2.64775	0.986762	0.0445025	2.96831
UP_SEQ_FEATURE	domain:t-SNARE coiled-coil homology	5	1.07991	0.00172236	Q12846, O15400, P32856, Q86Y82, Q8IZP0	462	23	20063	9.44052	0.942525	0.0880246	2.8571
GOTERM_BP_DIRECT	GO:0000910~cytokinesis	7	1.51188	0.00173327	P11233, P11234, Q15286, P08134, P62491, P35579, P53990	453	48	16792	5.40581	0.987715	0.0447928	3.01879
GOTERM_BP_DIRECT	GO:0031424~keratinization	7	1.51188	0.00173327	Q86YZ3, P60953, Q04695, P35908, P08779, P31944, Q08188	453	48	16792	5.40581	0.987715	0.0447928	3.01879
UP_KEYWORDS	Isomerase	10	2.15983	0.00174409	Q15185, P07738, P62937, P30101, P60174, P36871, P18669, P62942, P06744, P14174	463	122	20581	3.64356	0.471203	0.0109252	2.37371
GOTERM_MF_DIRECT	GO:0016209~antioxidant activity	5	1.07991	0.00176192	P06702, P02768, P04040, P32119, Q06830	454	20	16881	9.2957	0.693191	0.0253584	2.60919
INTERPRO	IPR017904:ADF/Cofilin/Destrin	3	0.647948	0.00177001	Q9Y281, P23528, P60981	456	3	18559	40.6996	0.812864	0.0543322	2.74098
UP_SEQ_FEATURE	glycosylation site:O-linked (GalNAc...)	9	1.94384	0.00177352	P02751, P13473, P02786, P02749, P02765, P15529, Q9HCU0, P11279, P19823	462	97	20063	4.02925	0.947204	0.0878186	2.94078
GOTERM_BP_DIRECT	GO:0042744~hydrogen peroxide catabolic process	5	1.07991	0.00178181	P30041, P69905, P04040, P32119, Q06830	453	20	16792	9.26711	0.98914	0.0455556	3.10209
GOTERM_BP_DIRECT	GO:0030307~positive regulation of cell growth	9	1.94384	0.00188956	P06702, P60953, Q04695, P16401, P05109, O14672, O00560, P58546, P00734	453	84	16792	3.97162	0.991741	0.047765	3.28673
UP_KEYWORDS	Basement membrane	6	1.2959	0.00192069	P07355, P14543, P07942, P11047, Q16363, P98160	463	40	20581	6.66771	0.50427	0.0118232	2.61111
GOTERM_BP_DIRECT	GO:0007165~signal transduction	49	10.5832	0.00200919	Q15185, P46940, Q8IWA5, Q92692, Q92882, Q04695, O15484, P04899, O14964, Q16555, Q9UBI6, Q9NZT1, P07900, P11233, P62873, P11234, P15153, P17302, P62879, P09619, P31949, P09382, Q9H0E2, P08758, P61225, P49773, Q9HAV0, P29992, P62834, P63104, P28799, P06702, P30626, P30101, Q13835, P04083, Q01518, P06703, P32856, P14923, Q03405, O75369, P50395, O00299, P42356, P09525, O15118, Q13740, Q08380	453	1161	16792	1.56447	0.993906	0.0502148	3.49134
GOTERM_BP_DIRECT	GO:0010737~protein kinase A signaling	4	0.863931	0.00201897	P15311, P35241, P51153, P35555	453	10	16792	14.8274	0.994055	0.0499616	3.50806
GOTERM_BP_DIRECT	GO:1904903~ESCRT III complex disassembly	4	0.863931	0.00201897	Q9NP79, O43633, Q9UQN3, P53990	453	10	16792	14.8274	0.994055	0.0499616	3.50806
GOTERM_MF_DIRECT	GO:0046977~TAP binding	3	0.647948	0.0021173	Q29940, P16190, P01891, P30508, P30462	454	3	16881	37.1828	0.758308	0.0297628	3.1277
GOTERM_BP_DIRECT	GO:0030043~actin filament fragmentation	3	0.647948	0.00213023	Q9Y281, O75083, P60981	453	3	16792	37.0684	0.99552	0.0521366	3.69797
GOTERM_BP_DIRECT	GO:0097286~iron ion import	3	0.647948	0.00213023	P02786, P08582, P02794	453	3	16792	37.0684	0.99552	0.0521366	3.69797
GOTERM_BP_DIRECT	GO:0002486~antigen processing and presentation of endogenous peptide antigen via MHC class I via ER pathway, TAP-independent	3	0.647948	0.00213023	Q29940, P16190, P01891, P30508, P30462	453	3	16792	37.0684	0.99552	0.0521366	3.69797
GOTERM_BP_DIRECT	GO:0061684~chaperone-mediated autophagy	3	0.647948	0.00213023	P07900, P11142, P13473	453	3	16792	37.0684	0.99552	0.0521366	3.69797
GOTERM_MF_DIRECT	GO:0035255~ionotropic glutamate receptor binding	5	1.07991	0.00213083	O75955, Q14254, P27824, P63092, Q12959	454	21	16881	8.85305	0.760495	0.0293357	3.14739
GOTERM_BP_DIRECT	GO:0018149~peptide cross-linking	7	1.51188	0.00214544	P02751, P04083, P15924, P21980, P01040, P07996, Q08188	453	50	16792	5.18958	0.995689	0.0519981	3.72389
INTERPRO	IPR001589:Actinin-type, actin-binding, conserved site	5	1.07991	0.00218054	P12814, Q15149, P21333, O43707, O75369	456	23	18559	8.84773	0.873187	0.0644441	3.36657
GOTERM_CC_DIRECT	GO:0042612~MHC class I protein complex	4	0.863931	0.00229482	Q29940, P61769, P16190, P01891, P30508, P30462	463	11	18224	14.313	0.694403	0.0143532	3.26848
GOTERM_BP_DIRECT	GO:0071902~positive regulation of protein serine/threonine kinase activity	6	1.2959	0.00230417	P02788, P11234, P08238, Q9BUL8, P61586, P62158	453	35	16792	6.35459	0.99712	0.0552145	3.99415
GOTERM_CC_DIRECT	GO:0001725~stress fiber	7	1.51188	0.00237075	P12814, Q16658, P67936, O00159, O43707, O75369, P35579	463	54	18224	5.10231	0.706172	0.0146478	3.37491
GOTERM_BP_DIRECT	GO:0042542~response to hydrogen peroxide	7	1.51188	0.0023773	P69905, P02511, P13639, P09619, Q9BUL8, P00338, P04040	453	51	16792	5.08782	0.997609	0.0563865	4.11842
KEGG_PATHWAY	hsa04713:Circadian entrainment	12	2.59179	0.00239284	P08754, Q9NZT1, Q9UBI6, P27482, P62873, P63092, P62879, P50148, P63096, Q9HAV0, P04899, P62158	298	95	6910	2.929	0.418085	0.0162731	3.01637
UP_KEYWORDS	Ectodermal dysplasia	6	1.2959	0.0023937	Q13835, Q04695, P04259, P02533, P08779, P02538	463	42	20581	6.3502	0.583033	0.0144734	3.24438
GOTERM_BP_DIRECT	GO:0016477~cell migration	13	2.80778	0.0024429	P05556, P14923, O15511, Q6UVK1, P05106, P06756, Q16658, P09619, P61586, Q9HCU0, P11047, P08962, P07996	453	172	16792	2.80168	0.997976	0.0573629	4.22975
KEGG_PATHWAY	hsa04962:Vasopressin-regulated water reabsorption	8	1.72786	0.00245934	Q12846, P20339, P63092, P52565, P63167, P61020, P62491, P51148	298	44	6910	4.21599	0.426786	0.0162343	3.09899
COG_ONTOLOGY	Posttranslational modification, protein turnover, chaperones	8	1.72786	0.00246326	P30041, P27105, P26641, P28062, P02511, P78417, O60884, Q92743	38	106	2026	4.02383	0.0339389	0.0339389	1.66138
GOTERM_CC_DIRECT	GO:0005635~nuclear envelope	12	2.59179	0.0024746	Q14974, O00299, O43633, P15153, P06703, P50995, O15118, Q9H444, Q9NQC3, Q9NZM1, P20073, P53990	463	159	18224	2.97062	0.721539	0.0151047	3.52029
INTERPRO	IPR019747:FERM conserved site	5	1.07991	0.00256656	P15311, P35241, Q9Y490, P26038, O43491	456	24	18559	8.47908	0.912059	0.0731573	3.95138
GOTERM_BP_DIRECT	GO:0034314~Arp2/3 complex-mediated actin nucleation	5	1.07991	0.00257821	O15145, O15143, P59998, O15511, P61158	453	22	16792	8.42464	0.998565	0.0598936	4.45904
GOTERM_MF_DIRECT	GO:0050786~RAGE receptor binding	4	0.863931	0.0026973	P06702, P05109, P31151, Q99584	454	11	16881	13.521	0.836286	0.0362577	3.96842
GOTERM_BP_DIRECT	GO:0007265~Ras protein signal transduction	8	1.72786	0.00271844	P11233, P62873, P11234, P62070, P10301, O00560, P01111, Q99497	453	70	16792	4.23639	0.998996	0.0624801	4.6961
GOTERM_BP_DIRECT	GO:0098869~cellular oxidant detoxification	8	1.72786	0.00271844	P30041, P06702, P69905, P02768, P09211, P78417, P04040, Q99497	453	70	16792	4.23639	0.998996	0.0624801	4.6961
GOTERM_BP_DIRECT	GO:0006098~pentose-phosphate shunt	4	0.863931	0.00272092	P60174, P37837, P52209, P29401	453	11	16792	13.4794	0.999002	0.0619748	4.7003
GOTERM_BP_DIRECT	GO:1903364~positive regulation of cellular protein catabolic process	4	0.863931	0.00272092	P15311, P53801, P35241, P26038	453	11	16792	13.4794	0.999002	0.0619748	4.7003
INTERPRO	IPR001039:MHC class I, alpha chain, alpha1/alpha2	4	0.863931	0.00273073	Q29940, P16190, P25311, P01891, P30508, P30462	456	12	18559	13.5665	0.92474	0.0753945	4.1991
INTERPRO	IPR006011:Syntaxin, N-terminal	4	0.863931	0.00273073	Q12846, O15400, P32856, Q86Y82	456	12	18559	13.5665	0.92474	0.0753945	4.1991
GOTERM_BP_DIRECT	GO:0016192~vesicle-mediated transport	12	2.59179	0.00275074	Q99829, Q12846, P50395, P61106, P32856, P61026, O75131, Q86Y82, P62330, Q00610, P62491, O95183	453	152	16792	2.92646	0.999075	0.0620767	4.75063
KEGG_PATHWAY	hsa05416:Viral myocarditis	9	1.94384	0.0027908	Q29940, P16190, P15153, P05362, P60709, P01891, P08174, P30508, Q14118, P30462, P63000	298	57	6910	3.66125	0.468262	0.017884	3.50982
KEGG_PATHWAY	hsa05200:Pathways in cancer	30	6.47948	0.00281311	P02751, P60953, P35222, P04899, P26006, P11166, Q9UBI6, P07900, P11233, P11234, P62873, P06756, P15153, P09619, P62879, P07942, P11047, P63096, Q9HAV0, P29992, P08754, P63092, P05556, P50148, P14923, Q16363, P63000, P08238, P61586, P01111	298	393	6910	1.77007	0.470943	0.0175295	3.53741
OMIM_DISEASE	158810~Bethlem myopathy 1	3	0.647948	0.00284591	P12110, P12111, P12109	149	3	4740	31.8121	0.601695	0.601695	3.77807
OMIM_DISEASE	254090~Ullrich congenital muscular dystrophy 1	3	0.647948	0.00284591	P12110, P12111, P12109	149	3	4740	31.8121	0.601695	0.601695	3.77807
GOTERM_CC_DIRECT	GO:0002102~podosome	5	1.07991	0.00289608	P06396, Q16658, O75083, P67936, Q14247	463	24	18224	8.20014	0.776098	0.0174524	4.10825
GOTERM_CC_DIRECT	GO:0030057~desmosome	5	1.07991	0.00289608	Q13835, P15924, Q02413, Q08554, P14923	463	24	18224	8.20014	0.776098	0.0174524	4.10825
UP_SEQ_FEATURE	domain:EF-hand 4	7	1.51188	0.00295397	P30626, Q99653, Q9NZT1, P27482, O75340, P07384, P62158	462	62	20063	4.90298	0.992568	0.138039	4.85286
GOTERM_BP_DIRECT	GO:0007162~negative regulation of cell adhesion	6	1.2959	0.00296077	P55290, P52565, P23142, O14672, O15031, Q15582	453	37	16792	6.0111	0.999458	0.0660762	5.10447
GOTERM_CC_DIRECT	GO:0000815~ESCRT III complex	4	0.863931	0.00300254	O43633, Q9UQN3, Q9H444, Q96FZ7	463	12	18224	13.1202	0.7881	0.0178805	4.25623
KEGG_PATHWAY	hsa05414:Dilated cardiomyopathy	11	2.37581	0.00303996	P18084, P54289, P63092, P06756, P05556, P56199, P60709, P67936, Q14118, P05106, P26006	298	84	6910	3.03651	0.497459	0.0184248	3.81758
KEGG_PATHWAY	hsa04360:Axon guidance	14	3.02376	0.00304675	P08754, P60953, P05556, Q9Y281, O15031, P23528, P04899, Q16555, P63000, P15153, P61586, P63096, P01111, P98172	298	127	6910	2.55615	0.498231	0.0179841	3.82595
UP_SEQ_FEATURE	glycosylation site:N-linked (Glc) (glycation); in vitro	3	0.647948	0.0030655	P07738, P61769, P02768	462	4	20063	32.5698	0.993826	0.138971	5.03167
GOTERM_CC_DIRECT	GO:0005902~microvillus	7	1.51188	0.0031258	P15311, P35241, Q9Y696, Q16658, P09543, P26038, O00159	463	57	18224	4.83377	0.801197	0.0183969	4.4273
GOTERM_MF_DIRECT	GO:0004175~endopeptidase activity	7	1.51188	0.00313895	Q99829, P25788, P28072, Q92542, P15529, O14672, P60900	454	54	16881	4.82	0.878325	0.041253	4.60402
UP_SEQ_FEATURE	domain:CH 1	5	1.07991	0.00317514	P12814, Q15149, P21333, O43707, O75369	462	27	20063	8.04193	0.994854	0.139773	5.20714
UP_SEQ_FEATURE	domain:CH 2	5	1.07991	0.00317514	P12814, Q15149, P21333, O43707, O75369	462	27	20063	8.04193	0.994854	0.139773	5.20714
UP_KEYWORDS	Integrin	6	1.2959	0.0032543	P18084, P06756, P05556, P56199, P05106, P26006	463	45	20581	5.92685	0.695704	0.0193152	4.38677
KEGG_PATHWAY	hsa04915:Estrogen signaling pathway	12	2.59179	0.00331831	P08754, Q9NZT1, P07900, P11142, P27482, P63092, P08238, P50148, P63096, P01111, P04899, P62158	298	99	6910	2.81066	0.528192	0.0190768	4.16032
GOTERM_BP_DIRECT	GO:0010811~positive regulation of cell-substrate adhesion	6	1.2959	0.00333529	O43854, P14543, Q9Y6C2, P04004, P63000, P26006	453	38	16792	5.85291	0.999791	0.0734878	5.73234
GOTERM_BP_DIRECT	GO:0034446~substrate adhesion-dependent cell spreading	6	1.2959	0.00333529	P02751, P06756, P07942, P11047, P05106, P63000	453	38	16792	5.85291	0.999791	0.0734878	5.73234
GOTERM_BP_DIRECT	GO:2001237~negative regulation of extrinsic apoptotic signaling pathway	6	1.2959	0.00333529	P06756, P09211, P17931, P07996, Q99497, Q14247	453	38	16792	5.85291	0.999791	0.0734878	5.73234
SMART	SM00397:t_SNARE	5	1.07991	0.00338444	O00161, Q12846, O15400, P32856, Q86Y82	280	23	10057	7.80823	0.492387	0.0655559	4.16022
UP_KEYWORDS	Zymogen	13	2.80778	0.00339181	P28072, P28062, P28070, Q9UBR2, P07858, P07339, O14672, P28065, P00734, P31944, Q99497, Q08188, Q99436	463	214	20581	2.70032	0.710649	0.0198031	4.56814
UP_KEYWORDS	Antioxidant	4	0.863931	0.0034019	P30041, P06702, P32119, Q06830	463	14	20581	12.7004	0.711717	0.0195494	4.58144
GOTERM_MF_DIRECT	GO:0001664~G-protein coupled receptor binding	7	1.51188	0.00344519	P08754, P11142, P21333, P63096, P04899, P07602, Q9UNE7	454	55	16881	4.73236	0.900963	0.044326	5.04243
INTERPRO	IPR009053:Prefoldin	5	1.07991	0.0034742	P13645, Q04695, P08729, P02533, P07942	456	26	18559	7.82684	0.962832	0.0922924	5.31342
INTERPRO	IPR011174:Ezrin/radixin/moesin	3	0.647948	0.00348253	P15311, P35241, P26038	456	4	18559	30.5247	0.963125	0.0899832	5.32583
INTERPRO	IPR011259:Ezrin/radixin/moesin, C-terminal	3	0.647948	0.00348253	P15311, P35241, P26038	456	4	18559	30.5247	0.963125	0.0899832	5.32583
INTERPRO	IPR024706:Peroxiredoxin, AhpC-type	3	0.647948	0.00348253	P30041, P32119, Q06830	456	4	18559	30.5247	0.963125	0.0899832	5.32583
INTERPRO	IPR005024:Snf7	4	0.863931	0.00348581	O43633, Q9UQN3, Q9H444, Q96FZ7	456	13	18559	12.5229	0.96324	0.0876753	5.33071
GOTERM_MF_DIRECT	GO:0015075~ion transmembrane transporter activity	4	0.863931	0.00352526	P17302, P06703, Q14847, Q04941	454	12	16881	12.3943	0.906154	0.0444822	5.15675
GOTERM_BP_DIRECT	GO:0031581~hemidesmosome assembly	4	0.863931	0.00355591	Q15149, P13647, P02533, P11047	453	12	16792	12.3561	0.999881	0.0774923	6.10039
GOTERM_BP_DIRECT	GO:0044319~wound healing, spreading of cells	4	0.863931	0.00355591	Q9BUL8, P61586, P21333, P08134	453	12	16792	12.3561	0.999881	0.0774923	6.10039
GOTERM_BP_DIRECT	GO:0060315~negative regulation of ryanodine-sensitive calcium-release channel activity	4	0.863931	0.00355591	P30626, P78417, P62942, P62158	453	12	16792	12.3561	0.999881	0.0774923	6.10039
BIOCARTA	h_mhcPathway:Antigen Processing and Presentation	5	1.07991	0.00355604	P61769, P28072, P16190, P28062, P01891, P28065	104	11	1625	7.10227	0.438478	0.0695976	4.21906
GOTERM_CC_DIRECT	GO:0005788~endoplasmic reticulum lumen	13	2.80778	0.00366785	P30101, P61769, P27824, P12110, P12111, P12109, Q9UBR2, P11021, P07996, Q03405, P00734, P08123, Q9BS26	463	192	18224	2.66505	0.849845	0.021316	5.17622
GOTERM_MF_DIRECT	GO:0005484~SNAP receptor activity	6	1.2959	0.00369423	O00161, Q12846, O15400, P32856, Q86Y82, O95183	454	39	16881	5.72043	0.916233	0.0457095	5.39758
KEGG_PATHWAY	hsa04611:Platelet activation	14	3.02376	0.00373524	O00161, P08754, P63092, Q9Y490, P05556, P60709, P50148, P05106, P04899, P08123, P61586, P63096, P61224, P62834	298	130	6910	2.49716	0.570763	0.0209217	4.67162
GOTERM_BP_DIRECT	GO:0000302~response to reactive oxygen species	6	1.2959	0.00374269	P30041, P09211, P31151, P04040, P32119, Q06830	453	39	16792	5.70284	0.999926	0.0807093	6.41091
GOTERM_BP_DIRECT	GO:0006605~protein targeting	6	1.2959	0.00374269	P27348, P62258, O00159, P31946, P61981, P63104	453	39	16792	5.70284	0.999926	0.0807093	6.41091
GOTERM_MF_DIRECT	GO:0008022~protein C-terminus binding	13	2.80778	0.00378104	Q9NP79, P06239, P63167, P23142, O00560, P31946, P35222, P27348, P08670, O00159, P98160, Q12959, P05026	454	182	16881	2.65592	0.920983	0.0459143	5.52108
GOTERM_CC_DIRECT	GO:0005770~late endosome	10	2.15983	0.00390601	P61106, P11142, O15400, P13473, Q9UQN3, P11279, P08962, P51149, P62834, O95183	463	122	18224	3.22629	0.867271	0.0224349	5.50354
GOTERM_CC_DIRECT	GO:0005783~endoplasmic reticulum	35	7.5594	0.00400382	P27105, O75915, P62070, P04040, P04216, Q9H223, Q9UBR2, O00264, Q92542, P11021, P30508, P05023, P07996, P55072, Q99497, Q29940, P30101, P27824, P02768, Q8IZP0, O75340, Q04941, P49184, Q99653, P26641, P16190, P21980, P04156, P36222, P10909, P31151, P01891, O15118, Q9NQC3, P30462, Q9UNE7, Q12959	463	828	18224	1.6638	0.873829	0.0227388	5.63766
GOTERM_BP_DIRECT	GO:0043086~negative regulation of catalytic activity	8	1.72786	0.00401437	P07355, P13489, P09525, P12429, P15529, P08758, Q969X1, P29508	453	75	16792	3.95397	0.999963	0.0855951	6.86084
GOTERM_CC_DIRECT	GO:0009898~cytoplasmic side of plasma membrane	6	1.2959	0.00402522	Q9UL25, Q02413, P14923, Q9H444, P20020, Q12959	463	42	18224	5.62296	0.87522	0.0226108	5.66699
GOTERM_MF_DIRECT	GO:0019834~phospholipase A2 inhibitor activity	3	0.647948	0.00415933	P07355, P04083, P12429	454	4	16881	27.8871	0.938736	0.0495064	6.05751
GOTERM_MF_DIRECT	GO:0051022~Rho GDP-dissociation inhibitor binding	3	0.647948	0.00415933	P07900, P60953, P63000	454	4	16881	27.8871	0.938736	0.0495064	6.05751
GOTERM_BP_DIRECT	GO:0007159~leukocyte cell-cell adhesion	5	1.07991	0.00418374	P15311, P05556, P05362, P21589, P26038	453	25	16792	7.41369	0.999976	0.088309	7.14032
GOTERM_BP_DIRECT	GO:0022615~protein to membrane docking	3	0.647948	0.00418451	O60493, O00186, P51149	453	4	16792	27.8013	0.999976	0.0875975	7.14159
GOTERM_BP_DIRECT	GO:1902115~regulation of organelle assembly	3	0.647948	0.00418451	P15311, P35241, P26038	453	4	16792	27.8013	0.999976	0.0875975	7.14159
GOTERM_BP_DIRECT	GO:0045184~establishment of protein localization	6	1.2959	0.00418455	Q14974, P35241, O43633, P21333, P55072, P53990	453	40	16792	5.56026	0.999976	0.0868831	7.14165
GOTERM_BP_DIRECT	GO:0007010~cytoskeleton organization	12	2.59179	0.00427103	Q92692, P04259, P47756, O75695, P13647, P26038, P60709, P08779, P23528, P04216, P68371, Q16555	453	161	16792	2.76286	0.999981	0.0878835	7.28404
GOTERM_BP_DIRECT	GO:0001916~positive regulation of T cell mediated cytotoxicity	4	0.863931	0.00453109	Q29940, P61769, O15400, P16190, P01891, P30462	453	13	16792	11.4057	0.99999	0.0922453	7.71097
GOTERM_BP_DIRECT	GO:0032516~positive regulation of phosphoprotein phosphatase activity	4	0.863931	0.00453109	P08238, P09619, P56199, P62158	453	13	16792	11.4057	0.99999	0.0922453	7.71097
GOTERM_BP_DIRECT	GO:0045454~cell redox homeostasis	8	1.72786	0.00464656	P30041, P30101, Q9H299, P35754, P02788, P32119, Q06830, Q9BS26	453	77	16792	3.85127	0.999993	0.0937373	7.89995
UP_KEYWORDS	Proteoglycan	6	1.2959	0.00472149	P63092, P35052, P16070, P19823, Q6UVK1, P98160	463	49	20581	5.44303	0.822259	0.02663	6.30557
GOTERM_MF_DIRECT	GO:0051020~GTPase binding	5	1.07991	0.00478868	P07900, P62873, P62879, P06733, P21333	454	26	16881	7.15054	0.95989	0.0558128	6.94367
GOTERM_BP_DIRECT	GO:0005978~glycogen biosynthetic process	5	1.07991	0.00484087	Q15185, P0CG48, P36871, Q04446, P46976	453	26	16792	7.12854	0.999995	0.0967037	8.21714
GOTERM_BP_DIRECT	GO:0006997~nucleus organization	5	1.07991	0.00484087	O43633, Q9UQN3, Q8WUM4, Q9H444, Q96FZ7	453	26	16792	7.12854	0.999995	0.0967037	8.21714
KEGG_PATHWAY	hsa04024:cAMP signaling pathway	18	3.88769	0.00489494	P08754, P63092, P62070, P54709, P20020, P04899, P63000, P62158, Q9NZT1, P27482, P15153, P61586, P10301, P05023, P63096, P05026, P61224, P62834	298	198	6910	2.10799	0.670102	0.0266856	6.08058
UP_SEQ_FEATURE	domain:EH	3	0.647948	0.00503153	Q9H223, Q9NZN4, Q9H4M9	462	5	20063	26.0558	0.999766	0.207193	8.1323
GOTERM_BP_DIRECT	GO:0010628~positive regulation of gene expression	16	3.45572	0.0050966	P02751, P60953, Q9BUL8, P26038, P23142, O14964, P26006, P15311, P35241, P06396, P17302, P12273, P08670, P15529, Q99497, P63267	453	262	16792	2.26372	0.999998	0.100767	8.63299
GOTERM_BP_DIRECT	GO:0007568~aging	12	2.59179	0.00513214	P48637, P27824, P02511, P13639, P13929, P09543, P05089, P02533, P05198, P04040, P20020, P08779	453	165	16792	2.69589	0.999998	0.100653	8.69065
INTERPRO	IPR018979:FERM, N-terminal	5	1.07991	0.00520956	P15311, P35241, Q9Y490, P26038, O43491	456	29	18559	7.01717	0.992853	0.125011	7.86734
GOTERM_BP_DIRECT	GO:0045669~positive regulation of osteoblast differentiation	7	1.51188	0.00539824	O00299, P02788, P63092, P17302, P40189, P35222, Q5ZPR3	453	60	16792	4.32465	0.999999	0.104794	9.12123
GOTERM_BP_DIRECT	GO:0010951~negative regulation of endopeptidase activity	10	2.15983	0.00543401	P20742, P12111, P01040, P02765, P04004, P30086, P19823, P0C0L4, P29508, P01023	453	121	16792	3.06351	0.999999	0.104655	9.17896
UP_KEYWORDS	Blood group antigen	5	1.07991	0.00547926	P35613, P08174, P16070, P0C0L4, P02730	463	32	20581	6.94553	0.865398	0.0303817	7.28255
UP_KEYWORDS	Signal	117	25.27	0.00560398	P46940, P13987, Q7Z3B1, P35052, O15031, O43175, P04216, Q9UN70, P26006, P61769, P15153, P12273, P15151, P08174, P98160, P78324, P12111, P05556, P02749, P05362, P41250, P11279, Q6UVK1, Q96J84, P20742, P55290, P56199, P01891, O15118, P98172, Q9BS26, Q92692, P13473, P11117, P06756, P09619, Q969P0, Q9UBR2, P07942, P11021, Q08188, Q9C0H2, Q29940, P30101, P27824, P54289, P35613, P61626, Q15582, P53801,…	463	4160	20581	1.2502	0.87142	0.0306009	7.44243
GOTERM_MF_DIRECT	GO:0031996~thioesterase binding	4	0.863931	0.00560468	P60953, P62330, P62158, P63000	454	14	16881	10.6237	0.976849	0.0639299	8.08103
GOTERM_MF_DIRECT	GO:0032794~GTPase activating protein binding	4	0.863931	0.00560468	P08754, P07437, P51178, P63096	454	14	16881	10.6237	0.976849	0.0639299	8.08103
UP_KEYWORDS	Nitration	6	1.2959	0.00560815	P60174, P12277, P08670, P68363, P11021, P31946	463	51	20581	5.22958	0.871617	0.0301733	7.44778
UP_KEYWORDS	Sulfation	6	1.2959	0.00560815	P02751, P16190, P14543, P04004, P01891, P15144, P0C0L4	463	51	20581	5.22958	0.871617	0.0301733	7.44778
GOTERM_BP_DIRECT	GO:0030194~positive regulation of blood coagulation	4	0.863931	0.00565272	P06702, P02749, P07996, P00734	453	14	16792	10.591	0.999999	0.107827	9.53122
GOTERM_BP_DIRECT	GO:0051016~barbed-end actin filament capping	4	0.863931	0.00565272	P35241, P47755, P06396, P47756	453	14	16792	10.591	0.999999	0.107827	9.53122
GOTERM_BP_DIRECT	GO:0070208~protein heterotrimerization	4	0.863931	0.00565272	P12110, P62873, P12109, P08123	453	14	16792	10.591	0.999999	0.107827	9.53122
GOTERM_BP_DIRECT	GO:1901673~regulation of mitotic spindle assembly	4	0.863931	0.00565272	O43633, Q9UQN3, Q8WUM4, Q9H444	453	14	16792	10.591	0.999999	0.107827	9.53122
INTERPRO	IPR000866:Alkyl hydroperoxide reductase subunit C/ Thiol specific antioxidant	3	0.647948	0.00571015	P30041, P32119, Q06830	456	5	18559	24.4197	0.995561	0.132865	8.59198
INTERPRO	IPR008954:Moesin	3	0.647948	0.00571015	P15311, P35241, P26038	456	5	18559	24.4197	0.995561	0.132865	8.59198
INTERPRO	IPR016346:Guanine nucleotide-binding protein, beta subunit	3	0.647948	0.00571015	P62873, P62879, Q9HAV0	456	5	18559	24.4197	0.995561	0.132865	8.59198
INTERPRO	IPR019479:Peroxiredoxin, C-terminal	3	0.647948	0.00571015	P30041, P32119, Q06830	456	5	18559	24.4197	0.995561	0.132865	8.59198
GOTERM_BP_DIRECT	GO:0031623~receptor internalization	6	1.2959	0.00573221	P15311, P05556, P02786, P21926, P60033, Q00610	453	43	16792	5.17234	1	0.108449	9.65893
GOTERM_BP_DIRECT	GO:0045429~positive regulation of nitric oxide biosynthetic process	6	1.2959	0.00573221	O94760, O95865, P07900, P08238, P05362, P10909	453	43	16792	5.17234	1	0.108449	9.65893
KEGG_PATHWAY	hsa04924:Renin secretion	9	1.94384	0.00576855	P08754, Q9NZT1, P27482, P63092, P07858, P50148, P63096, P04899, P62158	298	64	6910	3.2608	0.729496	0.0306506	7.12927
GOTERM_CC_DIRECT	GO:0005605~basal lamina	4	0.863931	0.00586873	P02751, P14543, Q16363, Q12959	463	15	18224	10.4962	0.95203	0.0324739	8.1613
UP_KEYWORDS	Chaperone	12	2.59179	0.00589348	Q15185, P07900, P11142, P40227, P27824, P02511, P08238, P10909, O60884, P04792, Q99497, Q9BS26	463	201	20581	2.65382	0.884384	0.0312297	7.81258
UP_SEQ_FEATURE	metal ion-binding site:Magnesium	9	1.94384	0.00592902	P48637, P36871, P05186, P13929, P06733, P53396, P14618, P20020, P05023	462	118	20063	3.31218	0.999947	0.233802	9.51585
UP_SEQ_FEATURE	domain:Ig-like C1-type	5	1.07991	0.00594484	Q29940, P61769, P16190, P25311, P01891, P30508, P30462	462	32	20063	6.78538	0.999949	0.228948	9.54006
KEGG_PATHWAY	hsa05410:Hypertrophic cardiomyopathy (HCM)	10	2.15983	0.00596124	P18084, P54289, P06756, P05556, P56199, P60709, P67936, Q14118, P05106, P26006	298	78	6910	2.97281	0.741089	0.0309363	7.35911
UP_KEYWORDS	NAD	11	2.37581	0.00630973	P40925, P04406, Q9BUT1, Q9UKK3, P00338, O60701, P07195, O43175, P42330, Q10588, P23526	463	175	20581	2.79409	0.900773	0.0329289	8.34239
INTERPRO	IPR003597:Immunoglobulin C1-set	7	1.51188	0.00638345	Q29940, P61769, P16190, P78324, P25311, P01891, P30508, Q5ZPR3, P30462	456	68	18559	4.18966	0.997661	0.143872	9.55822
[truncated: 707 more rows]

## Sheet: pathway
Category	Term	Count	%	PValue	Genes	List Total	Pop Hits	Pop Total	Fold Enrichment	Bonferroni	Benjamini	FDR
[truncated: 75 more rows]
